# Supplementary material for: Metabolomics and WGCNA Analyses Reveal the Underlying Mechanisms of Resistance to Botrytis cinerea in Hazelnut
Source: Genes (Basel). 2024 Dec 24;16(1):2. doi: 10.3390/genes16010002 (PMC11765503; doi:10.3390/genes16010002)
Supplement: Supplementary file 1 [file genes-16-00002-s001.zip]

Archive with 15 entries (14 files):
- genes-3382460-supplementary/
- genes-3382460-supplementary/Figure S1.jpg
- genes-3382460-supplementary/Figure S2.jpg
- genes-3382460-supplementary/Figure S3.pdf
- genes-3382460-supplementary/Figure S4.jpg
- genes-3382460-supplementary/Table S1 Primers used in this study.xlsx
- genes-3382460-supplementary/Table S10 RT-qPCR.xlsx
- genes-3382460-supplementary/Table S2 All metabolites.xlsx
- genes-3382460-supplementary/Table S3 The content of fifteen categories.xlsx
- genes-3382460-supplementary/Table S4 Differential accumulated metabolite.xlsx
- genes-3382460-supplementary/Table S5 Gene2module.xlsx
- genes-3382460-supplementary/Table S6 Module−trait relationships.xlsx
- genes-3382460-supplementary/Table S7 Hub genes identified by WGCNA.xlsx
- genes-3382460-supplementary/Table S8 40 transcription factor genes.xlsx
- genes-3382460-supplementary/Table S9 Network analysis of hub genes.xlsx
