# Supplementary material for: Metabolomics and WGCNA Analyses Reveal the Underlying Mechanisms of Resistance to Botrytis cinerea in Hazelnut
Source: Genes (Basel). 2024 Dec 24;16(1):2. doi: 10.3390/genes16010002 (PMC11765503; doi:10.3390/genes16010002)
Supplement: Supplementary file 1 [file genes-16-00002-s001.zip › genes-3382460-supplementary/Table S1 Primers used in this study.xlsx]

## Sheet: Sheet1
Table S1. Primers used in this study.
Gene	sequence（5‘-3’）		product size
RAP2-1	F	TCTTGCCGTTGCTGGGTTT	127bp
	R	CTTGCGCTTTTCTGCGATTC
WRKY19	F	GTCTTTCTGTTCAAGGTGGCTCA	107bp
	R	CAATTCTTTTATTCCGGTGTCGTT
ERF071	F	GTAATCCGCCCAGCACCAG	142bp
	R	GGCTCAAACCCATCAGACCC
HSFC1	F	TCTTCGAGGCCAGAAACACTTG	119bp
	R	CCTCCTTCAACCTTGCTATCTCC
Cha-Actin	F	GAGCTGAGAGATTCCGTTGC
	R	AGCAATACCTGGGAACATGG
