# Supplementary material for: Metabolomics and WGCNA Analyses Reveal the Underlying Mechanisms of Resistance to Botrytis cinerea in Hazelnut
Source: Genes (Basel). 2024 Dec 24;16(1):2. doi: 10.3390/genes16010002 (PMC11765503; doi:10.3390/genes16010002)
Supplement: Supplementary file 1 [file genes-16-00002-s001.zip › genes-3382460-supplementary/Table S10 RT-qPCR.xlsx]

## Sheet: Sheet1
	QX_0			QX_72			DW_0			DW_72
WRKY19	1.29118	0.924053	0.838142	1.72901	1.63272	1.84725	72.9321	74.4913	71.3494	168.827	148.741	154.593
HSFC1	0.953585	0.974276	1.07636	1.91538	1.8972	2.02455	0.535648	0.534174	0.534899	3.27518	3.43089	3.4492
ERF071	0.974386	1.01206	1.01406	1.9102	1.79001	1.86869	2.05119	2.09988	1.9619	4.12298	4.44502	4.38958
RAP2-1	1.03429	1.02347	0.94467	1.9627	2.09284	2.07215	1.16875	1.17895	1.00322	4.17614	4.92933	4.35571
