# Supplementary material for: Metabolomics and WGCNA Analyses Reveal the Underlying Mechanisms of Resistance to Botrytis cinerea in Hazelnut
Source: Genes (Basel). 2024 Dec 24;16(1):2. doi: 10.3390/genes16010002 (PMC11765503; doi:10.3390/genes16010002)
Supplement: Supplementary file 1 [file genes-16-00002-s001.zip › genes-3382460-supplementary/Table S2 All metabolites.xlsx]

## Sheet: Sheet1
Index	Ion mode	Ionization model	Q1 (Da)	Q3 (Da)	Molecular Weight (Da)	Formula	Compounds	Class	Category	CAS	DW_72_1	DW_72_2	DW_72_3	QX_72_1	QX_72_2	QX_72_3	DW_0_1	DW_0_2	DW_0_3	QX_0_1	QX_0_2	QX_0_3	cpd_ID	kegg_map
M001	Negative	[M-H]-	289.07	245.08	290.08	C15H14O6	(-)-Catechin	Flavanols	Flavonoids	18829-70-4	516600	503700	637100	578000	436400	656100	575800	535100	756300	474700	356200	662900	C14079	--
M002	Negative	[M-H]-	441.08	289.06	442.09	C22H18O10	(-)-Catechingallate	Flavanols	Flavonoids	130405-40-2	276700	222000	211300	167500	167400	196000	275700	298700	345500	216400	245300	125200	--	--
M003	Positive	[M+H]+	289.07	107.05	288.06	C15H12O6	(-)-dihydrokaempferol	Dihydroflavonols	Flavonoids	480-20-6	22160	27790	22310	56470	41450	62050	37220	25410	30500	36910	39390	28190	--	--
M004	Negative	[M-H]-	289.07	245.08	290.08	C15H14O6	(-)-Epicatechin	Flavanols	Flavonoids	490-46-0	482700	492800	530500	704600	463100	588500	412400	541000	647600	445300	388000	564600	C09727	ko00941,ko01100,ko01110
M005	Negative	[M-H]-	441.08	289.06	442.09	C22H18O10	(-)-Epicatechingallate	Flavanols	Flavonoids	1257-08-5	261900	173400	262300	194400	241600	214200	273300	315000	410700	218900	274200	143200	--	--
M006	Positive	[M+H]+	345.15	183	344.15	C16H24O8	(-)-erythro-Anetholeglycol2-glucoside	Phenolic acids	Phenolic acids	-	89560	119200	118700	124200	107400	114900	102600	103200	106200	125800	107300	94080	--	--
M007	Positive	[M+H]+	289.07	137.02	288.06	C15H12O6	(-)-Fustin	Dihydroflavonols	Flavonoids	-	58610	43900	44940	29620	21900	27580	59290	43290	65230	26590	28600	39860	--	--
M008	Positive	[M+H]+	459.09	139.03	458.08	C22H18O11	(-)-Gallocatechingallate	Flavanols	Flavonoids	4233-96-9	145200	114300	130600	80040	85800	63530	114800	138200	159400	66190	76180	76450	--	--
M009	Positive	[M+H]+	291.09	139.04	290.08	C15H14O6	(+)-catechin	Phenolic acids	Phenolic acids	154-23-4	17360000	17390000	16770000	17400000	12440000	15160000	18560000	20500000	24920000	13830000	13410000	14560000	--	--
M010	Positive	[M+H]+	307.08	139.04	306.07	C15H14O7	(+)-epigallocatechin	Flavanols	Flavonoids	970-74-1	12830000	10610000	9915000	4825000	4451000	3372000	12090000	11320000	16630000	1603000	2564000	3505000	--	--
M011	Positive	[M+H]+	265.14	187.11	264.14	C15H20O4	(+)-Umbellifolide	Sesquiterpenes	Terpenes	89026-40-4	564700	607200	608700	212300	221500	260500	450900	509100	468700	191300	187400	194100	--	--
M012	Positive	[M+H]+	289.07	153.02	288.06	C15H12O6	(+/-)-Eriodictyol	Dihydroflavonoids	Flavonoids	4049-38-1	866900	821600	881200	86290	105400	113300	1324000	1173000	1468000	36560	65670	55780	--	--
M013	Negative	[M-H]-	301.07	286.05	302.08	C16H14O6	(+/-)-Hesperetin	Dihydroflavonoids	Flavonoids	69097-99-0	96570	55740	57140	3158	5337	4213	60070	94220	68210	3286	4943	3923	--	--
M014	Positive	[M+H]+	303.09	153.02	302.08	C16H14O6	(+/-)-Homoeriodictyol	Dihydroflavonoids	Flavonoids	69097-98-9	429900	295500	379100	33110	43980	31250	702200	693500	945900	33460	47070	44050	--	--
M015	Negative	[M-H]-	271.06	119.04	272.07	C15H12O5	(±)-Naringenin	Dihydroflavonoids	Flavonoids	67604-48-2	1613000	1071000	1441000	130700	204400	251200	1689000	1761000	2091000	79940	129300	156800	--	--
M016	Positive	[M+H]+	331.14	133.06	330.13	C15H22O8	(1S,4aR,7aS)-7-(Hydroxymethyl)-1,4a,5,7a-tetrahydrocyclopenta[c]pyran-1-ylbeta-D-glucopyranoside	Iridoids	Terpenes	-	131800	144800	138100	185600	168300	176800	206700	211700	206700	171500	181300	170400	--	--
M017	Positive	[M+H]+	511.18	147.05	510.17	C24H30O12	(1S,4aS,5R,7S)-1-(beta-D-Glucopyranosyloxy)-4a,5-dihydroxy-7-methyl-1,4a,5,6,7,7a-hexahydrocyclopenta[c]pyran-7-yl(2E)-3-(4-hydroxyphenyl)acrylate	Phenolic acids	Phenolic acids	-	267700	268600	220400	126800	117600	121900	271600	226600	352400	60460	157600	202400	--	--
M018	Positive	[M+H]+	369.1	311.05	368.09	C20H16O7	(1'S,5'S)-averufin	Anthraquinone	Anthraquinones	-	4603	3863	2690	9034	12990	15440	100	100	100	41410	28810	32100	--	--
M019	Negative	[M-H]-	465.1	125.03	466.11	C21H22O12	(2R,3R)-2-(3,4-dihydroxyphenyl)-3,5,7-trihydroxy-6-[(3R,4R,5S,6R)-3,4,5-trihydroxy-6-(hydroxymethyl)oxan-2-yl]-2,3-dihydrochromen-4-one	Dihydroflavonols	Flavonoids	-	8448	13050	6735	18980	14150	16600	13710	12340	13490	13030	15860	16380	--	--
M020	Negative	[M-H]-	581.22	419.17	582.23	C28H38O13	(2R,3R,4S,5S,6R)-2-[[6-hydroxy-4-(4-hydroxy-3,5-dimethoxyphenyl)-3-(hydroxymethyl)-5,7-dimethoxy-1,2,3,4-tetrahydronaphthalen-2-yl]methoxy]-6-(hydroxymethyl)oxane-3,4,5-triol	Lignans	Phenylpropanoids	-	216600	152800	122200	73890	91960	82550	142800	180100	282000	98910	119500	158400	--	--
M021	Negative	[M-H]-	521.2	359.15	522.21	C26H34O11	(2R,3R,4S,5S,6R)-2-[[7-hydroxy-1-(4-hydroxy-3-methoxyphenyl)-3-(hydroxymethyl)-6-methoxy-1,2,3,4-tetrahydronaphthalen-2-yl]methoxy]-6-(hydroxymethyl)oxane-3,4,5-triol	Lignans	Phenylpropanoids	-	362600	364600	547300	684400	519900	427500	580000	514600	511600	732700	572000	468700	--	--
M022	Positive	[M+H]+	289.07	153.02	288.06	C15H12O6	(2S)-2',5,6',7-tetrahydroxyflavanone	Dihydroflavonoids	Flavonoids	80604-16-6	829600	801200	792200	97160	106400	97870	1317000	1256000	1285000	30060	73790	73780	--	--
M023	Negative	[M-H]-	711.21	549.16	712.22	C32H40O18	(2S)-2-[4-[(2S,3R,4S,5S,6R)-3-[(2S,3R,4R)-3,4-dihydroxy-4-(hydroxymethyl)oxolan-2-yl]oxy-4,5-dihydroxy-6-(hydroxymethyl)oxan-2-yl]oxyphenyl]-7-[(2S,3R,4S,5S,6R)-3,4,5-trihydroxy-6-(hydroxymethyl)oxan-2-yl]oxy-2,3-dihydrochromen-4-one	Dihydroflavonoids	Flavonoids	-	23260	20340	15890	11900	17240	10810	13300	16340	14210	22090	24290	22020	--	--
M024	Negative	[M-H]-	477.18	315.13	478.18	C24H30O10	(2S,3R,4S,5R)-2-[4-[7-hydroxy-3-(hydroxymethyl)-5-(3-hydroxypropyl)-2,3-dihydro-1-benzofuran-2-yl]-2-methoxyphenoxy]oxane-3,4,5-triol	Lignans	Phenylpropanoids	-	1951000	1405000	2367000	5019000	3260000	4541000	2036000	3205000	4112000	8073000	10310000	9443000	--	--
M025	Negative	[M-H]-	465.1	285.04	466.11	C21H22O12	(2S,3S)-3,5,7-trihydroxy-2-[4-hydroxy-3-[(2S,3R,4S,5S,6R)-3,4,5-trihydroxy-6-(hydroxymethyl)oxan-2-yl]oxyphenyl]-2,3-dihydrochromen-4-one	Dihydroflavonols	Flavonoids	-	75290	78030	78840	35730	53020	71270	69350	78700	91890	30290	67360	65580	--	--
M026	Negative	[M-H]-	475.09	284.03	476.1	C22H20O12	(2S,3S,4S,5R,6S)-3,4,5-trihydroxy-6-[5-hydroxy-2-(2-hydroxyphenyl)-6-methoxy-4-oxochromen-7-yl]oxyoxane-2-carboxylicacid	Flavones	Flavonoids	-	19820	12560	12490	16230	9791	15410	13740	18480	20210	9923	8654	11040	--	--
M027	Negative	[M-H]-	353.09	161.02	354.1	C16H18O9	(3R,5S)-4-[(E)-3-(3,4-dihydroxyphenyl)prop-2-enoyl]oxy-1,3,5-trihydroxycyclohexane-1-carboxylicacid	Phenolic acids	Phenolic acids	-	1305000	1478000	1517000	738500	760500	797700	1280000	1591000	1790000	286200	617900	733300	--	--
M028	Positive	[M+H]+	205.09	147.04	204.08	C12H12O3	(3Z,5E)-4-hydroxy-6-(4-hydroxyphenyl)hexa-3,5-dien-2-one	Phenolic acids	Phenolic acids	-	11850	25540	16560	15440	14730	19190	16840	9954	12240	19110	30760	38810	--	--
M029	Positive	[M+H]+	387.18	209.12	386.17	C22H26O6	(E)-3-[3-methoxy-4-[1-(3,4,5-trimethoxyphenyl)propan-2-yloxy]phenyl]prop-2-enal	Lignans	Phenylpropanoids	-	2831	2435	3765	11280	5103	6835	6656	8959	7498	6492	6731	7909	--	--
M030	Positive	[M+H]+	357.17	151.08	356.16	C21H24O5	(E)-3-[4-[1-(3,4-dimethoxyphenyl)propan-2-yloxy]-3-methoxyphenyl]prop-2-enal	Lignans	Phenylpropanoids	-	38960	36730	31610	100	100	100	37710	24850	34940	100	100	100	--	--
M031	Negative	[M-H]-	419.13	165.05	420.14	C21H24O9	(E)-3-[4-[1,3-dihydroxy-1-(4-hydroxy-3-methoxyphenyl)propan-2-yl]oxy-3,5-dimethoxyphenyl]prop-2-enoicacid	Lignans	Phenylpropanoids	-	12480	6244	5814	8584	11760	6445	13260	6248	11680	13190	10140	6234	--	--
M032	Negative	[M-H]-	369.08	163.04	370.09	C16H18O10	(E)-3-[6-[(2S,3R,4S,5S,6R)-3,4,5-trihydroxy-6-(hydroxymethyl)oxan-2-yl]oxy-1,3-benzodioxol-5-yl]prop-2-enoicacid	Phenolic acids	Phenolic acids	-	100000	68610	85370	100	100	100	47250	44920	51300	100	100	100	--	--
M033	Positive	[M+H]+	343.14	137.06	342.13	C16H22O8	(E)-Isoconiferin	Phenolic acids	Phenolic acids	113349-27-2	57650	138900	62410	100600	83230	69530	67890	67390	84870	99780	121300	128700	--	--
M034	Positive	[M+H]+	215.13	151.11	214.12	C11H18O4	(E)-undec-2-enedioicacid	Free fatty acids	Lipids	-	11490	9522	3282	15370	14750	15140	9871	8163	12440	14790	5904	9208	--	--
M035	Positive	[M+H]+	289.11	187.04	288.1	C16H16O5	(S)-Columbianetinacetate	Coumarins	Phenylpropanoids	-	148600	99380	67720	49130	23710	57260	100	100	100	100	100	100	--	--
M036	Negative	[M-H]-	133.01	115.01	134.02	C4H6O5	(S)-Malicacid	Organic acids	Organic acids	97-67-6	2743000	1363000	2613000	3378000	3591000	2775000	4951000	4646000	5186000	5339000	6355000	5262000	C00149	ko00020,ko00620,ko00630,ko00710,ko01100,ko01110,ko01200
M037	Negative	[M-H]-	173.01	85.02	174.02	C6H6O6	(Z)-Aconitic acid	Organic acids	Organic acids	585-84-2	1032000	846500	1044000	807700	946000	1072000	1070000	1207000	979300	939100	919200	1023000	C00417	ko00020,ko00630,ko00660,ko01100,ko01110,ko01210
M038	Positive	[M+H]+	451.16	121.07	450.15	C22H26O10	[(1S)-1-(beta-D-Glucopyranosyloxy)-5-hydroxy-1,4a,5,7a-tetrahydrocyclopenta[c]pyran-7-yl]methylbenzoate	Phenolic acids	Phenolic acids	-	20420	28280	22240	19480	9160	11100	15290	17300	30250	100	100	100	--	--
M039	Positive	[M+H]+	523.22	219.1	522.21	C26H34O11	[(2R,3R,4S)-6-Hydroxy-4-(4-hydroxy-3-methoxyphenyl)-3-(hydroxymethyl)-7-methoxy-1,2,3,4-tetrahydro-2-naphthalenyl]methylbeta-D-glucopyranoside	Lignans	Phenylpropanoids	-	153300	98530	72340	105600	140200	151100	94190	139400	157400	326200	118500	183800	--	--
M040	Positive	[M+H]+	725.19	147.04	724.18	C39H32O14	[(2R,3S,4S,5R,6S)-3,4-dihydroxy-6-{[5-hydroxy-2-(4-hydroxyphenyl)-4-oxo-4H-chromen-7-yl]oxy}-5-{[(2E)-3-(4-hydroxyphenyl)prop-2-enoyl]oxy}oxan-2-yl]methyl(2E)-3-(4-hydroxyphenyl)prop-2-enoate	Flavones	Flavonoids	-	9132	17480	6491	27050	21560	26160	27240	12050	16320	18160	8156	14690	--	--
M041	Negative	[M-H]-	451.09	153.02	452.1	C20H20O12	[(2R,3S,4S,5R,6S)-6-(3,4-dihydroxybenzoyl)oxy-3,4,5-trihydroxyoxan-2-yl]methyl3,4-dihydroxybenzoate	Phenolic acids	Phenolic acids	-	17650	23550	54280	17150	10950	9276	47970	99900	34210	18230	20160	8189	--	--
M042	Negative	[M-H]-	519.11	315.02	520.12	C24H24O13	[(2S,3R,4S,5R,6S)-6-[2-(3,5-dihydroxy-4-methoxyphenyl)-5,7-dihydroxy-4-oxochromen-3-yl]oxy-4,5-dihydroxy-2-methyloxan-3-yl]acetate	Flavonols	Flavonoids	-	279000	194100	239800	63280	86410	72090	149100	197000	374900	60040	87660	36380	--	--
M043	Negative	[M-H]-	623.14	145.02	624.15	C31H28O14	[(2S,3R,4S,5S,6R)-4,5-dihydroxy-3-[(E)-3-(4-hydroxyphenyl)prop-2-enoyl]oxy-6-[[(E)-3-(4-hydroxyphenyl)prop-2-enoyl]oxymethyl]oxan-2-yl]3,4,5-trihydroxybenzoate	Phenolic acids	Phenolic acids	-	286700	242300	153500	239900	295200	335900	231800	205300	177700	319300	223500	209800	--	--
M044	Positive	[M+H]+	431.21	193.09	430.2	C24H30O7	[1-(3,4-dimethoxyphenyl)-2-(2,6-dimethoxy-4-prop-2-enylphenoxy)propyl]acetate	Lignans	Phenylpropanoids	-	17880	19280	14860	100	100	100	22510	30100	26680	100	100	100	--	--
M045	Positive	[M+H]+	425.23	163.04	424.22	C26H32O5	[1,1,4a-trimethyl-6-methylidene-5-[(2-oxochromen-7-yl)oxymethyl]-3,4,5,7,8,8a-hexahydro-2H-naphthalen-2-yl]acetate	Coumarins	Phenylpropanoids	-	71610	87360	89570	46470	43660	46850	129300	118500	89220	28530	31360	23060	--	--
M046	Positive	[M+H]+	379.18	191.03	378.17	C20H26O7	[1,3-dihydroxy-1-(7-methoxy-2-oxochromen-6-yl)-3-methylbutan-2-yl]3-methylbutanoate	Coumarins	Phenylpropanoids	-	43970	42730	48370	43000	40170	45460	22790	25540	22050	34430	33740	34790	--	--
M047	Negative	[M-H]-	519.11	372.05	520.12	C24H24O13	[2-(3,4-dihydroxyphenyl)-5-hydroxy-7-methoxy-4-oxo-3-[(2S,3R,4R,5R,6S)-3,4,5-trihydroxy-6-methyloxan-2-yl]oxychromen-8-yl]acetate	Flavonols	Flavonoids	-	8941	9346	7890	6138	15590	6599	5643	4696	14220	3230	5213	2827	--	--
M048	Negative	[M-H]-	359.1	182.02	360.11	C15H20O10	[3,4,5-trihydroxy-6-(hydroxymethyl)oxan-2-yl]3-hydroxy-4,5-dimethoxybenzoate	Phenolic acids	Phenolic acids	-	84560	102700	81890	253700	277900	177600	284000	184400	177200	570800	381700	653800	--	--
M049	Negative	[M-H]-	477.1	169.01	478.11	C22H22O12	[3,4,5-trihydroxy-6-[[(E)-3-(4-hydroxyphenyl)prop-2-enoyl]oxymethyl]oxan-2-yl]3,4,5-trihydroxybenzoate	Phenolic acids	Phenolic acids	-	792800	357000	621900	286600	177900	243800	582700	430700	660900	312400	298300	378500	--	--
M050	Positive	[M+H]+	323.15	189.09	322.14	C17H22O6	[3,8-Dihydroxy-6,9-bis(methylene)-2-oxododecahydroazuleno[4,5-b]furan-3-yl]methylacetate	Sesquiterpenes	Terpenes	24470-33-5	11810	18570	14440	24020	29380	23900	16870	13560	19360	19640	27460	27280	--	--
M051	Positive	[M+H]+	293.14	163.08	292.13	C16H20O5	[4-(1-acetyloxyprop-2-enyl)-2-methoxyphenyl]2-methylpropanoate	Phenylpropanoids	Phenylpropanoids	-	34710	37260	32440	35460	27750	25880	20060	17410	19570	30860	24220	24570	--	--
M052	Negative	[M-H]-	493.17	255.08	494.18	C24H30O11	[4-[3,4,5-trihydroxy-6-(hydroxymethyl)oxan-2-yl]oxyphenyl]methyl2,3-dihydroxy-2-[(4-hydroxyphenyl)methyl]butanoate	Phenolic acids	Phenolic acids	-	36310	46540	36830	44300	98250	53690	52280	34380	66540	31290	57520	58330	--	--
M053	Negative	[M-H]-	367.1	119.05	368.11	C17H20O9	[4-acetyloxy-2,5-dihydroxy-6-(hydroxymethyl)oxan-3-yl](E)-3-(4-hydroxyphenyl)prop-2-enoate	Phenolic acids	Phenolic acids	-	671400	1037000	1226000	56780	61570	43210	629000	945500	397200	38190	32240	6502	--	--
M054	Negative	[M-H]-	593.13	135.04	594.14	C30H26O13	[6-[2-(3,4-dihydroxyphenyl)-8-hydroxy-4-oxochromen-7-yl]oxy-3,4,5-trihydroxyoxan-2-yl]methyl(E)-3-(4-hydroxyphenyl)prop-2-enoate	Flavones	Flavonoids	-	13060	5032	5985	38080	19060	33610	12330	8910	3747	25340	26130	22400	--	--
M055	Positive	[M+H]+	429.19	245.08	428.18	C24H28O7	[8,8-dimethyl-10-(3-methylbut-2-enoyloxy)-2-oxo-9,10-dihydropyrano[2,3-f]chromen-9-yl]3-methylbutanoate	Coumarins	Phenylpropanoids	-	31130	22770	27420	100	100	100	42860	38320	48990	100	100	100	--	--
M056	Positive	[M+H]+	329.12	121.03	328.12	C15H20O8	1-(4-hydroxyphenyl)-3-[(2R,3R,4S,5S,6R)-3,4,5-trihydroxy-6-(hydroxymethyl)oxan-2-yl]oxypropan-1-one	Phenolic acids	Phenolic acids	53170-92-6	2190000	2561000	1283000	1125000	1283000	1464000	1761000	2035000	2538000	534500	1173000	1333000	--	--
M057	Positive	[M+H]+	373.2	209.12	372.19	C22H28O5	1,2,3-trimethoxy-5-[2-(2-methoxy-4-prop-2-enylphenoxy)propyl]benzene	Lignans	Phenylpropanoids	-	189200	170400	196500	19800	26700	19460	243700	200300	253600	23190	25230	25530	--	--
M058	Negative	[M-H]-	635.09	169.01	636.1	C27H24O18	1,2,6-Trigalloylglucose	Phenolic acids	Phenolic acids	-	65620	93830	92170	65580	38830	59970	50420	48860	78140	43310	173000	91800	--	--
M059	Negative	[M-H]-	787.1	465.07	788.11	C34H28O22	1,3,4,6-Tetragalloylglucose	Phenolic acids	Phenolic acids	26922-99-6	84450	56910	39870	34360	51150	43650	56620	74940	50750	33060	151000	92690	--	--
M060	Negative	[M-H]-	545.17	377.11	546.17	C27H30O12	1,3,4-trihydroxy-5-[(E)-3-[2-(4-hydroxy-3-methoxyphenyl)-3-(hydroxymethyl)-7-methoxy-2,3-dihydro-1-benzofuran-5-yl]prop-2-enoyl]oxycyclohexane-1-carboxylicacid	Phenolic acids	Phenolic acids	-	13000	9647	9685	20220	40560	35370	13070	11600	9063	16990	17860	21080	--	--
M061	Positive	[M+H]+	317.07	137.06	316.06	C16H12O7	1,3,6,8-tetrahydroxy-2-(methoxymethyl)anthracene-9,10-dione	Anthraquinone	Anthraquinones	-	64290	65300	56440	16650	11540	19580	109800	75340	111300	100	100	100	--	--
M062	Negative	[M-H]-	515.12	179.03	516.13	C25H24O12	1,3-O-Dicaffeoylquinicacid	Phenolic acids	Phenolic acids	19870-46-3	25640	43200	33730	25620	59200	27260	45230	29790	35390	29920	31770	44100	--	--
M063	Negative	[M-H]-	515.12	353.08	516.13	C25H24O12	1,4-Dicaffeoylquinicacid	Phenolic acids	Phenolic acids	1182-34-9	48660	39280	33030	44520	50690	44170	75430	74120	106200	42730	78740	52280	--	--
M064	Negative	[M-H]-	447.09	327.06	448.1	C21H20O11	1,5-Anhydro-1-[2-(3,4-dihydroxyphenyl)-5,7-dihydroxy-4-oxo-4H-chromen-6-yl]hexitol	Carboflavonoids	Flavonoids	-	102900	90090	232300	100	100	100	80080	97920	121000	100	100	100	--	--
M065	Positive	[M+H]+	485.09	153.02	484.09	C20H20O14	1,6-bis-O-galloyl-beta-D-glucose	Phenolic acids	Phenolic acids	23363-08-8	706000	605900	345900	627700	551800	362100	551100	818200	486400	619300	1622000	1262000	--	--
M066	Negative	[M-H]-	483.08	169.01	484.09	C20H20O14	1,6-Digalloyl-beta-D-glucopyranose	Phenolic acids	Phenolic acids	-	894200	841600	487000	1007000	752800	600200	754300	908100	1028000	701500	2174000	1531000	--	--
M067	Negative	[M-H]-	593.26	299.17	594.27	C30H42O12	1,7-Bis(4-hydroxyphenyl)-3-heptanyl2-O-[(2S,3R,4R)-3,4-dihydroxy-4-(hydroxymethyl)tetrahydro-2-furanyl]-beta-D-glucopyranoside	Phenolic acids	Phenolic acids	-	19620	6624	9063	23930	20430	22090	13740	10120	10860	10960	22640	21380	--	--
M068	Negative	[M-H]-	475.2	179.06	476.2	C25H32O9	1,7-bis(4-hydroxyphenyl)-5-[(2R,3R,4S,5S,6R)-3,4,5-trihydroxy-6-(hydroxymethyl)oxan-2-yl]oxyheptan-3-one	Phenolic acids	Phenolic acids	-	101300	76250	131700	93080	92680	145300	219900	172100	171600	168100	136700	202900	--	--
M069	Positive	[M+H]+	738.44	738.45	737.44	C39H63NO12	15-Oxospirosolan-3-yl2-O-(6-deoxy-alpha-L-mannopyranosyl)-beta-D-glucopyranoside	Alkaloids	Alkaloids	-	74490	52960	59610	86250	84180	95730	51410	42660	71550	67210	57320	99770	--	--
M070	Positive	[M+H]+	481.17	131.05	480.16	C23H28O11	1-Cyclohexene-1-carboxylicacid,3,4-dihydroxy-5-[[2-O-[(2E)-1-oxo-3-phenyl-2-propen-1-yl]-beta-D-glucopyranosyl]oxy]-,methylester,(3R,4R,5R)-	Phenolic acids	Phenolic acids	-	11300	14170	6590	13140	6262	16340	11570	10480	5319	4513	9110	13630	--	--
M071	Positive	[M+H]+	282.12	150.07	281.11	C11H15N5O4	1-methylAdenosine	Nucleotides and their derivatives	Nucleotides and derivatives	15763-06-1	64060	67580	54610	138400	127500	132700	88500	78280	79110	139600	148600	156400	C02494	--
M072	Negative	[M-H]-	296.1	164.06	297.11	C11H15N5O5	1-Methylguanosine	Nucleotides and their derivatives	Nucleotides and derivatives	2140-65-0	5228	6132	6292	13520	7697	11580	6542	8006	5950	10020	7938	9966	--	--
M073	Positive	[M+H]+	170.09	124.09	169.09	C7H11N3O2	1-Methyl-L-histidine	Amino acids and their derivatives	Amino acids and derivatives	332-80-9	876100	837900	869500	841100	862000	818600	827100	815900	795000	842700	973300	984200	--	--
M074	Positive	[M+H]+	311.11	131.05	310.11	C15H18O7	1-O-trans-Cinnamoyl-beta-D-glucopyranose	Phenolic acids	Phenolic acids	40004-96-4	151000	132800	57220	103300	116000	114200	86920	112500	206400	40790	82320	158000	--	--
M075	Positive	[M+H]+	451.16	289.11	450.15	C22H26O10	1-Propanone,1-[2-(beta-D-glucopyranosyloxy)-4,6-dihydroxyphenyl]-3-(4-methoxyphenyl)-	Phenolic acids	Phenolic acids	-	20590	18970	18700	18360	34660	27670	26540	30740	36140	25220	23760	28580	--	--
M076	Negative	[M-H]-	381.08	179.03	382.09	C17H18O10	2-(1,2-dihydroxyethyl)-3-[(E)-3-(3,4-dihydroxyphenyl)prop-2-enoyl]oxy-4-hydroxy-3,4-dihydro-2H-pyran-6-carboxylicacid	Phenolic acids	Phenolic acids	-	83290	74650	88410	85300	121200	103300	100900	81320	79490	85100	131100	177200	--	--
M077	Negative	[M-H]-	493.1	331.05	494.11	C22H22O13	2-(3,4-dihydroxyphenyl)-3,5-dihydroxy-8-methoxy-7-[(2S,3R,4S,5S,6R)-3,4,5-trihydroxy-6-(hydroxymethyl)oxan-2-yl]oxychromen-4-one	Flavonols	Flavonoids	-	14750000	17410000	9278000	10970000	10890000	8407000	15800000	18060000	22250000	7704000	16770000	14480000	--	--
M078	Positive	[M+H]+	449.11	303.04	448.1	C21H20O11	2-(3,4-dihydroxyphenyl)-5,7-dihydroxy-3-[(2R,3S,4S,5S,6R)-3,4,5-trihydroxy-6-methyl-tetrahydropyran-2-yl]oxy-chromen-4-one	Flavonols	Flavonoids	-	21270000	34220000	32980000	38270000	29490000	38750000	27300000	19500000	27050000	21780000	37860000	37960000	--	--
M079	Negative	[M-H]-	449.11	329.06	450.12	C21H22O11	2-(3,4-dihydroxyphenyl)-5,7-dihydroxy-6-[3,4,5-trihydroxy-6-(hydroxymethyl)oxan-2-yl]-2,3-dihydrochromen-4-one	Carboflavonoids	Flavonoids	-	9097	15880	24410	30390	45610	28090	18260	22990	17870	21350	30560	34200	--	--
M080	Negative	[M-H]-	447.09	357.06	448.1	C21H20O11	2-(3,4-dihydroxyphenyl)-5,7-dihydroxy-8-[(3R,4R,5R,6R)-3,4,5-trihydroxy-6-(hydroxymethyl)oxan-2-yl]chromen-4-one	Carboflavonoids	Flavonoids	-	58220	50380	131000	100	100	100	104600	127400	134000	100	100	100	--	--
M081	Negative	[M-H]-	639.16	477.1	640.16	C28H32O17	2-(3,4-dihydroxyphenyl)-5-hydroxy-7-methoxy-8-[(2S,3R,4S,5S,6R)-3,4,5-trihydroxy-6-(hydroxymethyl)oxan-2-yl]oxy-3-[(2S,3R,4R,5R,6S)-3,4,5-trihydroxy-6-methyloxan-2-yl]oxychromen-4-one	Flavonols	Flavonoids	-	186700	351100	189900	213800	261800	265400	183400	165100	325900	55490	105200	113600	--	--
M082	Negative	[M-H]-	807.25	137.06	808.26	C41H44O17	2-(3,4-dihydroxyphenyl)ethyl(5Z)-4-[2-[2-(3,4-dihydroxyphenyl)ethoxy]-2-oxoethyl]-5-[2-[(E)-3-phenylprop-2-enoyl]oxyethylidene]-6-[(2S,3R,4S,5S,6R)-3,4,5-trihydroxy-6-(hydroxymethyl)oxan-2-yl]oxy-4H-pyran-3-carboxylate	Phenolic acids	Phenolic acids	-	4257	3066	6373	2158	893.6	973.6	2443	1967	2611	1429	4519	3690	--	--
M083	Positive	[M+H]+	479.12	333.06	478.11	C22H22O12	2-(3,5-dihydroxy-4-methoxyphenyl)-5,7-dihydroxy-3-[(2R,3S,4S,5S,6R)-3,4,5-trihydroxy-6-methyloxan-2-yl]oxychromen-4-one	Flavonols	Flavonoids	-	79490	144900	146900	123300	93380	99950	172900	164300	131100	59080	59940	65430	--	--
M084	Negative	[M-H]-	493.1	315.01	494.11	C22H22O13	2-(3,5-dihydroxy-4-methoxyphenyl)-5,7-dihydroxy-3-[(2S,3R,4S,5S,6R)-3,4,5-trihydroxy-6-(hydroxymethyl)oxan-2-yl]oxychromen-4-one	Flavonols	Flavonoids	-	2642000	2150000	3038000	304200	428300	287500	2608000	2996000	4229000	291700	540300	269100	--	--
M085	Positive	[M+H]+	298.1	136.06	297.09	C11H15N5O3S	2-(6-aminopurin-9-yl)-5-(methylsulfanylmethyl)oxolane-3,4-diol	Nucleotides and their derivatives	Nucleotides and derivatives	2457-81-0	8121000	8750000	8587000	8676000	9578000	7189000	10850000	14070000	10140000	10280000	10940000	11110000	--	--
M086	Positive	[M+H]+	521.2	137.06	520.19	C26H32O11	2-(hydroxymethyl)-6-[4-[(2S,3S)-3-(hydroxymethyl)-5-[(E)-3-hydroxyprop-1-enyl]-7-methoxy-2,3-dihydro-1-benzofuran-2-yl]-2-methoxyphenoxy]oxane-3,4,5-triol	Lignans	Phenylpropanoids	-	82130	81920	97220	61560	63640	67500	82400	96750	70660	95360	82840	90570	--	--
M087	Positive	[M+H]+	523.22	331.15	522.21	C26H34O11	2-(hydroxymethyl)-6-[5-[3-(hydroxymethyl)-5-(3-hydroxypropyl)-7-methoxy-2,3-dihydro-1-benzofuran-2-yl]-2-methoxyphenoxy]oxane-3,4,5-triol	Lignans	Phenylpropanoids	-	28810	28590	43140	18000	12350	21200	43250	39440	31580	15270	15940	17260	--	--
M088	Positive	[M+H]+	305.07	153.02	304.06	C15H12O7	2',3,5,6',7-Pentahydroxyflavanone	Dihydroflavonols	Flavonoids	80366-15-0	59770	73180	57270	54000	72730	45600	100600	77030	72770	34420	60510	60480	--	--
M089	Negative	[M-H]-	153.02	109.03	154.03	C7H6O4	2,3-Dihydroxybenzoicacid	Phenolic acids	Phenolic acids	303-38-8	3050000	2880000	5163000	2129000	3704000	3085000	6201000	4410000	3111000	6951000	2140000	2893000	--	--
M090	Negative	[M-H]-	153.02	108.02	154.03	C7H6O4	2,5-Dihydroxybenzoicacid	Phenolic acids	Phenolic acids	490-79-9	2037000	1871000	3313000	1306000	2207000	1832000	3553000	2628000	1706000	3810000	1269000	1800000	C00628	ko00350,ko01100
M091	Positive	[M+H]+	191.1	128.07	190.1	C7H14N2O4	2,6-Diaminoheptanedioicacid	Organic acids	Organic acids	583-93-7	58420	45330	63750	66200	64910	62490	44770	53070	59430	117300	131500	107600	C00666	ko00300,ko01100,ko01110,ko01230
M092	Negative	[M-H]-	153.02	109.02	154.03	C7H6O4	2,6-Dihydroxybenzoicacid	Phenolic acids	Phenolic acids	303-07-1	3313000	2836000	4414000	2952000	3221000	3445000	6208000	3533000	2858000	6037000	2175000	2897000	C21298	--
M093	Positive	[M+H]+	347.13	185	346.13	C15H22O9	2-[(4-Hydroxy-3,5-dimethoxyphenyl)methoxy]-6-(hydroxymethyl)oxane-3,4,5-triol	Phenolic acids	Phenolic acids	-	650100	639100	585100	271600	266500	252200	600100	548200	739300	221200	289400	246100	--	--
M094	Negative	[M-H]-	421.11	289.07	422.12	C20H22O10	2-[[(2R,3S)-2-(3,4-dihydroxyphenyl)-3,5-dihydroxy-3,4-dihydro-2H-chromen-7-yl]oxy]oxane-3,4,5-triol	Flavanols	Flavonoids	-	28300	14910	24450	59580	55960	65470	19470	12810	21430	62780	54140	46370	--	--
M095	Negative	[M-H]-	581.22	419.17	582.23	C28H38O13	2-[[5-(4-hydroxy-3,5-dimethoxyphenyl)-6,7-bis(hydroxymethyl)-1,3-dimethoxy-5,6,7,8-tetrahydronaphthalen-2-yl]oxy]-6-(hydroxymethyl)oxane-3,4,5-triol	Lignans	Phenylpropanoids	-	33230	20050	39210	34660	65720	23470	32990	36050	35450	56610	53180	56820	--	--
M096	Positive	[M+H]+	539.21	137.06	538.21	C26H34O12	2-[4-[4-[hydroxy-(4-hydroxy-3-methoxyphenyl)methyl]-3-(hydroxymethyl)oxolan-2-yl]-2-methoxyphenoxy]-6-(hydroxymethyl)oxane-3,4,5-triol	Lignans	Phenylpropanoids	-	102900	136600	131600	108700	115700	111100	142300	139600	141900	87630	72980	76290	--	--
M097	Negative	[M-H]-	140.01	78.96	141.02	C2H8NO4P	2-Aminoethyldihydrogenphosphate	other	Others	1071-23-4	6236	2319	4156	3714	3933	5789	5572	6476	8423	11090	9938	5545	C00346	ko00564,ko00600,ko01100
M098	Positive	[M+H]+	104.07	58.07	103.06	C4H9NO2	2-AMINOISOBUTYRATE	other	Others	62-57-7	7404000	7531000	6484000	5943000	6008000	5917000	7360000	6726000	7111000	6567000	6657000	6083000	C03665	--
M099	Positive	[M+H]+	357.12	177.06	356.11	C16H20O9	2-beta-D-Glucopyranosyloxy-4-methoxy-cis-cinnamicacid	Phenylpropanoids	Phenylpropanoids	-	279000	203700	205800	287700	234000	270800	284700	265200	225700	341900	326200	296800	--	--
M100	Positive	[M+H]+	199.1	95.01	198.09	C10H14O4	2-Butenoicacid,2-methyl-,2-carboxy-2-butenylester,(Z,Z)-	Hemiterpenes	Terpenes	69188-40-5	23530	22990	23920	23510	25090	26540	32050	26050	31330	31140	42080	34490	--	--
M101	Positive	[M+H]+	339.11	147.04	338.1	C16H18O8	2-Coumaroylquinicacid	Phenolic acids	Phenolic acids	1899-30-5	30120000	36760000	30140000	4061000	3939000	3470000	28060000	26410000	28180000	1937000	3130000	4043000	--	--
M102	Positive	[M+H]+	252.11	136.06	251.1	C10H13N5O3	2-Deoxyadenosine	Nucleotides and their derivatives	Nucleotides and derivatives	958-09-8	295700	181900	200300	397300	313500	317200	262400	264000	240400	330200	188400	284200	C00559	ko00230,ko01100,ko02010
M103	Positive	[M+H]+	228.1	112.05	227.09	C9H13N3O4	2'-Deoxycytidine	Nucleotides and their derivatives	Nucleotides and derivatives	951-77-9	29620	33530	35140	32100	28410	36490	19590	24910	23340	16830	14230	16470	C00881	ko00240,ko01100,ko02010
M104	Negative	[M-H]-	111.01	67.02	112.02	C5H4O3	2-Furoicacid	Organic acids	Organic acids	88-14-2	142100	69310	132300	124000	145500	85230	118900	133600	109000	127500	105600	80740	C01546	ko01100
M105	Positive	[M+H]+	277.11	193.05	276.1	C15H16O5	2H-1-Benzopyran-2-one,7-[(3,3-dimethyloxiranyl)methoxy]-6-methoxy-	Coumarins	Phenylpropanoids	78876-49-0	142700	106600	97150	135800	78230	148000	100	100	100	100	100	100	--	--
M106	Negative	[M-H]-	539.18	291.09	540.18	C25H32O13	2H-Pyran-4-aceticacid,2-(beta-D-glucopyranosyloxy)-3,4-dihydro-3-(2-hydroxyethylidene)-5-(methoxycarbonyl)-,2-(4-hydroxyphenyl)ethylester,(2S,3Z,4S)-	Iridoids	Terpenes	-	23140	5525	5500	13400	15920	6339	16700	14430	12590	25430	28090	27530	--	--
M107	Positive	[M+H]+	543.17	137.06	542.16	C24H30O14	2H-Pyran-4-aceticacid,5-carboxy-2-(beta-D-glucopyranosyloxy)-3,4-dihydro-3-(2-hydroxyethylidene)-,alpha-[2-(3,4-dihydroxyphenyl)ethyl]ester,(2S,3Z,4S)-	Iridoids	Terpenes	-	153900	105100	106800	120300	118400	83230	133200	130900	96640	92410	96180	80910	--	--
M108	Positive	[M+H]+	527.18	121.06	526.17	C24H30O13	2H-Pyran-4-aceticacid,5-carboxy-2-(beta-D-glucopyranosyloxy)-3,4-dihydro-3-(2-hydroxyethylidene)-,alpha-[2-(4-hydroxyphenyl)ethyl]ester,(2S,3Z,4S)-	Iridoids	Terpenes	-	67380	95260	84610	55180	64670	53480	92920	88140	86340	51830	65780	52260	--	--
M109	Positive	[M+H]+	391.16	179.07	390.15	C17H26O10	2H-Pyran-5-carboxylicacid,3-ethenyl-2-(beta-D-glucopyranosyloxy)-3,4-dihydro-4-(2-hydroxyethyl)-,methylester,(2S,3R,4S)-	Iridoids	Terpenes	-	23850	49830	24980	17250	28170	14280	36780	30350	38410	41650	25520	28360	--	--
M110	Positive	[M+H]+	317.12	137.06	316.12	C14H20O8	2-Hydroxy-4-(2-hydroxyethyl)phenylbeta-D-glucopyranoside	Phenolic acids	Phenolic acids	54695-80-6	32570	33960	32960	52840	57060	55410	42630	45270	39220	41030	46880	45740	--	--
M111	Positive	[M+H]+	441.18	163.03	440.17	C21H28O10	2-Hydroxycyclohexyl3-O-[(2E)-3-(3,4-dihydroxyphenyl)-2-propenoyl]-beta-D-glucopyranoside	Phenolic acids	Phenolic acids	-	45660	50300	27760	28220	26040	36120	32880	42530	30130	11000	18310	35740	--	--
M112	Positive	[M+H]+	303.11	149.1	302.1	C13H18O8	2-methylidene-3-(6-oxalooxyhexyl)butanedioicacid	Free fatty acids	Lipids	-	118100	172900	200300	225500	78250	239600	169000	68970	164000	58750	196500	217500	--	--
M113	Positive	[M+H]+	311.08	177.05	310.07	C14H14O8	2-O-feruloyl-malicacid	Phenolic acids	Phenolic acids	-	12240	10260	9186	16050	10570	20220	11430	3032	7089	9692	20340	9544	--	--
M114	Negative	[M-H]-	599.1	301.04	600.11	C28H24O15	2''-O-Galloylquercitrin	Flavonols	Flavonoids	80229-08-9	14440	14420	6321	16890	35310	40480	19150	1971	7422	27380	14670	45420	--	--
M115	Positive	[M+H]+	417.18	133.05	416.17	C19H28O10	2-Phenylethyl6-O-[(2S,3R,4R)-3,4-dihydroxy-4-(hydroxymethyl)tetrahydro-2-furanyl]-beta-D-glucopyranoside	Phenolic acids	Phenolic acids	-	119800	47540	40530	38080	41680	40740	87450	51150	55610	43180	32690	25880	--	--
M116	Positive	[M+H]+	367.1	187.04	366.1	C17H18O9	2-Propenoicacid,3-[4-(beta-D-glucopyranosyloxy)-5-benzofuranyl]-,(2E)-	Phenylpropanoids	Phenylpropanoids	-	14480	14260	12140	23040	14640	15140	16430	17460	15150	14320	24220	10400	--	--
M117	Positive	[M+H]+	429.19	227.07	428.18	C24H28O7	3'-(1''-(3-Methylbutanoyl))-angeloylvaginidiol	Coumarins	Phenylpropanoids	143061-67-0	15080	14670	12940	100	100	100	15640	19570	20880	100	100	100	--	--
M118	Negative	[M-H]-	605.15	311.05	606.16	C28H30O15	3-(1,3-benzodioxol-5-yl)-7-[(2S,3R,4S,5S,6R)-6-[[(2S,3R,4R)-3,4-dihydroxy-4-(hydroxymethyl)oxolan-2-yl]oxymethyl]-3,4,5-trihydroxyoxan-2-yl]oxy-6-methoxychromen-4-one	Isoflavones	Flavonoids	-	258300	266500	347200	225900	301100	274200	401500	439300	338900	269000	183700	214000	--	--
M119	Positive	[M+H]+	525.23	137.06	524.23	C26H36O11	3-(4-{[1,3-Dihydroxy-1-(4-hydroxy-3-methoxyphenyl)-2-propanyl]oxy}-3-methoxyphenyl)propyl6-deoxy-alpha-L-mannopyranoside	Phenolic acids	Phenolic acids	-	208500	212100	168300	165900	169700	144600	234900	167400	183400	188500	179500	157000	--	--
M120	Negative	[M-H]-	281.09	135.03	282.1	C11H14N4O5	3'-(O-Methyl)inosine	Nucleotides and their derivatives	Nucleotides and derivatives	-	454700	460100	847200	31590	47180	40830	397900	335800	272300	30240	28620	16070	--	--
M121	Positive	[M+H]+	289.24	95.08	288.23	C16H32O4	3,15-Dihydroxyhexadecanoicacid	Free fatty acids	Lipids	-	371100	252100	154100	124500	41190	118400	100	100	100	100	100	100	--	--
M122	Negative	[M-H]-	505.1	329.07	506.11	C23H22O13	3,4,5-trihydroxy-6-[5-hydroxy-2-(4-hydroxy-3-methoxyphenyl)-3-methoxy-4-oxochromen-7-yl]oxyoxane-2-carboxylicacid	Flavonols	Flavonoids	-	61110	53190	45000	6240	10710	18190	50610	55730	58750	100	100	100	--	--
M123	Positive	[M+H]+	401.16	165.05	400.15	C22H24O7	3,4,5'Trimethoxy-3',4'methylenedioxy-7,9':7',9-Diepoxylignan	Lignans	Phenylpropanoids	873867-94-8	38830	36960	47820	100	100	100	49950	34350	43830	100	100	100	--	--
M124	Positive	[M+H]+	223.1	177.05	222.09	C12H14O4	3,4,5-Trimethoxycinnamaldehyde	Phenolic acids	Phenolic acids	71277-13-9	49480	105500	111300	88530	45510	111100	81000	69430	71090	34270	274600	296800	--	--
M125	Negative	[M-H]-	497.17	125.02	498.17	C23H30O12	3,4-Dihydroxy-5-[(6-O-{[4-(2-hydroxy-2-propanyl)-1-cyclohexen-1-yl]carbonyl}-beta-D-glucopyranosyl)oxy]benzoicacid	Phenolic acids	Phenolic acids	-	57810	29390	39780	18800	17300	24820	61670	48200	50350	100	100	100	--	--
M126	Negative	[M-H]-	137.02	108.02	138.03	C7H6O3	3,4-Dihydroxybenzaldehyde	Phenolic acids	Phenolic acids	139-85-5	72510	84200	119400	45590	41980	40100	73970	82580	101200	27150	18150	22940	C16700	ko00950
M127	Negative	[M-H]-	153.02	109.02	154.03	C7H6O4	3,4-Dihydroxybenzoicacid	Phenolic acids	Phenolic acids	99-50-3	3222000	3257000	4787000	2161000	4043000	2841000	5800000	4337000	3621000	6649000	2088000	3297000	C00230	ko01100,ko01110
M128	Positive	[M+H]+	317.12	137.06	316.12	C14H20O8	3,4-dihydroxyphenethylglucoside	Phenolic acids	Phenolic acids	-	29470	34500	34150	23200	24260	24460	30020	33390	35500	19360	20400	24700	--	--
M129	Negative	[M-H]-	167.03	108.02	168.04	C8H8O4	3,4-DihydroxyphenylaceticAcid	Phenolic acids	Phenolic acids	102-32-9	23120	33130	33810	28670	26110	36040	10630	10020	10380	9631	5010	9388	C01161	ko00350,ko01100
M130	Positive	[M+H]+	167.07	121.04	166.06	C9H10O3	3,4'-Dihydroxypropiophenone	Phenolic acids	Phenolic acids	53170-93-7	5739000	5349000	4595000	2953000	3206000	4148000	1979000	2275000	2310000	2236000	1945000	1917000	--	--
M131	Negative	[M-H]-	477.07	169.02	478.07	C21H18O13	3,4-Di-o-galloylshikimicacid	Phenolic acids	Phenolic acids	95753-51-8	1809000	1203000	907600	1123000	1517000	1413000	1580000	1435000	1231000	2132000	1924000	1807000	--	--
M132	Negative	[M-H]-	447.09	285.04	448.1	C21H20O11	3,5-dihydroxy-2-(4-hydroxyphenyl)-7-[(2R,3R,4S,5S,6R)-3,4,5-trihydroxy-6-(hydroxymethyl)oxan-2-yl]oxychromen-4-one	Flavonols	Flavonoids	-	134800	47460	92110	2322000	2319000	1731000	122300	119200	123500	865500	2292000	2638000	--	--
M133	Negative	[M-H]-	449.11	259.06	450.12	C21H22O11	3,5-dihydroxy-2-(4-hydroxyphenyl)-7-[3,4,5-trihydroxy-6-(hydroxymethyl)oxan-2-yl]oxy-2,3-dihydrochromen-4-one	Dihydroflavonols	Flavonoids	-	159200	161600	164300	132500	120000	122600	190000	249400	288900	74370	79000	87670	--	--
M134	Negative	[M-H]-	477.07	137.03	478.07	C21H18O13	3,5-Di-O-galloylshikimicacid	Phenolic acids	Phenolic acids	95753-52-9	147500	137800	106300	154500	58090	170700	147200	193700	153000	230500	185200	195100	--	--
M135	Negative	[M-H]-	417.08	284.04	418.09	C20H18O10	3-[(2R,3S,4S,5S)-3,4-dihydroxy-5-(hydroxymethyl)oxolan-2-yl]oxy-5,7-dihydroxy-2-(4-hydroxyphenyl)chromen-4-one	Flavonols	Flavonoids	-	487100	512600	704400	257400	202200	243500	606700	609700	512800	165000	302900	217600	--	--
M136	Negative	[M-H]-	343.1	137.06	344.11	C15H20O9	3-[2-hydroxy-3-[(2S,3R,4S,5S,6R)-3,4,5-trihydroxy-6-(hydroxymethyl)oxan-2-yl]oxyphenyl]propanoicacid	Phenolic acids	Phenolic acids	-	64700	69270	87600	277800	213500	184800	122900	118300	141400	253400	177300	260800	--	--
M137	Positive	[M+H]+	595.17	287.05	594.16	C27H30O15	3-[4,5-dihydroxy-6-(hydroxymethyl)-3-[(2S,3R,4R,5R,6S)-3,4,5-trihydroxy-6-methyloxan-2-yl]oxyoxan-2-yl]oxy-5,7-dihydroxy-2-(4-hydroxyphenyl)chromen-4-one	Flavonols	Flavonoids	-	1260000	1455000	939100	1363000	1503000	1554000	1279000	1094000	1059000	1462000	1467000	1481000	--	--
M138	Negative	[M-H]-	599.1	301.03	600.11	C28H24O15	3''-Galloylquercitrin	Flavonols	Flavonoids	503446-90-0	26200	11100	9347	32430	31080	22340	6911	15740	11150	35010	49370	28960	--	--
M139	Positive	[M+H]+	263.15	85.03	262.14	C12H22O6	3-hexenyl-beta-glucopyranoside	Alcohols	Sugars and alcohols	95632-87-4	40960	39850	30170	22250	28830	17080	34550	34110	31930	13810	27660	25180	--	--
M140	Negative	[M-H]-	367.07	163.04	368.07	C16H16O10	3-hydroxy-2-[(E)-3-(4-hydroxyphenyl)prop-2-enoyl]oxy-3-methoxycarbonylpentanedioicacid	Phenolic acids	Phenolic acids	-	2102000	1426000	2555000	114800	85660	124400	1318000	905000	1185000	76300	43130	32680	--	--
M141	Negative	[M-H]-	193.05	134.03	194.06	C10H10O4	3-Hydroxy-4-methoxycinnamicacid	Phenolic acids	Phenolic acids	537-73-5	81720	48980	117200	42220	45790	60090	38760	23420	26450	29550	28510	13650	C10470	--
M142	Positive	[M+H]+	243.07	228.04	242.06	C14H10O4	3-Hydroxy-4-methoxyxanthone	Anthrone	Anthraquinones	58315-65-4	100	100	100	80620	7475	2271	100	100	100	6194	1365	159900	--	--
M143	Negative	[M-H]-	152.03	108.01	153.04	C7H7NO3	3-hydroxyAnthranilicAcid	other	Others	548-93-6	7680	4692	11640	5405	9276	4428	65740	56110	35270	29030	4874	9667	C00632	ko00380,ko01100
M144	Negative	[M-H]-	137.02	93.03	138.03	C7H6O3	3-Hydroxybenzoicacid	Organic acids	Organic acids	99-06-9	1195000	935900	198300	492100	523100	436600	86220	94360	146800	117600	152000	74760	C00587	ko00400
M145	Positive	[M+H]+	365.12	137.06	364.12	C18H20O8	3-Methoxy-4-[2-methoxy-4-(1,2,3-trihydroxypropyl)phenoxy]benzoicacid	Phenolic acids	Phenolic acids	-	207300	246400	248900	1546000	1516000	857600	221200	235900	180200	1787000	1484000	1679000	--	--
M146	Positive	[M+H]+	150.08	108.04	149.07	C6H7N5	3-Methyladenine	Nucleotides and their derivatives	Nucleotides and derivatives	5142-23-4	10520	15140	24860	14700	17260	7659	15400	20570	26340	15300	22270	20580	C00913	--
M147	Positive	[M+H]+	170.09	95.06	169.09	C7H11N3O2	3-Methyl-L-histidine	Amino acids and their derivatives	Amino acids and derivatives	368-16-1	3573000	3639000	3813000	3526000	3235000	3665000	3859000	3068000	3244000	3816000	3602000	3665000	C01152	ko00340,ko01100
M148	Positive	[M+H]+	369.12	145.03	368.11	C17H20O9	3-O-Feruloylquinicacid	Phenolic acids	Phenolic acids	62929-69-5	545500	840500	757100	237500	197100	312500	573800	544600	691100	106200	200200	195500	--	--
M149	Negative	[M-H]-	593.15	285.04	594.16	C27H30O15	3''-O-L-Rhamnopyranosylastragalin	Flavonols	Flavonoids	28447-29-2	197100	241100	127200	174700	173000	229200	168600	160000	145300	209500	123600	189000	--	--
M150	Negative	[M-H]-	183.03	124.02	184.04	C8H8O5	3-O-Methylgallicacid	Phenolic acids	Phenolic acids	3934-84-7	298200	296500	289800	298200	366200	405100	183200	155800	176400	81910	59460	61690	C05616	--
M151	Positive	[M+H]+	317.07	302.04	316.06	C16H12O7	3-O-Methylquercetin	Flavonols	Flavonoids	1486-70-0	5784000	4277000	4633000	235500	434800	394700	8508000	7680000	9958000	230700	549600	476100	--	--
M152	Positive	[M+H]+	339.11	147.04	338.1	C16H18O8	3-p-coumaroylquinicacid	Phenolic acids	Phenolic acids	87099-71-6	30830000	37020000	29090000	3900000	4027000	2904000	33790000	27660000	32210000	1292000	3232000	4274000	--	--
M153	Positive	[M+H]+	313.07	223.08	312.06	C17H12O6	4-(3,4-dihydroxyphenyl)-6,7-dihydroxynaphthalene-2-carboxylicacid	Phenolic acids	Phenolic acids	121242-02-2	32770	34580	31200	34220	34160	32290	36710	43240	49460	33410	46880	33290	--	--
M154	Positive	[M+H]+	329.16	107.05	328.15	C16H24O7	4-(3-Hydroxybutyl)phenylbeta-D-glucopyranoside	Phenolic acids	Phenolic acids	-	117200	94910	101600	77360	79300	74630	97780	73940	99070	82990	85500	71460	--	--
M155	Negative	[M-H]-	313.14	241.06	314.15	C19H22O4	4-(7-hydroxy-6-methoxy-2,3-dimethyl-1,2,3,4-tetrahydronaphthalen-1-yl)benzene-1,2-diol	Lignans	Phenylpropanoids	-	7897	6470	4514	1713	4523	3701	7851	9985	13280	3968	3905	3891	--	--
M156	Positive	[M+H]+	331.1	169	330.1	C14H18O9	4-(Hexopyranosyloxy)-3-methoxybenzoicacid	Phenolic acids	Phenolic acids	-	52980	71470	85190	31250	29940	34770	102900	78770	91650	26950	32400	33900	--	--
M157	Positive	[M+H]+	269.06	88.02	268.06	C8H16N2O4S2	4,4'-Disulfanediylbis(2-aminobutanoicacid)	Amino acids and their derivatives	Amino acids and derivatives	462-10-2	4503	3132	4334	1689	1052	1190	1181	2663	4349	5046	2209	1097	C20788	--
M158	Negative	[M-H]-	465.1	297.06	466.11	C21H22O12	4-[(2S,3R,4S,5S,6R)-6-[(3,4-dihydroxybenzoyl)oxymethyl]-3,4,5-trihydroxyoxan-2-yl]oxy-3-methoxybenzoicacid	Phenolic acids	Phenolic acids	-	18460	15930	35340	100	100	100	46920	61910	31820	23870	6424	21220	--	--
M159	Positive	[M+H]+	313.09	163.04	312.08	C14H16O8	4-[(E)-3-(3,4-dihydroxyphenyl)prop-2-enoyl]oxy-2,3-dihydroxy-2-methylbutanoicacid	Phenolic acids	Phenolic acids	-	76720	98930	61470	15090	23470	11180	33880	92660	51250	29250	12960	12760	--	--
M160	Positive	[M+H]+	367.07	163.04	366.06	C16H14O10	4-[(E)-3-(3,4-dihydroxyphenyl)prop-2-enoyl]oxy-3-hydroxy-3,4-dihydro-2H-pyran-2,6-dicarboxylicacid	Phenolic acids	Phenolic acids	-	502600	451000	697100	116500	132600	76110	286000	319700	225900	86490	61060	38450	--	--
M161	Positive	[M+H]+	507.22	345	506.22	C26H34O10	4-[3-(Hydroxymethyl)-5-(3-hydroxypropyl)-7-methoxy-2,3-dihydro-1-benzofuran-2-yl]-2-methoxyphenyl6-deoxy-alpha-D-mannopyranoside	Lignans	Phenylpropanoids	-	500100	541700	405300	125100	141400	143600	531900	571700	388500	294800	252800	302900	--	--
M162	Negative	[M-H]-	609.15	327.05	610.15	C27H30O16	4”-O-Glucosylvitexin	Flavonoid carbon glycosides	Flavonoids	76135-82-5	149400	313100	150600	216100	213100	121400	205000	133000	111400	172300	84570	131200	--	--
M163	Positive	[M+H]+	104.07	87.04	103.06	C4H9NO2	4-Aminobutyricacid	Organic acids	Organic acids	56-12-2	284700	199400	257100	314700	281400	269500	494700	506100	504000	366900	339500	277300	C00334	ko00250,ko00330,ko00410,ko00650,ko00760,ko01100
M164	Negative	[M-H]-	367.1	93.03	368.11	C17H20O9	4-Feruloylquinicacid	Phenolic acids	Phenolic acids	2613-86-7	43430	40880	59400	16100	11370	21070	69290	37600	43580	9802	5885	22190	--	--
M165	Positive	[M+H]+	146.09	86.06	145.09	C5H11N3O2	4-Guanidinobutanoicacid	Organic acids	Organic acids	463-00-3	229500	176700	234600	235800	304000	271500	160300	158500	196700	191900	192100	197100	C01035	ko00330,ko01100
M166	Positive	[M+H]+	207.1	151.05	206.09	C12H14O3	4-hydroxy-3-(3-methylbut-2-en-1-yl)benzoicacid	Phenolic acids	Phenolic acids	1138-41-6	257400	203000	236900	236900	235400	301400	258900	299300	299000	325900	317000	281500	--	--
M167	Negative	[M-H]-	463.15	169.05	464.15	C19H28O13	4-Hydroxy-3,5-dimethoxyphenyl6-O-[(2S,3R,4R)-3,4-dihydroxy-4-(hydroxymethyl)tetrahydro-2-furanyl]-beta-D-glucopyranoside	Phenolic acids	Phenolic acids	-	108300	103800	91940	180900	162600	178100	161000	120000	141400	183900	111300	130600	--	--
M168	Negative	[M-H]-	137.02	93.04	138.03	C7H6O3	4-Hydroxybenzoicacid	Phenolic acids	Phenolic acids	99-96-7	1405000	852500	312600	532600	636000	591100	109200	93630	100400	90350	81060	95150	C00156	ko00130,ko00790,ko01100,ko01110
M169	Positive	[M+H]+	355.15	165.06	354.15	C21H22O5	4-methoxy-6-[7-methoxy-3-methyl-5-[(E)-prop-1-enyl]-2,3-dihydro-1-benzofuran-2-yl]-1,3-benzodioxole	Lignans	Phenylpropanoids	50354-06-8	28900	32090	23490	100	100	100	39700	24810	37470	100	100	100	--	--
M170	Positive	[M+H]+	177.06	105.04	176.05	C10H8O3	4-methylumbelliferone	Coumarins	Phenylpropanoids	90-33-5	53930	55300	46550	57740	47800	67650	36560	46060	42790	43980	53300	40080	--	--
M171	Positive	[M+H]+	339.11	119.05	338.1	C16H18O8	4-p-Coumaroylquinicacid	Phenolic acids	Phenolic acids	-	2908000	3093000	2658000	208400	287100	216700	3646000	3424000	3219000	123000	266100	295000	--	--
M172	Positive	[M+H]+	329.16	107.05	328.15	C16H24O7	5-(Hydroxymethyl)-2-(1-methylethyl)phenylbeta-D-glucopyranoside	Phenolic acids	Phenolic acids	359875-75-5	89080	81530	75950	95430	93470	104700	96410	89020	91080	80630	95860	72150	--	--
M173	Positive	[M+H]+	237.08	193.05	236.07	C12H12O5	5,6,7-Trimethoxy-2H-chromen-2-one	Coumarins	Phenylpropanoids	55085-47-7	17800	15550	23840	23190	18040	24210	21490	20770	22570	18740	17230	15870	--	--
M174	Negative	[M-H]-	593.15	285.04	594.16	C27H30O15	5,7-dihydroxy-2-(4-hydroxyphenyl)-3-[3,4,5-trihydroxy-6-[(3,4,5-trihydroxy-6-methyloxan-2-yl)oxymethyl]oxan-2-yl]oxychromen-4-one	Flavonols	Flavonoids	-	174800	120500	131300	212200	244000	250500	144900	155800	114600	239600	263900	219400	--	--
M175	Negative	[M-H]-	431.1	211.08	432.11	C21H20O10	5,7-dihydroxy-2-(4-hydroxyphenyl)-6-[3,4,5-trihydroxy-6-(hydroxymethyl)oxan-2-yl]chromen-4-one	Flavones	Flavonoids	-	53470	48540	76650	65920	62680	30340	76260	53160	36580	89080	114900	77150	--	--
M176	Negative	[M-H]-	557.14	431.11	558.15	C31H26O10	5,7-dihydroxy-2-(4-methoxyphenyl)-3-[3,5,7-trihydroxy-2-(4-hydroxyphenyl)-3,4-dihydro-2H-chromen-6-yl]-2,3-dihydrochromen-4-one	Biflavonoids	Flavonoids	-	10310	14960	10070	13830	13910	16480	11240	11320	9349	20130	8430	8356	--	--
M177	Negative	[M-H]-	447.09	300.03	448.1	C21H20O11	5,7-dihydroxy-2-[4-hydroxy-3-[(2S,3R,4S,5R)-3,4,5-trihydroxyoxan-2-yl]oxyphenyl]-3-methoxychromen-4-one	Flavonols	Flavonoids	-	94680	177500	113100	497100	141100	382800	112100	69630	185600	122500	473300	502500	--	--
M178	Negative	[M-H]-	477.1	315.05	478.11	C22H22O12	5,7-dihydroxy-2-[4-hydroxy-3-[(2S,3R,4S,5S,6R)-3,4,5-trihydroxy-6-(hydroxymethyl)oxan-2-yl]oxyphenyl]-3-methoxychromen-4-one	Flavonols	Flavonoids	115473-28-4	2925000	2094000	1895000	1648000	2113000	1370000	3240000	3343000	8053000	1588000	1505000	2191000	--	--
M179	Positive	[M+H]+	257.08	153.02	256.07	C15H12O4	5,7-Dihydroxyflavanone	Dihydroflavonoids	Flavonoids	68745-38-0	55350	57260	35610	55650	39740	45800	62560	56530	73790	69920	28990	34460	--	--
M180	Positive	[M+H]+	207.07	163.07	206.06	C11H10O4	5,7-Dimethoxycoumarin	Coumarins	Phenylpropanoids	487-06-9	383100	344100	425300	301300	335500	313700	390200	463500	382000	489900	393200	423300	--	--
M181	Negative	[M-H]-	461.11	315.05	462.12	C22H22O11	5,8-dihydroxy-2-(4-hydroxyphenyl)-7-methoxy-3-[(2S,3R,4R,5R,6S)-3,4,5-trihydroxy-6-methyloxan-2-yl]oxychromen-4-one	Flavonols	Flavonoids	-	5924000	4774000	5588000	17520000	11350000	12000000	6020000	6876000	8049000	14680000	20020000	20040000	--	--
M182	Positive	[M+H]+	257.12	135.08	256.11	C16H16O3	5-[(E)-2-(4-methoxyphenyl)ethenyl]-4-methylbenzene-1,3-diol	Stilbenes	Stilbenes	-	13830	12850	10810	6505	9403	6463	8348	9054	12140	16260	12410	15860	--	--
M183	Negative	[M-H]-	575.18	395.11	576.18	C28H32O13	5-[3,4,5-trihydroxy-6-(hydroxymethyl)oxan-2-yl]oxy-9-(3,4,5-trimethoxyphenyl)-5a,6,8a,9-tetrahydro-5H-[2]benzofuro[6,5-f][1,3]benzodioxol-8-one	Lignans	Phenylpropanoids	-	47620	47480	34850	30530	28840	34950	77140	41880	56790	53000	64250	49380	--	--
M184	Positive	[M+H]+	369.12	177.06	368.11	C17H20O9	5-Feruloylquinicacid	Phenolic acids	Phenolic acids	40242-06-6	1776000	2815000	2544000	905200	642200	958400	2284000	1626000	1972000	355100	477200	755300	--	--
M185	Negative	[M-H]-	285.08	165.02	286.08	C16H14O5	5-hydroxy-2-(4-hydroxyphenyl)-7-methoxychroman-4-one	Dihydroflavonoids	Flavonoids	520-29-6	31610	29430	32650	8630	8772	3782	64830	76230	63140	10070	12690	13620	--	--
M186	Negative	[M-H]-	577.16	311.05	578.16	C27H30O14	5-hydroxy-2-(4-hydroxyphenyl)-8-[3,4,5-trihydroxy-6-(hydroxymethyl)oxan-2-yl]-7-(3,4,5-trihydroxy-6-methyloxan-2-yl)oxychromen-4-one	Carboflavonoids	Flavonoids	-	6281000	5719000	4896000	5413000	4869000	4681000	4429000	3176000	7785000	2796000	4088000	4300000	--	--
M187	Negative	[M-H]-	461.11	299.06	462.12	C22H22O11	5-hydroxy-3-[4-hydroxy-2-[(2S,3R,4S,5S,6R)-3,4,5-trihydroxy-6-(hydroxymethyl)oxan-2-yl]oxyphenyl]-7-methoxychromen-4-one	Isoflavones	Flavonoids	-	668800	300400	508100	518900	543600	674400	532500	606700	805100	413100	638100	488200	--	--
M188	Negative	[M-H]-	399.09	221.01	400.1	C17H20O11	5-hydroxy-6,8-dimethoxy-7-[(2S,3R,4S,5S,6R)-3,4,5-trihydroxy-6-(hydroxymethyl)oxan-2-yl]oxychromen-2-one	Coumarins	Phenylpropanoids	-	33220	32860	40600	50750	49460	40110	21710	31740	30590	55630	46870	42960	--	--
M189	Negative	[M-H]-	399.11	384.09	400.12	C21H20O8	5-hydroxy-9-(4-hydroxy-3,5-dimethoxyphenyl)-5a,6,8a,9-tetrahydro-5H-[2]benzofuro[5,6-f][1,3]benzodioxol-8-one	Lignans	Phenylpropanoids	-	7676	9519	3176	100	100	100	8607	7645	7026	100	100	100	--	--
M190	Positive	[M+H]+	163.11	82.06	162.1	C6H14N2O3	5-Hydroxy-DL-lysine	Amino acids and their derivatives	Amino acids and derivatives	6000-08-4	4694	6086	5962	5420	3981	7451	6581	5096	3071	11390	3471	4959	C16741	ko00310,ko01100
M191	Negative	[M-H]-	141.02	97.03	142.03	C6H6O4	5-Hydroxymethyl-2-furancarboxylicacid	Organic acids	Organic acids	6338-41-6	40650	67170	57210	52730	48420	53920	43300	25770	52270	29780	79040	69220	C20448	--
M192	Positive	[M+H]+	242.11	109.03	241.11	C10H15N3O4	5-Methyl-2'-deoxycytidine	Nucleotides and their derivatives	Nucleotides and derivatives	838-07-3	5783000	5511000	5651000	6742000	5569000	7198000	4009000	4906000	3615000	6680000	6293000	6314000	C03592	--
M193	Positive	[M+H]+	126.07	83.05	125.06	C5H7N3O	5-METHYLCYTOSINE	Nucleotides and their derivatives	Nucleotides and derivatives	554-01-8	5728	9602	9049	15370	6154	6053	14750	17000	9771	12110	10590	10930	C02376	ko00240,ko01100
M194	Negative	[M-H]-	296.08	134.04	297.09	C11H15N5O3S	5'-Methylthioadenosine	Nucleotides and their derivatives	Nucleotides and derivatives	2457-80-9	42860	45650	60630	13500	15570	13430	39250	46840	34270	17200	12850	9837	C00170	ko00270,ko00908,ko01100
M195	Negative	[M-H]-	257.08	167.04	258.09	C10H14N2O6	5-Methyluridine	Nucleotides and their derivatives	Nucleotides and derivatives	1463-10-1	8874	7885	6892	3915	7242	6221	10290	7609	9839	3946	3563	5698	--	--
M196	Positive	[M+H]+	337.09	163.04	336.08	C16H16O8	5-O-Caffeoylshikimicacid	Phenolic acids	Phenolic acids	73263-62-4	13090000	12800000	12580000	12980000	14270000	12290000	14170000	12840000	13810000	12290000	15050000	18400000	--	--
M197	Positive	[M+H]+	453.18	291.12	452.17	C22H28O10	5-O-Methylvisammioside	other	Others	84272-85-5	301100	358500	287200	815900	834800	736700	428400	398800	376800	646000	774500	773000	--	--
M198	Negative	[M-H]-	419.17	373.14	420.18	C22H28O8	6,7-bis(hydroxymethyl)-1-methoxy-8-(3,4,5-trimethoxyphenyl)-5,6,7,8-tetrahydronaphthalene-2,3-diol	Lignans	Phenylpropanoids	-	20280	27450	11370	25350	28430	13290	16740	24430	24450	33520	24370	25480	--	--
M199	Negative	[M-H]-	595.17	385.09	596.17	C27H32O15	6,8-Di-C-glucopyranosylnaringenin	Carboflavonoids	Flavonoids	-	100	100	100	94070	63540	89040	100	100	100	36260	49980	43530	--	--
M200	Negative	[M-H]-	491.08	145.02	492.09	C22H20O13	6-[5,7-dihydroxy-2-(4-hydroxy-3-methoxyphenyl)-4-oxochromen-3-yl]oxy-3,4,5-trihydroxyoxane-2-carboxylicacid	Flavonols	Flavonoids	-	54160	90030	49460	38520	37160	32140	66790	24830	34970	8749	24830	39030	--	--
M201	Positive	[M+H]+	539.18	177.06	538.17	C25H30O13	6-Feruloylcatalpol	Iridoids	Terpenes	770721-33-0	54840	35890	43850	78430	58580	57420	39690	28040	55830	80240	73550	97890	--	--
M202	Positive	[M+H]+	211.06	135.04	210.05	C10H10O5	6-Formyl-2,3-dimethoxybenzoicacid	Phenolic acids	Phenolic acids	519-05-1	300300	378100	323300	460300	691600	654900	374400	411300	309700	621000	662600	647200	--	--
M203	Positive	[M+H]+	495.15	121.03	494.14	C23H26O12	6-Hydroxy-1-{[6-O-(4-hydroxybenzoyl)-beta-D-glucopyranosyl]oxy}-7-methylene-1,4a,5,6,7,7a-hexahydrocyclopenta[c]pyran-4-carboxylicacid	Iridoids	Terpenes	-	234400	260600	190200	192100	160000	191100	186600	137800	205400	150500	156500	118600	--	--
M204	Negative	[M-H]-	653.17	329.07	654.18	C29H34O17	6-hydroxy-3-[3-hydroxy-4-[3,4,5-trihydroxy-6-[[3,4,5-trihydroxy-6-(hydroxymethyl)oxan-2-yl]oxymethyl]oxan-2-yl]oxyphenyl]-5,7-dimethoxychromen-4-one	Isoflavones	Flavonoids	-	56330	40710	49260	72850	89100	78720	88510	74360	62860	114300	91240	144000	--	--
M205	Negative	[M-H]-	138.02	94.03	139.03	C6H5NO3	6-Hydroxynicotinicacid	Pyridine alkaloids	Alkaloids	5006-66-6	46860	44780	59490	52120	55560	47580	44280	56230	62770	40350	33150	42930	C01020	ko00760,ko01100
M206	Positive	[M+H]+	317.07	302.04	316.06	C16H12O7	6-Methoxyluteolin	Flavones	Flavonoids	520-11-6	5996000	3938000	4935000	243000	732200	387500	8096000	7541000	9009000	313900	543700	518800	--	--
M207	Negative	[M-H]-	459.15	135.05	460.16	C20H28O12	6-O-(Phenylacetyl)-alpha-D-glucopyranosylalpha-D-glucopyranoside	Phenolic acids	Phenolic acids	-	32110	19060	44050	49180	40640	30090	15390	25180	21400	12880	39380	22780	--	--
M208	Negative	[M-H]-	477.14	273.08	478.15	C23H26O11	6''-O-Acetylphloridzin	Chalcone	Flavonoids	-	154900	204700	131300	154200	161600	335800	326900	254900	315000	178400	194200	184800	--	--
M209	Negative	[M-H]-	433.11	161.02	434.12	C21H22O10	6-O-Caffeoylarbutin	Phenolic acids	Phenolic acids	136172-60-6	86060	100400	135200	127600	68700	128300	65620	69920	106800	59810	102700	170200	--	--
M210	Positive	[M+H]+	493.16	151.04	492.15	C20H28O14	6-O-Vanilloylsucrose	Phenolic acids	Phenolic acids	-	20660	24330	20840	9348	10730	8232	22900	32280	23110	8222	7912	13370	--	--
M211	Positive	[M+H]+	277.18	137.05	276.17	C17H24O3	6-Shogaol	Phenolic acids	Phenolic acids	555-66-8	28910	27010	25500	33670	35520	34530	35620	33750	33000	37880	31370	19590	C10494	--
M212	Negative	[M-H]-	561.16	267.07	562.17	C27H30O13	7-[(2S,3R,4S,5S,6R)-6-[[(2R,3R,4R)-3,4-dihydroxy-4-(hydroxymethyl)oxolan-2-yl]oxymethyl]-3,4,5-trihydroxyoxan-2-yl]oxy-3-(4-methoxyphenyl)chromen-4-one	Isoflavones	Flavonoids	-	19510	17820	30470	29470	17950	44220	30550	11570	20240	28290	59940	59660	--	--
M213	Negative	[M-H]-	593.15	284.03	594.16	C27H30O15	7-[4,5-dihydroxy-6-(hydroxymethyl)-3-[(2S,3R,4R,5R,6S)-3,4,5-trihydroxy-6-methyloxan-2-yl]oxyoxan-2-yl]oxy-2-(3,4-dihydroxyphenyl)-5-hydroxychromen-4-one	Flavones	Flavonoids	-	39400	37440	21200	33380	33460	38360	20260	32410	27260	51560	34560	20190	--	--
M214	Positive	[M+H]+	287.09	153.05	286.08	C16H14O5	7-Hydroxy-6-methoxydihydroflavonol	Dihydroflavonols	Flavonoids	34050-66-3	359700	186500	308100	501400	314300	611100	357900	397500	324300	497300	344800	360500	--	--
M215	Positive	[M+H]+	295.12	191.03	294.11	C15H18O6	7-METHOXY-6-(1,2,3-TRIHYDROXY-3-METHYLBUTYL)CHROMEN-2-ONE	Coumarins	Phenylpropanoids	-	13680	10240	13190	12600	16630	15570	12200	11940	16980	15300	11230	15510	--	--
M216	Negative	[M-H]-	359.13	197.08	360.14	C16H24O9	7-methyl-1-[(2S,3R,4S,5S,6R)-3,4,5-trihydroxy-6-(hydroxymethyl)oxan-2-yl]oxy-1,4a,5,6,7,7a-hexahydrocyclopenta[c]pyran-4-carboxylicacid	Iridoids	Terpenes	-	263300	358100	512700	15580	310200	106600	214500	71910	65470	7747	16850	13100	--	--
M217	Negative	[M-H]-	445.11	283.07	446.12	C22H22O10	7-O-beta-glucopyranosyl-4/'-hydroxy-5-methoxyisoflavone	Isoflavones	Flavonoids	128856-77-9	7441	12390	10070	50490	39610	54440	11520	13160	16330	54540	20760	41110	--	--
M218	Positive	[M+H]+	409.15	247.1	408.14	C20H24O9	8-[2-[(2S,3R,4S,5S,6R)-3,4,5-trihydroxy-6-(hydroxymethyl)oxan-2-yl]oxypropan-2-yl]-8,9-dihydrofuro[2,3-h]chromen-2-one	Coumarins	Phenylpropanoids	-	21000	27260	24530	25880	43000	43220	28090	17740	23050	33160	25070	30130	--	--
M219	Negative	[M-H]-	563.14	311.06	564.15	C26H28O14	8-[3,5-dihydroxy-6-(hydroxymethyl)-4-(3,4,5-trihydroxyoxan-2-yl)oxyoxan-2-yl]-5,7-dihydroxy-3-(4-hydroxyphenyl)chromen-4-one	Isoflavones	Flavonoids	-	59330	67480	71550	60620	75530	141000	14820	19600	34840	65720	36450	36350	--	--
M220	Negative	[M-H]-	561.16	399.11	562.17	C27H30O13	9-(4-hydroxy-3,5-dimethoxyphenyl)-4-[3,4,5-trihydroxy-6-(hydroxymethyl)oxan-2-yl]oxy-5a,6,8a,9-tetrahydro-5H-[2]benzofuro[6,5-f][1,3]benzodioxol-8-one	Lignans	Phenylpropanoids	-	10270	4773	7841	20940	10590	24890	6317	5029	10490	17670	14710	25010	--	--
M221	Negative	[M-H]-	513.31	277.22	514.31	C27H46O9	9,12,15-Octadecatrienoicacid,3-(hexopyranosyloxy)-2-hydroxypropylester,(9Z,12Z,15Z)-	Lipids	Lipids	-	5717	6902	6394	12190	9462	7542	5014	5123	6313	9387	11240	9954	--	--
M222	Negative	[M-H]-	263.13	153.09	264.14	C15H20O4	AbscisicAcid(Dormin)	Organic acids	Organic acids	21293-29-8	432700	294100	479300	149900	179900	207500	378500	270800	447300	242000	138100	144700	C06082	ko00906,ko01100,ko01110,ko04075
M223	Positive	[M+H]+	325.14	137.02	324.14	C20H20O4	abyssinoneII	Other flavonoids	Flavonoids	-	13440	11760	21830	12300	9556	23870	13310	14520	6905	10900	7157	11160	--	--
M224	Negative	[M-H]-	283.06	268.03	284.07	C16H12O5	Acacetin	Flavones	Flavonoids	480-44-4	10500000	7883000	6616000	481900	934900	390000	12180000	13430000	13220000	607400	686700	676100	C01470	ko00944
M225	Negative	[M-H]-	245.09	203.08	246.1	C13H14N2O3	Ac-DL-Trp-OH	Amino acids and their derivatives	Amino acids and derivatives	87-32-1	313700	237500	287800	114500	124400	154600	326600	353700	223600	138200	172600	107000	--	--
M226	Positive	[M+H]+	189.09	130.05	188.08	C7H12N2O4	Aceglutamide	Amino acids and their derivatives	Amino acids and derivatives	2490-97-3	27210	15460	13080	18810	21590	19590	28570	27100	20970	39090	16130	27560	D07063	--
M227	Negative	[M-H]-	467.08	169.02	468.09	C20H20O13	Aceritannin	Tannins	Phenolic acids	-	1455000	998400	768600	899200	1002000	1133000	823300	1221000	826800	1305000	1084000	1298000	--	--
M228	Positive	[M+H]+	164.04	84.08	163.03	C5H9NO3S	Acetylcysteine	Amino acids and their derivatives	Amino acids and derivatives	616-91-1	65640	50480	58740	98730	81440	64690	70550	109100	101500	128100	146900	110800	C06809	--
M229	Positive	[M+H]+	399.15	250.09	398.14	C15H22N6O5S	Ademetionine	Amino acids and their derivatives	Amino acids and derivatives	29908-03-0	42200	33940	39890	79460	107700	94670	130900	97260	127500	108500	120900	117500	C00019	ko00261,ko00270,ko00330,ko00908,ko01100,ko01110,ko01230,ko04122
M230	Positive	[M+H]+	136.06	94.04	135.05	C5H5N5	Adenine	Nucleotides and their derivatives	Nucleotides and derivatives	73-24-5	692500	746500	672900	644400	528800	691300	332800	275000	266900	190100	244100	287400	C00147	ko00230,ko00908,ko01100
M231	Negative	[M-H]-	266.09	134.04	267.1	C10H13N5O4	Adenosine	Nucleotides and their derivatives	Nucleotides and derivatives	58-61-7	21410	23710	15560	17050	5264	17080	20500	22560	15570	19900	23240	14890	C00212	ko00230,ko01100,ko02010
M232	Negative	[M-H]-	426.02	158.92	427.03	C10H15N5O10P2	Adenosine-5'-diphosphate	Nucleotides and their derivatives	Nucleotides and derivatives	58-64-0	6398	5760	9428	8974	7404	30420	7338	5094	5781	16960	15080	14730	C00008	ko00190,ko00195,ko00230,ko00908,ko01100,ko01110
M233	Negative	[M-H]-	346.06	134.04	347.06	C10H14N5O7P	Adenosinemonophosphate	Nucleotides and their derivatives	Nucleotides and derivatives	61-19-8	20900	13990	20280	18390	23760	18580	32810	42860	39220	29380	32690	31810	C00020	ko00230,ko00908,ko01100,ko01110
M234	Positive	[M+H]+	275.09	139.04	274.08	C15H14O5	Afzelechin	Tannins	Phenolic acids	2545-00-8	21200	8642	22740	13600	15050	17100	21830	29450	46080	8001	12490	18310	--	--
M235	Negative	[M-H]-	431.1	285.04	432.11	C21H20O10	Afzelin	Flavonols	Flavonoids	482-39-3	37970000	25890000	19510000	41500000	34060000	45670000	31170000	25310000	24200000	46390000	55380000	46050000	--	--
M236	Negative	[M-H]-	539.16	163.04	540.16	C28H28O11	AloeresinA	Naphthoquinone	Anthraquinones	74545-79-2	34320	25880	40800	27070	39870	17960	29060	33800	26820	37590	24040	17670	--	--
M237	Positive	[M+H]+	515.18	131.05	514.17	C23H30O13	alpha-D-Glucopyranoside,4-O-acetyl-beta-D-fructofuranosyl6-O-[(2E)-1-oxo-3-phenyl-2-propen-1-yl]-	Phenolic acids	Phenolic acids	-	5102	4660	3933	10980	9275	12160	5730	7870	2568	7766	6071	4628	--	--
M238	Negative	[M-H]-	425.17	101.06	426.17	C17H30O12	alpha-D-Glucopyranoside,alpha-D-glucopyranosyl,2-(2-methylbutanoate)	Hemiterpenes	Terpenes	-	21040	23380	31270	16860	12270	26310	13530	24210	13910	18030	17710	13610	--	--
M239	Negative	[M-H]-	487.15	163.04	488.15	C21H28O13	alpha-D-Glucopyranoside,beta-L-fructofuranosyl6-O-[(2E)-3-(4-hydroxyphenyl)-1-oxo-2-propen-1-yl]-	Phenylpropanoids	Phenylpropanoids	-	53780	60200	95670	39990	22670	40090	65350	83580	84790	100	100	100	--	--
M240	Positive	[M+H]+	493.21	175.07	492.2	C25H32O10	alpha-D-Mannopyranoside,4-[2,3-dihydro-7-hydroxy-3-(hydroxymethyl)-5-(3-hydroxypropyl)-2-benzofuranyl]-2-methoxyphenyl6-deoxy-	Lignans	Phenylpropanoids	-	15320	35770	16850	21850	18550	16350	27810	28390	44900	14860	15640	14900	--	--
M241	Negative	[M-H]-	339.16	295.17	340.17	C21H24O4	Amorfrutin A	Stilbenes	Stilbenes	80489-90-3	4801	6406	6657	5199	5855	6527	7350	5086	6814	9859	9678	5747	--	--
M242	Positive	[M+H]+	329.18	135.04	328.17	C20H24O4	Anwulignan	Lignans	Phenylpropanoids	107534-93-0	41410	27290	36220	100	100	100	30800	40170	41510	100	100	100	--	--
M243	Negative	[M-H]-	269.05	117.03	270.05	C15H10O5	Apigenin	Flavones	Flavonoids	520-36-5	571900	399400	541200	248300	232600	234200	952200	1159000	679800	47770	73080	56370	C01477	ko00941,ko00943,ko00944,ko01100,ko01110
M244	Negative	[M-H]-	431.1	240.05	432.11	C21H20O10	Apigenin-4'-glucoside	Flavones	Flavonoids	20486-34-4	31720	29430	41630	98140	70060	77060	46120	48900	14790	54680	55120	62110	--	--
M245	Negative	[M-H]-	445.08	225.07	446.08	C21H18O11	Apigenin-7-glucuronide	Flavones	Flavonoids	29741-09-1	9498	22730	11500	40440	28260	28490	27720	15570	21860	21800	39790	84010	--	--
M246	Positive	[M+H]+	433.11	271.05	432.11	C21H20O10	Apigenin7-O-glucoside	Flavones	Flavonoids	578-74-5	1935000	1559000	2118000	13800000	7450000	10070000	1864000	1526000	1608000	4663000	12570000	10170000	--	--
M247	Negative	[M-H]-	431.1	268.03	432.11	C21H20O10	Apigenin-7-O-β-D-glucopyranoside	Flavones	Flavonoids	578-74-5	51760	45740	39890	347100	272100	289900	34630	30590	20520	52560	399800	545300	C04608	ko00944
M248	Negative	[M-H]-	431.1	239.04	432.11	C21H20O10	Apigetrin	Flavones	Flavonoids	578-74-5	90820	115700	97880	157000	151000	161000	138100	121800	77790	198100	160800	104300	--	--
M249	Negative	[M-H]-	563.14	269.04	564.15	C26H28O14	Apiin	Flavones	Flavonoids	26544-34-3	14600	13200	22850	229100	133200	131600	15250	14290	14720	79520	145400	63180	C04858	ko00944
M250	Negative	[M-H]-	271.08	108.02	272.09	C12H16O7	Arbutin	Phenolic acids	Phenolic acids	497-76-7	11650	6520	6324	6192	9155	8223	10500	10300	6814	3399	7146	10190	C06186	ko00010
M251	Positive	[M+H]+	535.22	373.16	534.21	C27H34O11	Arctiin	Lignans	Phenylpropanoids	20362-31-6	16370	8536	15970	10790	14520	10510	12890	8285	13280	7699	18480	23150	C16915	--
M252	Negative	[M-H]-	173.1	131.08	174.11	C6H14N4O2	ARGININE	Amino acids and their derivatives	Amino acids and derivatives	74-79-3	22740	15240	15830	23020	21640	12890	36220	49440	55040	39460	30200	12750	C00062	ko00220,ko00261,ko00330,ko00472,ko00970,ko01100,ko01110,ko01230,ko02010
M253	Positive	[M+H]+	355.12	135.04	354.11	C20H18O6	Asarinin	Lignans	Phenylpropanoids	133-05-1	72280	84280	51230	100	100	100	111200	116800	146300	100	100	100	--	--
M254	Negative	[M-H]-	449.11	151	450.12	C21H22O11	Astilbin	Dihydroflavonols	Flavonoids	29838-67-3	102800	132300	122200	106200	133400	82160	183500	134200	198100	153500	144600	99810	C17449	--
M255	Negative	[M-H]-	447.09	285.05	448.1	C21H20O11	Astragalin	Flavonols	Flavonoids	480-10-4	76640	102200	69660	3445000	2856000	1996000	178500	89550	147400	874800	2795000	2610000	--	--
M256	Positive	[M+H]+	203.15	70.06	202.14	C8H18N4O2	Asymmetricdimethylarginine	Amino acids and their derivatives	Amino acids and derivatives	30315-93-6	61110	52800	42760	56740	65450	62800	58000	57300	62290	60640	62480	64660	C03626	--
M257	Negative	[M-H]-	329.07	299.02	330.07	C17H14O7	Aurantio-obtusin	Anthraquinone	Anthraquinones	67979-25-3	578300	393000	389000	100	100	100	818600	793800	1018000	35880	48420	65110	C17670	--
M258	Positive	[M+H]+	261.11	131.05	260.1	C15H16O4	Auraptenol	Coumarins	Phenylpropanoids	51559-35-4	69290	72230	46550	57060	108800	34290	44370	88160	77840	117100	58360	72900	--	--
M259	Negative	[M-H]-	433.08	301.04	434.08	C20H18O11	Avicularin	Flavonols	Flavonoids	572-30-5	6809000	7748000	12690000	2074000	1153000	1985000	10750000	5196000	7452000	555900	1906000	1966000	--	--
M260	Positive	[M+H]+	329.27	95.09	328.26	C19H36O4	Avocadene1-acetate	Lipids	Lipids	24607-09-8	35130	21600	51280	100	100	100	26500	20260	31650	100	100	100	--	--
M261	Positive	[M+H]+	329.27	95.09	328.26	C19H36O4	Avocadene2-acetate	Free fatty acids	Lipids	-	19160	26010	27050	100	100	100	45240	25220	30300	100	100	100	--	--
M262	Negative	[M-H]-	187.1	125.1	188.1	C9H16O4	Azelaic acid	Organic acids	Organic acids	123-99-9	46380	22420	9271	13670	54900	34370	40940	17150	28110	34560	19810	20120	C08261	--
M263	Negative	[M-H]-	269.05	223.04	270.05	C15H10O5	Baicalein	Flavones	Flavonoids	491-67-8	7195	7193	8619	6303	6850	7071	10010	7436	7866	5036	6929	5741	C10023	--
M264	Positive	[M+H]+	245.12	105.04	244.11	C15H16O3	batatasinIII	Stilbenes	Stilbenes	56684-87-8	16990	18750	21030	19130	19990	11620	18510	12260	12760	17340	18560	17490	--	--
M265	Positive	[M+H]+	357.21	121.06	356.2	C22H28O4	Benzene,1,2,3-trimethoxy-5-[2-[4-[(3-methyl-2-buten-1-yl)oxy]phenyl]ethyl]-	Stilbenes	Stilbenes	-	128200	111600	123200	15450	16530	16010	169700	163000	177100	13060	16690	18670	--	--
M266	Positive	[M+H]+	403.16	241	402.15	C18H26O10	Benzyl2-O-beta-D-xylopyranosyl-beta-D-glucopyranoside	Phenolic acids	Phenolic acids	-	49640	48070	46860	45220	56020	62650	36620	50800	74970	59660	36720	44850	--	--
M267	Positive	[M+H]+	271.12	91.05	270.11	C13H18O6	Benzylbeta-d-glucopyranoside	Phenolic acids	Phenolic acids	-	24210	23890	22670	23700	18270	28430	30970	28550	27430	18200	14830	11100	--	--
M268	Positive	[M+H]+	217.05	202.02	216.04	C12H8O4	Bergapten	Coumarins	Phenylpropanoids	484-20-8	4744	6676	5376	100	100	100	5355	10470	3789	6268	10710	7218	C01557	ko01110
M269	Positive	[M+H]+	90.05	72	89.05	C3H7NO2	BETA-ALANINE	Amino acids and their derivatives	Amino acids and derivatives	107-95-9	29740	24540	43540	19930	27320	28500	34440	29640	14680	35650	24490	31850	C00099	ko00240,ko00410,ko00640,ko00770,ko01100,ko01110
M270	Negative	[M-H]-	473.17	179.06	474.17	C21H30O12	beta-D-Glucopyranoside,2-hydroxy-4-(2-propen-1-yl)phenyl6-O-beta-D-glucopyranosyl-	Phenylpropanoids	Phenylpropanoids	-	134400	81210	259900	100	100	100	120200	66200	123700	100	100	100	--	--
M271	Positive	[M+H]+	461.2	133.05	460.19	C21H32O11	beta-D-Glucopyranoside,3-(4-hydroxyphenyl)-1-methylpropyl6-O-[(2S,3R,4R)-tetrahydro-3,4-dihydroxy-4-(hydroxymethyl)-2-furanyl]-	Phenolic acids	Phenolic acids	-	110100	94230	97770	112500	98930	92680	70560	71640	116200	85070	85620	75280	--	--
M272	Negative	[M-H]-	171.01	78.96	172.01	C3H9O6P	beta-Glycerophosphate	other	Others	17181-54-3	30180	24330	27930	15620	17220	24160	17440	23300	25980	18340	23260	21370	C02979	--
M273	Negative	[M-H]-	325.09	163.11	326.1	C15H18O8	Bilobalide	Sesquiterpenes	Terpenes	33570-04-6	1249000	954000	1153000	36160	56430	19020	634200	732100	1112000	100	100	100	C07605	--
M274	Positive	[M+H]+	373.19	310.16	372.18	C16H28N4O4S	Biocytin	other	Others	576-19-2	1473	3104	3416	3688	2062	2523	3898	4315	2856	3536	3997	907.8	C05552	ko00780,ko01100
M275	Positive	[M+H]+	391.28	149.02	390.28	C24H38O4	BIS(2-ETHYLHEXYL)PHTHALATE	Organic acids	Organic acids	117-81-7	6494000	4435000	5392000	8590000	9352000	8023000	6698000	6645000	6498000	10640000	8834000	8487000	C03690	--
M276	Negative	[M-H]-	179.03	135.04	180.04	C9H8O4	Caffeic acid	Phenolic acids	Phenolic acids	331-39-5	252500	183100	1018000	256300	303000	292800	260800	172200	368800	132700	102600	190100	C01197	ko00940,ko01100,ko01110
M277	Negative	[M-H]-	477.14	179.03	478.15	C23H26O11	CalceolariosideA	Phenolic acids	Phenolic acids	84744-28-5	1937000	3087000	1345000	3124000	1059000	2171000	2519000	2703000	3689000	1364000	2603000	2135000	--	--
M278	Positive	[M+H]+	325.14	123.04	324.14	C20H20O4	calopocarpin	Lignans	Phenylpropanoids	53802-77-0	24930	20180	38960	30370	24690	29840	24760	20870	19540	11360	10640	4343	--	--
M279	Positive	[M+H]+	287.06	185.06	286.05	C15H10O6	Calyxanthone	Anthrone	Anthraquinones	98973-45-6	47720	54570	35330	61180	50920	67260	61500	80160	71900	80870	36620	60400	--	--
M280	Positive	[M+H]+	251.16	119.09	250.16	C15H22O3	Carabrol	Sesquiterpenes	Terpenes	68776-20-5	212100	268300	212500	146000	198700	170400	152500	195500	196000	187400	228200	155800	--	--
M281	Positive	[M+H]+	249.15	145.1	248.14	C15H20O3	Carabrone	Sesquiterpenes	Terpenes	1748-81-8	7205	7399	4912	9123	11720	6391	11730	9441	8907	11950	10630	5589	--	--
M282	Positive	[M+H]+	301.07	257.04	300.06	C16H12O6	carviolin	Anthraquinone	Anthraquinones	478-35-3	52490	25090	37540	2494	9029	4000	43490	69560	72470	100	100	100	--	--
M284	Negative	[M-H]-	421.11	245.08	422.12	C20H22O10	Catechin7-arabinofuranoside	other	Others	81905-14-8	19460	6726	3615	12840	6613	6332	3744	3804	3420	8719	14000	6729	--	--
M285	Negative	[M-H]-	521.13	343.04	522.14	C24H26O13	Centaurein	Flavonols	Flavonoids	35595-03-0	71430	60430	51720	35410	38040	39250	107800	138300	70940	63880	72110	66090	--	--
M286	Negative	[M-H]-	353.09	191.05	354.1	C16H18O9	Chlorogenic acid	Phenolic acids	Phenolic acids	327-97-9	59900000	51350000	66910000	37720000	30890000	35650000	71420000	62370000	66050000	28580000	41730000	47520000	C00852	ko00940,ko00941,ko00945,ko01110
M288	Positive	[M+H]+	255.07	153.01	254.06	C15H10O4	Chrysin	Flavones	Flavonoids	480-40-0	13020	20480	15070	7859	10510	10550	9704	11070	16050	13410	11640	11350	C10028	ko00941
M289	Negative	[M-H]-	299.06	284.03	300.06	C16H12O6	Chrysoeriol	Flavones	Flavonoids	491-71-4	3333000	2805000	2768000	156100	450400	116900	3395000	3164000	4095000	98100	244600	179000	C04293	ko00944
M290	Negative	[M-H]-	447.09	191.04	448.1	C21H20O11	Cimicifugicacid A	Phenolic acids	Phenolic acids	205114-65-4	110100	100900	71800	116400	109900	131100	66660	68440	106800	89890	97600	126200	--	--
M291	Positive	[M+H]+	149.06	107.04	148.05	C9H8O2	Cinnamic acid	Phenolic acids	Phenolic acids	140-10-3	1020000	842700	982500	967700	1013000	818000	1021000	980700	1059000	667900	580500	507100	C00423	ko00130,ko00360,ko00940,ko00998,ko01100,ko01110
M292	Positive	[M+H]+	315.09	108.02	314.08	C17H14O6	Cirsimaritin	Flavones	Flavonoids	6601-62-3	7433	6483	6813	10040	4540	6475	6845	8107	7814	7200	4248	6199	--	--
M293	Negative	[M-H]-	129.02	85.03	130.03	C5H6O4	Citraconicacid	Organic acids	Organic acids	498-23-7	62950	44650	69110	50730	51730	62260	66150	76530	66970	63630	47000	57310	C02226	ko00290,ko00660,ko01100,ko01210
M294	Positive	[M+H]+	287.06	241.05	286.05	C15H10O6	Citreorosein	Anthraquinone	Anthraquinones	481-73-2	123200	113100	84080	136100	145700	164000	95210	155100	109300	106300	98540	125500	--	--
M295	Negative	[M-H]-	191.02	111.01	192.03	C6H8O7	Citric acid	Organic acids	Organic acids	77-92-9	65180000	51190000	74400000	61350000	76000000	70180000	72860000	75540000	63530000	71740000	65670000	59230000	C00158	ko00020,ko00250,ko00630,ko01100,ko01110,ko01200,ko01210,ko01230
M296	Positive	[M+H]+	287.09	153.01	286.08	C16H14O5	Citrifoliol	Dihydroflavonoids	Flavonoids	480-43-3	100	100	100	9494	11590	33670	11670	12630	17380	26350	10320	15170	--	--
M297	Positive	[M+H]+	176.1	113.05	175.1	C6H13N3O3	CITRULLINE	Amino acids and their derivatives	Amino acids and derivatives	372-75-8	2561000	1176000	1846000	4043000	5200000	2796000	5738000	5022000	5298000	7772000	6030000	3810000	C00327	ko00220,ko01100,ko01110,ko01230
M298	Positive	[M+H]+	413.14	145.03	412.14	C19H24O10	CnidiosideBmethylester	Phenolic acids	Phenolic acids	158500-59-5	196000	199500	215700	117200	101300	105600	167600	152500	135400	103000	98720	85870	--	--
M299	Positive	[M+H]+	247.1	175.04	246.09	C14H14O4	Columbianetin	Coumarins	Phenylpropanoids	1147-29-1	17710	21080	17020	9917	10960	8163	19550	18770	15950	10270	4892	11350	--	--
M300	Positive	[M+H]+	343.14	181	342.13	C16H22O8	Coniferin	Phenylpropanoids	Phenylpropanoids	531-29-3	42060	50610	42460	100	100	100	43420	48940	57000	100	100	100	--	--
M301	Positive	[M+H]+	252.11	136.06	251.1	C10H13N5O3	Cordycepin	Nucleotides and their derivatives	Nucleotides and derivatives	73-03-0	259600	182000	186000	415500	346700	312900	267900	205800	243300	256900	206200	268600	C08431	--
M302	Negative	[M-H]-	541.16	169.01	542.16	C24H30O14	Cornuside	Iridoids	Terpenes	131189-57-6	120800	142500	93370	132500	97260	95540	37490	76190	16000	40460	108700	58220	--	--
M303	Positive	[M+H]+	327.11	147.04	326.1	C15H18O8	Coumaricacid4-O-glucoside	Phenolic acids	Phenolic acids	14364-05-7	174800	267300	206900	114700	114000	145500	153100	208400	190300	72460	104500	106300	--	--
M304	Negative	[M-H]-	130.06	88.04	131.07	C4H9N3O2	Creatine	Organic acids	Organic acids	57-00-1	34250	33450	25120	36450	34430	34630	29060	30820	23060	24450	27650	29980	C00300	ko00260,ko00330,ko01100
M305	Negative	[M-H]-	282.08	150.04	283.09	C10H13O5N5	Crotonoside	Nucleotides and their derivatives	Nucleotides and derivatives	1818-71-9	97620	124000	87700	103500	104000	87260	78910	107900	82550	86760	64940	68000	C08432	--
M306	Negative	[M-H]-	353.09	191.05	354.1	C16H18O9	Cryptochlorogenicacid	Phenolic acids	Phenolic acids	905-99-7	55020000	61780000	68280000	41270000	33710000	42460000	65270000	59600000	66330000	29640000	35180000	44320000	--	--
M307	Negative	[M-H]-	419.15	373.16	420.16	C25H24O6	Cudraisoflavone A	Other flavonoids	Flavonoids	60297-37-2	3163	2285	4845	100	100	100	1906	2009	1599	2087	3102	1848	--	--
M308	Positive	[M+H]+	553.19	131	552.18	C26H32O13	Cyclopenta[c]pyran-4-carboxylicacid,1-(beta-D-glucopyranosyloxy)-1,4a,5,6,7,7a-hexahydro-4a,7-dihydroxy-7-methyl-6-[[(2E)-1-oxo-3-phenyl-2-propen-1-yl]oxy]-,methylester,(4aR,6S,7R,7aS)-	Iridoids	Terpenes	-	17090	8583	11500	22660	10680	12220	15230	5744	7905	19590	12800	15350	--	--
M309	Negative	[M-H]-	525.16	183.07	526.17	C24H30O13	Cyclopenta[c]pyran-4-carboxylicacid,1-(beta-D-glucopyranosyloxy)-1,4a,5,6,7,7a-hexahydro-4a-hydroxy-7-methyl-5-oxo-,2-(3,4-dihydroxyphenyl)ethylester,(1S,4aR,7aR)-	Iridoids	Terpenes	-	21170	9502	10040	13360	28550	33030	22940	25020	7578	25020	6738	31080	--	--
M310	Negative	[M-H]-	509.17	347.11	510.17	C24H30O12	Cyclopenta[c]pyran-4-carboxylicacid,1-(beta-D-glucopyranosyloxy)-1,4a,5,6,7,7a-hexahydro-4a-hydroxy-7-methyl-5-oxo-,2-(4-hydroxyphenyl)ethylester,(1S,4aR,7aR)-	Iridoids	Terpenes	-	75210	84500	69230	60160	66600	70510	109100	92400	87940	48930	44800	51660	--	--
M311	Positive	[M+H]+	423.15	193.05	422.14	C17H26O12	Cyclopenta[c]pyran-4-carboxylicacid,1-(beta-D-glucopyranosyloxy)-1,4a,5,6,7,7a-hexahydro-5,6-dihydroxy-7-(hydroxymethyl)-,methylester,(1S,4aS,6R,7S,7aS)-	Iridoids	Terpenes	-	13770	11740	6803	8628	9872	7012	10490	9389	9617	6185	7737	4401	--	--
M312	Negative	[M-H]-	535.18	373.13	536.19	C26H32O12	Cyclopenta[c]pyran-4-carboxylicacid,1-(beta-D-glucopyranosyloxy)-1,4a,5,6,7,7a-hexahydro-5-hydroxy-7-methyl-6-[[(2E)-1-oxo-3-phenyl-2-propen-1-yl]oxy]-,methylester,(1S,4aS,5S,6R,7R,7aR)-	Iridoids	Terpenes	-	13460	22880	15540	7757	5224	7452	23550	17800	36840	6669	14280	27060	--	--
M313	Positive	[M+H]+	405.14	243	404.13	C17H24O11	Cyclopenta[c]pyran-4-carboxylicacid,1-(hexopyranosyloxy)-1,4a,5,6,7,7a-hexahydro-4a-hydroxy-7-methyl-5-oxo-,methylester	Iridoids	Terpenes	-	11460	11470	14690	24920	20460	21610	13920	23710	10710	19660	11860	12490	--	--
M314	Positive	[M+H]+	497.17	121.03	496.16	C23H28O12	Cyclopenta[c]pyran-4-carboxylicacid,1,4a,5,6,7,7a-hexahydro-7-hydroxy-1-[[6-O-(4-hydroxybenzoyl)-beta-D-glucopyranosyl]oxy]-7-methyl-,(1S,4aS,7S,7aS)-	Iridoids	Terpenes	-	87540	94740	65580	76680	67070	78980	113200	78400	113400	44540	55650	67430	--	--
M315	Negative	[M-H]-	533.17	145.03	534.17	C26H30O12	Cyclopenta[c]pyran-4-carboxylicacid,1,4a,5,7a-tetrahydro-7-(hydroxymethyl)-1-[[6-O-[(2E)-3-(4-hydroxyphenyl)-1-oxo-2-propen-1-yl]-beta-D-glucopyranosyl]oxy]-,methylester	Iridoids	Terpenes	-	10310	16770	26120	11350	8334	7769	7180	7663	12720	2416	12050	7000	--	--
M316	Positive	[M+H]+	244.09	112.05	243.09	C9H13N3O5	Cytarabine	Nucleotides and their derivatives	Nucleotides and derivatives	147-94-4	1628000	2170000	1783000	1173000	1375000	1620000	815800	858600	833000	835000	761900	919200	C02961	--
M317	Positive	[M+H]+	244.09	112.04	243.09	C9H13N3O5	Cytidine	Nucleotides and their derivatives	Nucleotides and derivatives	65-46-3	1900000	1788000	1582000	1179000	831600	1234000	748000	843400	755400	841000	824000	865100	C00475	ko00240,ko01100,ko02010
M318	Positive	[M+H]+	112.05	95.02	111.04	C4H5N3O	Cytosine	Nucleotides and their derivatives	Nucleotides and derivatives	71-30-7	105300	104300	108400	74230	78650	85590	68770	82800	56080	49090	54650	53070	C00380	ko00240,ko01100
M319	Negative	[M-H]-	165.06	119.05	166.06	C9H10O3	D-?(+)?-?Phenyllacticacid	Phenolic acids	Phenolic acids	7326-19-4	209600	105600	21420	28760	18340	24720	100	100	100	12210	13190	11190	C05607	ko00360,ko00960,ko01100
M320	Negative	[M-H]-	191.06	127.05	192.06	C7H12O6	D-(-)-Quinicacid	Organic acids	Organic acids	77-95-2	30350000	28600000	22420000	28280000	26740000	27160000	15600000	17350000	16310000	28360000	26190000	24650000	C00296	ko00400,ko01100
M321	Negative	[M-H]-	285.1	123.04	286.11	C13H18O7	D-(-)-Salicin	Phenolic acids	Phenolic acids	138-52-3	11510	8837	10690	13010	9886	13500	11600	12490	10090	7942	6087	6082	C01451	ko00010
M322	Positive	[M+H]+	130.09	84.08	129.08	C6H11NO2	D(+)-Pipecolinicacid	Organic acids	Organic acids	1723-00-8	3607000	3192000	3079000	4648000	4379000	4239000	3338000	3270000	3163000	4526000	4841000	5028000	--	--
M323	Positive	[M+H]+	90.05	56.9	89.05	C3H7NO2	D-ALANINE	Amino acids and their derivatives	Amino acids and derivatives	338-69-2	54400	55400	70230	54240	65220	69570	71370	69380	48940	66140	67070	56030	C00133	ko01100
M324	Positive	[M+H]+	341.09	179.03	340.08	C15H16O9	Daphnetin-8-glucoside	Coumarins	Phenylpropanoids	20853-56-9	136500	174500	139200	249200	223700	227400	372900	349600	344400	241900	335500	321400	--	--
M325	Positive	[M+H]+	433.17	133.05	432.16	C19H28O11	Darendoside A	Phenolic acids	Phenolic acids	149596-95-2	75400	92500	107700	83870	76850	64840	78620	67270	102000	29250	58950	69640	--	--
M326	Negative	[M-H]-	132.03	88.04	133.04	C4H7NO4	D-Asparticacid	Amino acids and their derivatives	Amino acids and derivatives	1783-96-6	32270	22860	37510	26360	29190	28230	21560	25630	22840	23150	26050	22510	C00402	ko00250,ko01100
M327	Negative	[M-H]-	201.11	139.11	202.12	C10H18O4	Decanedioicacid	Organic acids	Organic acids	111-20-6	21870	28770	19560	34920	42130	30240	27570	22570	18850	33740	32840	35490	C08277	--
M328	Positive	[M+H]+	252.11	136.06	251.1	C10H13N5O3	Deoxyadenosine	Nucleotides and their derivatives	Nucleotides and derivatives	958-09-8	298000	189900	174500	386500	373100	232900	258000	245100	253800	364000	229200	315300	C00559	ko00230,ko01100,ko02010
M329	Negative	[M-H]-	193.03	113.03	194.04	C6H10O7	D-Galacturonicacid	Sugars and alcohols	Sugars and alcohols	9046-38-2	858300	655600	753800	993900	1009000	1042000	997600	1038000	827600	886300	739600	705800	C00333	ko00040,ko00053,ko00520,ko01100,ko02010
M330	Negative	[M-H]-	193.04	113.02	194.04	C6H10O7	D-Glucuronic Acid	other	Others	528-16-5	972200	733500	939100	1090000	1030000	1116000	977500	911400	802400	909400	711900	866900	C00191	ko00040,ko00053,ko00520,ko00562,ko01100
M331	Positive	[M+H]+	148.06	84.05	147.05	C5H9NO4	D-Glutamicacid	Amino acids and their derivatives	Amino acids and derivatives	6893-26-1	17940000	16980000	18330000	24800000	23200000	22600000	18250000	18480000	17040000	21730000	27560000	25040000	C00217	ko01100
M332	Positive	[M+H]+	451.25	235.17	450.25	C21H38O10	DictamnosideD	Sesquiterpenes	Terpenes	-	23510	18690	35840	7063	7545	21180	21550	22010	24850	12960	6810	9877	--	--
M333	Negative	[M-H]-	181.05	135.04	182.06	C9H10O4	Dihydrocaffeicacid	Phenolic acids	Phenolic acids	1078-61-1	41380	13930	19010	14480	15400	16910	11350	16220	13240	8958	8511	18860	C10447	ko00350
M334	Positive	[M+H]+	345.15	137.06	344.15	C16H24O8	DIHYDROCONIFERIN	Phenolic acids	Phenolic acids	17609-06-2	1583000	1561000	1184000	1466000	1422000	1266000	1769000	1864000	1327000	1730000	1587000	1277000	--	--
M335	Negative	[M-H]-	319.05	193.01	320.05	C15H12O8	Dihydromyricetin	Dihydroflavonols	Flavonoids	27200-12-0	71380	77260	79940	18990	14250	19470	53420	38910	64850	100	100	100	C02906	ko00941,ko01110
M336	Positive	[M+H]+	305.07	231.07	304.06	C15H12O7	Dihydrorobinetin	Dihydroflavonols	Flavonoids	4382-33-6	119600	87900	90730	128400	95610	107200	156100	140700	182600	88710	122700	158000	--	--
M337	Positive	[M+H]+	221.07	143.03	220.06	C8H12O7	dimethylcitrate	Organic acids	Organic acids	53798-97-3	13610	8917	11840	12520	12410	13140	17950	18690	15180	16340	16470	16450	--	--
M338	Positive	[M+H]+	577.37	253.19	576.37	C33H52O8	Diosgeninglucoside	Steroid saponins	Steroids	14144-06-0	14870	15110	14540	100	100	100	7666	6023	7375	100	100	100	C20709	--
M339	Positive	[M+H]+	301.07	286.04	300.06	C16H12O6	Diosmetin	Flavones	Flavonoids	520-34-3	6525000	4462000	5270000	343600	584300	514800	8687000	8160000	10450000	391100	661200	643800	C10038	--
M340	Negative	[M-H]-	423.18	379.19	424.19	C25H28O6	diplacone	Other flavonoids	Flavonoids	-	5423	7082	6467	3492	2197	3978	7941	5555	5063	3741	3585	4081	--	--
M341	Positive	[M+H]+	132.1	86.09	131.09	C6H13NO2	D-Leucine	Amino acids and their derivatives	Amino acids and derivatives	328-38-1	2853000	2111000	2098000	7260000	6514000	3935000	2701000	3848000	3614000	5990000	7868000	5307000	C01570	--
M342	Positive	[M+H]+	147.08	84.04	146.07	C5H10N2O3	DL-Glutamine	Amino acids and their derivatives	Amino acids and derivatives	6899-04-3	5221000	5313000	6167000	9174000	9529000	9363000	5137000	6152000	5112000	7644000	11220000	9938000	C00303	--
M343	Positive	[M+H]+	132.1	86.09	131.09	C6H13NO2	DL-Leucine	Amino acids and their derivatives	Amino acids and derivatives	328-39-2	2597000	2085000	1812000	5701000	5710000	4122000	3199000	3621000	3481000	6540000	6741000	5337000	C16439	--
M344	Negative	[M-H]-	180.07	119.05	181.07	C9H11NO3	DL-m-Tyrosine	Amino acids and their derivatives	Amino acids and derivatives	775-06-4	40260	52880	7650	30480	20000	25490	21050	20020	18900	16370	16020	17550	--	--
M345	Positive	[M+H]+	182.08	91.06	181.07	C9H11NO3	DL-O-Tyrosine	Amino acids and their derivatives	Amino acids and derivatives	2370-61-8	10910000	10440000	6746000	10200000	9326000	10670000	7913000	9382000	8304000	7321000	6249000	5084000	--	--
M346	Negative	[M-H]-	259.02	96.97	260.03	C6H13O9P	D-Mannose6-phosphate	other	Others	723729-16-6	235900	210800	182700	187900	242800	233400	176800	263500	221100	190500	191300	284100	C00275	ko00051,ko00520,ko01100,ko01110
M347	Positive	[M+H]+	133.1	70.06	132.09	C5H12N2O2	D-Ornithine	Amino acids and their derivatives	Amino acids and derivatives	348-66-3	1837000	1463000	1530000	3052000	4229000	2195000	7457000	7355000	5776000	7016000	5348000	3928000	C00515	ko00472,ko01100,ko01110
M348	Negative	[M-H]-	218.1	146.08	219.11	C9H17NO5	D-Pantothenicacid	Organic acids	Organic acids	79-83-4	138100	130100	157300	189900	214100	188300	184800	169500	158500	219400	233700	180200	C00864	ko00410,ko00770,ko01100,ko01110
M349	Positive	[M+H]+	116.07	70.06	115.06	C5H9NO2	D-Proline	Nucleotides and their derivatives	Nucleotides and derivatives	344-25-2	9957000	7367000	5901000	14650000	12190000	11290000	12230000	12410000	12860000	16470000	14540000	15680000	C00763	ko00330,ko01100
M350	Positive	[M+H]+	195.05	113.02	194.04	C6H10O7	d-sorbosonicacid	Organic acids	Organic acids	89-65-6	58960	60030	67500	69160	57850	62230	77290	67570	52470	56830	54010	61370	--	--
M351	Positive	[M+H]+	205.1	115.05	204.09	C11H12N2O2	D-Tryptophan	Amino acids and their derivatives	Amino acids and derivatives	153-94-6	3850000	3877000	2771000	2425000	2393000	3168000	2835000	3238000	2636000	1381000	893500	798200	C00525	--
M352	Negative	[M-H]-	457.08	125.03	458.08	C22H18O11	EGCG	Tannins	Phenolic acids	989-51-5	43900	16890	46670	30800	37790	39400	43090	32200	61800	20500	35490	34330	--	--
M353	Positive	[M+H]+	283.26	247.24	282.26	C18H34O2	ElaidicAcid	Free fatty acids	Lipids	112-79-8	2424	1489	1415	1564	2764	1574	1618	1267	2082	2301	815.3	2569	C01712	--
M354	Negative	[M-H]-	299.02	211.04	300.03	C15H8O7	Emodicacid	Anthraquinone	Anthraquinones	478-45-5	23600	15640	16690	100	100	100	29070	30850	30480	100	100	100	--	--
M355	Negative	[M-H]-	305.07	125.02	306.07	C15H14O7	Epigallocatechin	Flavanols	Flavonoids	970-74-1	4542000	3501000	3099000	1202000	1183000	1096000	3156000	2742000	5211000	529900	740100	1107000	C12136	ko00941,ko01110
M356	Positive	[M+H]+	419.17	217.09	418.16	C22H26O8	Episyringaresinol	Lignans	Phenylpropanoids	51152-20-6	474500	599900	572400	186100	160400	256800	167200	138900	200500	107900	77970	74050	--	--
M358	Positive	[M+H]+	451.12	289.06	450.12	C21H22O11	Eriodictyol-7-O-glucoside	Dihydroflavonoids	Flavonoids	38965-51-4	215200	221000	225500	824300	529500	830200	300100	328000	412500	401900	853000	882800	--	--
M359	Positive	[M+H]+	465.1	289.07	464.1	C21H20O12	Eriodictyol7-O-glucuronide	Dihydroflavonoids	Flavonoids	125535-06-0	50320	60250	65230	38080	27420	50930	51730	41420	58030	21060	42650	47960	--	--
M360	Positive	[M+H]+	391.19	267.07	390.18	C25H26O4	Erysubin F	Other flavonoids	Flavonoids	-	22400	23650	16100	7904	6183	10020	28890	41110	33820	6331	8147	5093	--	--
M361	Positive	[M+H]+	179.03	123.04	178.03	C9H6O4	Esculetin	Coumarins	Phenylpropanoids	305-01-1	511200	579200	601000	366000	404800	497500	170700	148100	226400	86210	67860	99630	--	--
M362	Positive	[M+H]+	165.09	137.04	164.08	C10H12O2	Eugenol	Phenolic acids	Phenolic acids	97-53-0	43920	51640	54230	34580	65910	72110	43320	45720	54050	56780	60960	51910	C10453	ko00940
M363	Negative	[M-H]-	343.08	313.03	344.09	C18H16O7	Eupatilin	Flavones	Flavonoids	22368-21-4	113300	92870	88260	100	100	100	189400	163400	220700	100	100	100	C10040	--
M364	Positive	[M+H]+	493.17	147.04	492.16	C24H28O11	Eurostoside	Iridoids	Terpenes	-	3197000	3075000	2334000	1232000	808300	1258000	2747000	2129000	3275000	469000	865800	1382000	--	--
M365	Positive	[M+H]+	287.06	213.05	286.05	C15H10O6	Fisetin	Flavonols	Flavonoids	528-48-3	1297000	1250000	1208000	1677000	1195000	1151000	1185000	1021000	1211000	1463000	1027000	1385000	C10041	--
M366	Negative	[M-H]-	369.08	207.02	370.09	C16H18O10	Fraxin;Fraxoside;Paviin	Coumarins	Phenylpropanoids	524-30-1	25480	14650	17450	4683	10880	8101	19990	16350	13490	10620	7098	10880	C09266	--
M367	Negative	[M-H]-	595.18	279.07	596.19	C31H32O12	Fridamycin D	Anthraquinone	Anthraquinones	-	1978	1881	1363	1980	1957	2887	1975	1857	942	1485	1906	1470	--	--
M368	Negative	[M-H]-	433.08	151.04	434.08	C20H18O11	Fukinolicacid	Phenolic acids	Phenolic acids	50982-40-6	125700	246600	279700	61420	28050	75730	224700	139000	245700	23750	72120	61480	--	--
M369	Negative	[M-H]-	181.07	101.02	182.08	C6H14O6	GALACTITOL	Sugars and alcohols	Sugars and alcohols	608-66-2	56360	61010	60500	32450	37260	43230	12950	13240	19810	11540	15340	17730	C01697	ko00052,ko01100
M370	Negative	[M-H]-	565.05	323.03	566.06	C15H24N2O17P2	Galactose-uridine-5'-diphosphate	Nucleotides and their derivatives	Nucleotides and derivatives	2956-16-3	599400	510500	392900	795400	777800	827600	811000	960000	910500	805000	703400	1009000	C00052	ko00052,ko00520,ko01100
M371	Positive	[M+H]+	271.06	153.02	270.05	C15H10O5	Galangin	Flavonols	Flavonoids	548-83-4	50430	39600	45310	43000	38390	37790	35060	58390	50890	53730	42000	33270	--	--
M372	Positive	[M+H]+	373.2	151.07	372.19	C22H28O5	Galbelgin	Lignans	Phenylpropanoids	10569-12-7	125100	140300	94050	8227	22510	15890	129400	160800	171700	17060	17030	21040	--	--
M373	Negative	[M-H]-	169.01	125.02	170.02	C7H6O5	Gallicacid	Phenolic acids	Phenolic acids	149-91-7	2040000	2018000	1846000	2082000	1727000	2272000	1205000	1222000	1569000	1356000	1696000	1753000	C01424	--
M374	Positive	[M+H]+	405.14	225	404.13	C17H24O11	Gardenoside	Iridoids	Terpenes	24512-62-7	85510	84760	93470	126900	103000	89010	102800	96710	85060	146000	140500	195400	--	--
M375	Positive	[M+H]+	287.11	107.05	286.11	C13H18O7	Gastrodin	Phenolic acids	Phenolic acids	62499-27-8	21170	26690	24410	18610	14130	16110	21550	20680	24680	11440	17690	21460	--	--
M376	Negative	[M-H]-	283.06	268.03	284.07	C16H12O5	Genkwanin	Flavones	Flavonoids	437-64-9	9029000	6270000	7004000	411500	782800	394000	13850000	13440000	12170000	511300	688100	669000	C10046	--
M377	Positive	[M+H]+	180.09	84.05	179.08	C6H13NO5	Glucosamine	Sugars and alcohols	Sugars and alcohols	3416-24-8	25090	10580	15090	14280	12360	9418	8788	8472	8432	9725	18370	16280	C00329	ko00520,ko01100
M378	Negative	[M-H]-	193.03	113.02	194.04	C6H10O7	glucuronate	Sugars and alcohols	Sugars and alcohols	6556-12-3	954100	704000	938900	865900	1091000	952400	1029000	953100	804100	1003000	745600	827400	C00191	ko00040,ko00053,ko00520,ko00562,ko01100
M379	Negative	[M-H]-	146.05	102.06	147.05	C5H9NO4	GLUTAMATE	Amino acids and their derivatives	Amino acids and derivatives	56-86-0	39430	25520	39310	41110	48580	39950	37310	49260	40590	57250	62510	56360	C00025	ko00220,ko00250,ko00330,ko00332,ko00340,ko00430,ko00480,ko00630,ko00650,ko00660,ko00860,ko00910,ko00970,ko01100,ko01110,ko01200,ko01210,ko01230,ko02010
M380	Negative	[M-H]-	131.03	87.05	132.04	C5H8O4	Glutaricacid	Organic acids	Organic acids	110-94-1	67170	73750	52470	74200	67810	74640	59890	61100	51120	74420	56660	82240	C00489	ko00071,ko00310,ko01100
M381	Positive	[M+H]+	276.14	276.14	275.14	C12H21NO6	Glutarylcarnitine	Amino acids and their derivatives	Amino acids and derivatives	102636-82-8	7556	12930	15000	13090	16280	13180	8269	9370	9724	4972	9080	14200	--	--
M382	Negative	[M-H]-	101.02	55	102.03	C4H6O3	Glycine,serineandthreoninemetabolism	Organic acids	Organic acids	600-18-0	9762	10650	10530	5798	4566	6092	8639	10860	12720	8534	8214	5192	C00109	ko00260,ko00270,ko00290,ko00640,ko00660,ko01100,ko01110,ko01210,ko01230
M383	Negative	[M-H]-	131.05	87.05	132.05	C4H8N2O3	Glycylglycine	Amino acids and their derivatives	Amino acids and derivatives	556-50-3	59180	56630	51380	77750	78110	90650	57030	66590	57250	86690	56810	77640	C02037	--
M384	Positive	[M+H]+	175.11	72.08	174.1	C7H14N2O3	Glycyl-L-valine	Amino acids and their derivatives	Amino acids and derivatives	1963-21-9	73400	43480	37600	53570	68930	55200	90430	136700	180500	38440	73620	41970	--	--
M385	Positive	[M+H]+	519.2	483.17	518.19	C30H30O8	Gossypol	Sesquiterpenes	Terpenes	303-45-7	646800	671800	580400	52790	62800	59830	411700	366900	436800	14820	19820	17970	C07667	ko00909,ko01110
M386	Positive	[M+H]+	175.12	130.06	174.12	C11H14N2	Gramine	Indole alkaloids	Alkaloids	87-52-5	15790	14970	13240	16700	24280	25620	18850	15200	10510	18050	16030	9003	C08304	--
M387	Positive	[M+H]+	441.18	163.04	440.17	C21H28O10	Grandidentoside	Phenolic acids	Phenolic acids	28307-53-1	38190	44310	29650	23110	27440	28090	40320	31470	35490	15690	20230	24140	--	--
M388	Negative	[M-H]-	433.08	300.03	434.08	C20H18O11	Guaijaverin	Flavonols	Flavonoids	22255-13-6	7695000	13370000	11170000	4666000	2496000	4595000	9127000	4779000	8576000	1731000	3861000	4331000	--	--
M389	Positive	[M+H]+	383.22	163.04	382.21	C24H30O4	Gummosin	Coumarins	Phenylpropanoids	51819-92-2	238400	207700	200900	15810	18390	14540	257400	281500	291800	11220	16080	17320	--	--
M390	Negative	[M-H]-	433.11	313.07	434.12	C21H22O10	Hemiphloin	Carboflavonoids	Flavonoids	71963-94-5	181200	229100	195500	220700	162500	191600	173500	207500	255100	118100	222400	274900	--	--
M391	Positive	[M+H]+	305.1	203.03	304.09	C16H16O6	Heraclenol	Coumarins	Phenylpropanoids	31575-93-6	15240	10150	11930	14640	14980	17080	10340	10710	14260	13540	16370	11000	--	--
M393	Positive	[M+H]+	483.19	321	482.18	C23H30O11	Hexopyranoside,3-hydroxy-1,2-bis(4-hydroxy-3-methoxyphenyl)propyl	Lignans	Phenylpropanoids	-	190700	257000	266400	191900	140800	183700	262600	214600	307100	125100	205800	282200	--	--
M394	Positive	[M+H]+	189.14	84.08	188.13	C7H16N4O2	H-HoArg-OH	Amino acids and their derivatives	Amino acids and derivatives	156-86-5	287600	203200	221600	575700	475300	429400	610500	473200	466500	786700	621800	509300	C01924	--
M395	Positive	[M+H]+	301.07	286.05	300.06	C16H12O6	Hispidulin	Flavones	Flavonoids	1447-88-7	6965000	5447000	5629000	356000	722600	586200	7462000	7600000	8701000	380600	681800	677100	--	--
M396	Negative	[M-H]-	461.11	283.02	462.12	C22H22O11	Hispidulin 4'-glucoside	Flavones	Flavonoids	244285-12-9	43190	54050	49270	100	100	100	102300	86780	40460	100	100	100	--	--
M397	Negative	[M-H]-	181.05	135.04	182.06	C9H10O4	Hydroxyphenyllacticacid	Phenolic acids	Phenolic acids	306-23-0	45820	38800	15860	6853	8224	7111	4147	4645	2706	100	100	100	C03672	--
M398	Negative	[M-H]-	153.06	123.04	154.06	C8H10O3	Hydroxytyrosol	Phenolic acids	Phenolic acids	10597-60-1	39800	32330	44800	28190	37340	37320	23190	27610	30070	21790	19260	15960	--	--
M399	Positive	[M+H]+	130.09	84.08	129.08	C6H11NO2	Hygricacid	Amino acids and their derivatives	Amino acids and derivatives	475-11-6	2984000	2543000	2874000	4324000	3971000	3663000	3070000	2883000	3094000	4246000	4757000	4611000	C22223	--
M400	Negative	[M-H]-	463.09	300	464.1	C21H20O12	Hyperoside	Flavonols	Flavonoids	482-36-0	2925000	8381000	9188000	12750000	5198000	12170000	7937000	3168000	5231000	7030000	16060000	20190000	C10073	--
M401	Positive	[M+H]+	110.03	92.02	109.02	C2H7NO2S	HYPOTAURINE	Organic acids	Organic acids	300-84-5	5001	9696	22750	12690	7499	14610	100	100	100	6810	11670	10440	C00519	ko00430,ko01100
M402	Positive	[M+H]+	403.16	133.05	402.15	C18H26O10	Icariside F2	Phenolic acids	Phenolic acids	115009-57-9	18920	23660	32020	19440	19200	16040	29510	30800	29010	100	100	100	--	--
M403	Positive	[M+H]+	301.13	121.07	300.12	C14H20O7	IcarisideD2	Phenolic acids	Phenolic acids	38954-02-8	79700	76440	79330	43220	47130	45230	94390	92150	102600	43820	43520	48750	--	--
M404	Positive	[M+H]+	146.06	118.06	145.05	C9H7NO	Indole-3-carboxaldehyde	Indole alkaloids	Alkaloids	487-89-8	51200	47280	42700	38830	36540	46920	34900	31460	28920	28860	20630	22570	C08493	--
M405	Negative	[M-H]-	267.07	135.04	268.08	C10H12N4O5	Inosine	Nucleotides and their derivatives	Nucleotides and derivatives	58-63-9	22550	27640	20700	14020	11220	15580	28350	20530	24930	16950	23440	15720	C00294	ko00230,ko01100,ko02010
M406	Positive	[M+H]+	389.2	329.17	388.19	C22H28O6	Isoapetalicacid	other	Others	34366-34-2	28260	39010	47740	100	100	100	12940	12950	15330	100	100	100	--	--
M407	Negative	[M-H]-	449.11	151	450.12	C21H22O11	Isoastilbin	Dihydroflavonols	Flavonoids	54081-48-0	108700	99150	100400	144700	98960	124300	138500	182200	193500	109800	112800	87390	--	--
M408	Negative	[M-H]-	515.12	179.03	516.13	C25H24O12	Isochlorogenic acid A	Phenolic acids	Phenolic acids	2450-53-5	54820	65870	41100	44280	48800	24730	55230	27970	31090	16270	35680	48490	--	--
M409	Negative	[M-H]-	515.12	353.08	516.13	C25H24O12	Isochlorogenicacid A	Phenolic acids	Phenolic acids	2450-53-5	41340	49260	24860	39180	39540	28100	48810	44210	66280	33290	45020	29580	--	--
M410	Negative	[M-H]-	515.12	353.08	516.13	C25H24O12	Isochlorogenicacid C	Phenolic acids	Phenolic acids	32451-88-0	45350	59800	42670	26860	45660	39680	73870	54750	81960	38610	38910	34470	--	--
M411	Negative	[M-H]-	515.12	353.08	516.13	C25H24O12	IsochlorogenicacidB	Phenolic acids	Phenolic acids	14534-61-3	51790	53090	45470	28960	26230	34400	59120	64770	94470	35020	68500	48550	C10468	--
M413	Positive	[M+H]+	271.1	203.03	270.09	C16H14O4	Isoimperatorin	Coumarins	Phenylpropanoids	482-45-1	8003	8395	7562	9397	10930	8464	8895	9037	6018	12220	10150	3231	--	--
M414	Positive	[M+H]+	301.07	286.05	300.06	C16H12O6	Isokaempferide	Flavonols	Flavonoids	1592-70-7	6405000	3601000	4924000	285500	729000	599000	6994000	6910000	8622000	346900	504600	589300	--	--
M415	Positive	[M+H]+	245.12	199.11	244.11	C15H16O3	Isolinderalactone	Sesquiterpenes	Terpenes	728-61-0	6467	8737	7106	12780	7562	8244	9235	4828	7836	10420	11330	7684	C17425	--
M416	Negative	[M-H]-	255.07	119.04	256.07	C15H12O4	Isoliquiritigenin	Chalcone	Flavonoids	961-29-5	7838	14580	13070	14780	13560	17920	8829	6621	8785	4937	8223	8004	C08650	ko00941,ko01110
M417	Positive	[M+H]+	419.13	257.08	418.13	C21H22O9	Isoliquiritin	Chalcone	Flavonoids	5041-81-6	66880	63000	68120	132200	90250	133500	75300	77640	83100	128100	128300	119400	C16978	--
M418	Negative	[M-H]-	549.16	255.06	550.17	C26H30O13	Isoliquiritinapioside	Chalcone	Flavonoids	120926-46-7	24630	24920	33070	29150	19170	23360	11020	24810	60350	27970	50280	35670	--	--
M419	Positive	[M+H]+	247.06	217.01	246.05	C13H10O5	Isopimpinellin	Coumarins	Phenylpropanoids	482-27-9	38560	30250	29820	38580	42910	34490	37630	32070	30480	44130	40120	34470	--	--
M420	Negative	[M-H]-	463.09	300.02	464.1	C21H20O12	Isoquercetin	Flavonols	Flavonoids	482-35-9	2143000	8372000	11360000	14950000	4705000	13280000	7649000	3393000	5506000	5472000	20720000	15870000	C05623	ko00944,ko01100,ko01110
M421	Negative	[M-H]-	463.09	301.03	464.1	C21H20O12	Isoquercitrin	Flavonols	Flavonoids	21637-25-2	2409000	4680000	4921000	9121000	3236000	9668000	4053000	1748000	3795000	3733000	13160000	7994000	--	--
M422	Negative	[M-H]-	477.1	314.05	478.11	C22H22O12	Isorhamnetin3-galactoside	Flavonols	Flavonoids	6743-92-6	82110	220500	186200	237900	130600	386600	432800	135200	110400	306300	583200	593000	--	--
M423	Negative	[M-H]-	477.1	314.04	478.11	C22H22O12	Isorhamnetin-3-O-glucoside	Flavonols	Flavonoids	5041-82-7	38310	81610	94610	226500	126900	317000	218900	143200	66040	192900	455500	680500	--	--
M424	Positive	[M+H]+	287.09	153.02	286.08	C16H14O5	Isosakuranetin	Dihydroflavonoids	Flavonoids	480-43-3	14970	6730	7591	8745	12530	28540	13450	11160	12400	15860	12110	24310	--	--
M425	Negative	[M-H]-	431.1	311.05	432.11	C21H20O10	Isovitexin	Flavonoid carbon glycosides	Flavonoids	38953-85-4	2816000	1326000	1880000	90080	165400	60040	2699000	3084000	2173000	39680	91770	65900	C01714	ko00944
M426	Negative	[M-H]-	359.08	329.03	360.08	C18H16O8	Jaceidin	Flavonols	Flavonoids	10173-01-0	12120	11820	11550	100	100	100	10640	11900	11760	100	100	100	--	--
M427	Positive	[M+H]+	597.18	177.054	596.17	C27H32O15	Jaslanceoside A	Iridoids	Terpenes	-	66560	78720	81770	61410	54580	61420	80190	88500	68200	58850	60200	82380	--	--
M428	Negative	[M-H]-	417.08	284.03	418.09	C20H18O10	Juglalin	Flavonols	Flavonoids	99882-10-7	657800	456900	572500	225300	144000	182500	730800	238700	400800	195700	235600	242700	--	--
M429	Positive	[M+H]+	359.13	197	358.13	C16H22O9	Junipediol B 8-O-glucoside	Phenolic acids	Phenolic acids	188894-19-1	283800	330200	323600	300300	250600	279000	242900	213800	291800	176600	259900	300700	--	--
M430	Positive	[M+H]+	361.15	137.06	360.14	C16H24O9	JunipediolA8-glucoside	Phenolic acids	Phenolic acids	188894-18-0	219300	252400	266300	239200	258700	238700	349500	269500	264500	313000	269400	269600	--	--
M431	Negative	[M-H]-	299.06	151	300.06	C16H12O6	Kaempferide	Flavonols	Flavonoids	491-54-3	72400	61590	71350	4892	9411	6090	138400	161400	181600	7733	8331	9731	C10098	ko00944
M432	Negative	[M-H]-	285.04	151	286.05	C15H10O6	Kaempferol	Flavonols	Flavonoids	520-18-3	15410	17350	11490	17060	10710	20740	19860	13090	16350	6729	2304	8282	C05903	ko00941,ko00944,ko01100,ko01110
M433	Negative	[M-H]-	461.07	285.04	462.08	C21H18O12	Kaempferol3-glucuronide	Flavonols	Flavonoids	22688-78-4	365400	467800	332800	413400	175400	267700	329400	309000	340000	109900	348400	396500	--	--
M434	Negative	[M-H]-	593.15	463.08	594.16	C27H30O15	Kaempferol-3-O-glucorhamnoside	Flavonols	Flavonoids	40437-72-7	19340	10600	17490	19630	11040	8398	30330	13550	7802	22590	16700	21870	--	--
M435	Negative	[M-H]-	593.15	285.04	594.16	C27H30O15	Kaempferol-3-rutinoside	Flavonols	Flavonoids	17650-84-9	144200	151400	126900	175000	177800	165400	133200	150400	108700	162600	116200	149400	C21833	ko00944,ko01110
M436	Negative	[M-H]-	593.15	284.03	594.16	C27H30O15	Kaempferol7-neohesperidoside	Flavonols	Flavonoids	17353-03-6	30400	58730	33470	48450	26000	36330	26250	12500	29170	32400	14200	34300	--	--
M437	Positive	[M+H]+	117.06	90.05	116.05	C5H8O3	Ketoisovalericacid	Organic acids	Organic acids	759-05-7	2897	4125	4078	2811	4983	5246	3688	4420	5269	3159	3379	1497	C00141	ko00280,ko00290,ko00770,ko00966,ko01100,ko01110,ko01210,ko01230
M438	Positive	[M+H]+	347.13	185.08	346.13	C15H22O9	Koaburside	Phenolic acids	Phenolic acids	41514-64-1	593300	529600	605600	239400	263300	239700	638400	576900	558400	180200	224900	245200	--	--
M439	Negative	[M-H]-	188.04	144.05	189.04	C10H7NO3	KYNURENATE	Organic acids	Organic acids	492-27-3	67450	95280	84150	105200	155900	94130	62180	59660	79650	53250	73350	84980	C01717	ko00380,ko01100
M440	Positive	[M+H]+	203.14	86.1	202.13	C9H18N2O3	L-?Leucyl-?L-?alanine	Amino acids and their derivatives	Amino acids and derivatives	7298-84-2	316500	489900	446100	162400	173200	166600	107600	107900	122600	124000	89010	71540	--	--
M441	Positive	[M+H]+	130.09	84.08	129.08	C6H11NO2	L(-)-Pipecolinicacid	Organic acids	Organic acids	3105-95-1	3690000	3220000	3385000	4739000	4188000	3834000	3404000	3218000	3041000	4533000	5043000	4644000	C00408	ko00310,ko00960,ko01100,ko01110
M442	Positive	[M+H]+	90.05	55.02	89.05	C3H7NO2	L-ALANINE	Amino acids and their derivatives	Amino acids and derivatives	56-41-7	5760	3915	3924	3177	9202	2484	6319	6257	2680	7224	4537	5053	C00041	ko00250,ko00270,ko00430,ko00450,ko00710,ko00970,ko00998,ko01100,ko01110,ko01200,ko01230,ko02010,ko04122
M443	Positive	[M+H]+	132.1	86.09	131.09	C6H13NO2	L-Alloisoleucine	Amino acids and their derivatives	Amino acids and derivatives	1509-34-8	2250000	1799000	1957000	6124000	5240000	3833000	2353000	3050000	3019000	6069000	5982000	4762000	C21096	--
M445	Negative	[M-H]-	131.05	114.02	132.05	C4H8N2O3	L-Asparagine	Amino acids and their derivatives	Amino acids and derivatives	70-47-3	34790	19960	19300	51350	38260	24840	84690	95100	100300	152000	73420	47980	C00152	ko00250,ko00460,ko00970,ko01100,ko01110,ko01230
M446	Negative	[M-H]-	132.03	88.03	133.04	C4H7NO4	L-Asparticacid	Amino acids and their derivatives	Amino acids and derivatives	56-84-8	18770	17590	14170	28240	19940	19840	17360	17870	17080	18280	20740	30310	C00049	ko00220,ko00250,ko00260,ko00261,ko00270,ko00300,ko00340,ko00410,ko00460,ko00710,ko00760,ko00770,ko00970,ko01100,ko01110,ko01200,ko01210,ko01230,ko02010
M447	Positive	[M+H]+	198.08	152.07	197.07	C9H11NO4	L-DOPA	Amino acids and their derivatives	Amino acids and derivatives	59-92-7	113500	132400	84620	141600	105900	127600	66230	56910	71440	96670	104900	102400	C00355	ko00350,ko00950,ko00965,ko01100,ko01110
M448	Negative	[M-H]-	179.06	161	180.06	C6H12O6	L-Gulose	Sugars and alcohols	Sugars and alcohols	6027-89-0	12730	15260	12820	19080	14660	19420	15900	12410	14940	18130	15570	20020	--	--
M449	Positive	[M+H]+	156.08	110	155.07	C6H9N3O2	L-Histidine	Amino acids and their derivatives	Amino acids and derivatives	71-00-1	355800	249200	316000	534400	425800	310800	704100	926400	720400	467100	546300	364300	C00135	ko00340,ko00410,ko00970,ko01100,ko01110,ko01230,ko02010
M450	Positive	[M+H]+	142.1	81	141.09	C6H11N3O	L-Histidinol	Amino acids and their derivatives	Amino acids and derivatives	4836-52-6	37060	39000	32130	46860	42650	50700	27330	32560	31380	36370	35690	48180	C00860	ko00340,ko01100,ko01110,ko01230
M451	Positive	[M+H]+	120.07	74.05	119.06	C4H9NO3	L-Homoserine	Amino acids and their derivatives	Amino acids and derivatives	672-15-1	116100	82790	120300	171800	172200	161100	125600	138800	133000	205200	272600	223700	C00263	ko00260,ko00270,ko00300,ko00920,ko01100,ko01110,ko01230
M452	Positive	[M+H]+	132.07	86.06	131.06	C5H9NO3	L-Hydroxyproline	Amino acids and their derivatives	Amino acids and derivatives	51-35-4	2448000	1436000	2081000	7982000	4530000	3281000	2682000	3325000	2614000	6268000	6406000	4717000	C01157	ko00330,ko01100,ko02010
M453	Positive	[M+H]+	439.25	167.07	438.24	C27H34O5	Licorisoflavan A	Lignans	Phenylpropanoids	129314-37-0	2227000	1843000	2048000	151800	222500	177200	2540000	2564000	2632000	132800	201000	167500	--	--
M454	Positive	[M+H]+	281.25	95.08	280.24	C18H32O2	LinoleicAcid	Free fatty acids	Lipids	60-33-3	152800	150200	107900	218600	199700	151700	88350	69110	125600	154000	71170	136800	C01595	ko00591,ko01040,ko01100
M455	Negative	[M-H]-	417.12	255.06	418.13	C21H22O9	Liquiritin	Dihydroflavonoids	Flavonoids	551-15-5	12540	10490	12420	18530	24240	13750	12940	8840	14290	14500	54910	29490	C16989	--
M456	Positive	[M+H]+	132.1	86.09	131.09	C6H13NO2	L-Isoleucine	Amino acids and their derivatives	Amino acids and derivatives	73-32-5	2370000	1900000	2219000	5861000	5270000	3761000	3085000	3636000	3647000	6381000	7353000	5415000	C00407	ko00280,ko00290,ko00460,ko00960,ko00966,ko00970,ko01100,ko01110,ko01210,ko01230,ko02010
M457	Positive	[M+H]+	209.09	146.06	208.08	C10H12N2O3	L-Kynurenine	Amino acids and their derivatives	Amino acids and derivatives	2922-83-0	7366	7687	6824	18630	10850	10050	8449	4207	2674	5570	4203	4737	C00328	ko00380,ko01100
M458	Positive	[M+H]+	132.1	86.09	131.09	C6H13NO2	L-Leucine	Amino acids and their derivatives	Amino acids and derivatives	61-90-5	2676000	2112000	2153000	6343000	5836000	4120000	2769000	3514000	3328000	5659000	7364000	5054000	C00123	ko00280,ko00290,ko00966,ko00970,ko01100,ko01110,ko01210,ko01230,ko02010
M459	Positive	[M+H]+	150.06	104.05	149.05	C5H11NO2S	L-Methionine	Amino acids and their derivatives	Amino acids and derivatives	63-68-3	7211	7350	10760	11730	10790	11280	4799	14910	7395	11340	16410	9940	C00073	ko00270,ko00966,ko00970,ko01100,ko01110,ko01210,ko01230
M460	Positive	[M+H]+	166.09	103.05	165.08	C9H11NO2	L-Phenylalanine	Amino acids and their derivatives	Amino acids and derivatives	63-91-2	25110000	24950000	20260000	14760000	15540000	17460000	10330000	11690000	12500000	12060000	10840000	9628000	C00079	ko00360,ko00400,ko00460,ko00940,ko00960,ko00966,ko00970,ko00998,ko01100,ko01110,ko01210,ko01230,ko02010
M461	Positive	[M+H]+	116.07	70.06	115.06	C5H9NO2	L-Proline	Amino acids and their derivatives	Amino acids and derivatives	147-85-3	9345000	7676000	5876000	14560000	12890000	11860000	12980000	14520000	13970000	17780000	14130000	17030000	C00148	ko00330,ko00332,ko00970,ko01100,ko01110,ko01230,ko02010
M462	Positive	[M+H]+	175.11	84.04	174.1	C7H14N2O3	L-Theanine	Amino acids and their derivatives	Amino acids and derivatives	3081-61-6	55820	58970	66350	66340	66910	52720	82150	90700	82280	80700	86370	77600	C01047	--
M463	Negative	[M-H]-	203.08	159.09	204.09	C11H12N2O2	L-Tryptophan	Amino acids and their derivatives	Amino acids and derivatives	73-22-3	7671	10920	6902	5114	9241	10090	4333	10340	7912	6579	5175	2461	C00078	ko00260,ko00380,ko00400,ko00901,ko00966,ko00970,ko00998,ko01100,ko01110,ko01210,ko01230
M464	Negative	[M-H]-	180.07	119.05	181.07	C9H11NO3	L-Tyrosine	Amino acids and their derivatives	Amino acids and derivatives	60-18-4	27250	52930	6582	33630	17040	28470	17130	26650	25590	14970	18780	9138	C00082	ko00130,ko00261,ko00350,ko00360,ko00400,ko00460,ko00730,ko00940,ko00950,ko00965,ko00966,ko00970,ko00998,ko01100,ko01110,ko01210,ko01230
M465	Positive	[M+H]+	243.09	172.09	242.08	C12H10N4O2	LUMICHROME	Vitamins	Vitamins	1086-80-2	13330	10330	12390	11150	9551	5993	3989	5206	5986	8420	4772	9663	C01727	ko00740
M466	Negative	[M-H]-	285.04	133.02	286.05	C15H10O6	Luteolin	Flavones	Flavonoids	491-70-3	455300	248700	368700	1023000	929800	1112000	437200	269700	597000	96580	122600	114500	C01514	ko00941,ko00944,ko01100,ko01110
M467	Negative	[M-H]-	461.07	285.04	462.08	C21H18O12	Luteolin7-glucuronide	Flavones	Flavonoids	29741-10-4	217600	594200	456400	587700	218300	429000	438300	341700	349300	191500	291500	445500	--	--
M468	Positive	[M+H]+	118.09	72.07	117.08	C5H11NO2	L-Valine	Amino acids and their derivatives	Amino acids and derivatives	72-18-4	1152000	757900	798100	2063000	1799000	1362000	1305000	1621000	1402000	2400000	2438000	1695000	C00183	ko00280,ko00290,ko00311,ko00460,ko00770,ko00966,ko00970,ko01100,ko01110,ko01210,ko01230,ko02010
M469	Negative	[M-H]-	343.08	313.03	344.09	C18H16O7	Lysionotin	Flavones	Flavonoids	152743-19-6	116100	92790	90250	100	100	100	200700	210500	218300	10440	12400	10980	C10111	--
M470	Positive	[M+H]+	468.3	184.1	-	C22H46NO7P	lysoPC14:0(sn-1)	Lysophosphatidylcholine	Lipids	-	199700	180100	172300	176600	189000	164700	67890	57050	300300	162800	148500	139500	--	--
M471	Positive	[M+H]+	468.3	184.1	-	C22H46NO7P	lysoPC14:0(sn-2)	Lysophosphatidylcholine	Lipids	-	201000	195600	166300	185500	192700	193700	92940	103700	216500	142400	102600	134900	--	--
M472	Positive	[M+H]+	482.3	184.1	-	C23H48NO7P	lysoPC15:0(sn-1)	Lysophosphatidylcholine	Lipids	-	314400	283100	271700	348800	365900	329800	190100	260200	224800	333200	260200	303300	--	--
M473	Positive	[M+H]+	482.3	184.1	-	C23H48NO7P	lysoPC15:0(sn-2)	Lysophosphatidylcholine	Lipids	-	298200	257800	264700	347600	339600	362500	206000	252300	241300	323400	310300	286900	--	--
M474	Positive	[M+H]+	480.3	184.1	-	C23H48NO7P	lysoPC15:1(sn-1)	Lysophosphatidylcholine	Lipids	-	68090	55860	57940	57340	69780	62550	28260	28810	30120	47130	34240	40030	--	--
M475	Positive	[M+H]+	496.3	184.1	-	C24H50NO7P	lysoPC16:0(sn-1)	Lysophosphatidylcholine	Lipids	-	20460000	20060000	16980000	19570000	19580000	21430000	13380000	13050000	14670000	15850000	15770000	16760000	--	--
M476	Positive	[M+H]+	496.3	184.1	-	C23H46NO7P	lysoPC16:0(sn-2)	Lysophosphatidylcholine	Lipids	-	21280000	20420000	17290000	20560000	18870000	21130000	12970000	12630000	14170000	15950000	13380000	15610000	--	--
M477	Positive	[M+H]+	494.3	184.1	-	C24H48NO7P	lysoPC16:1(sn-1)	Lysophosphatidylcholine	Lipids	-	192000	213300	203200	234000	262600	226000	218000	204500	158600	244700	202300	237200	--	--
M478	Positive	[M+H]+	494.3	184.1	-	C24H48NO7P	lysoPC16:1(sn-2)	Lysophosphatidylcholine	Lipids	-	217000	226600	212700	233100	226900	241600	177000	229100	159700	249200	247500	216100	--	--
M479	Positive	[M+H]+	510.4	184.1	-	C25H52NO7P	lysoPC17:0(sn-1)	Lysophosphatidylcholine	Lipids	-	767200	754600	717300	758700	694200	838900	511300	463700	475600	639200	632900	651900	--	--
M480	Positive	[M+H]+	510.4	184.1	-	C25H52NO7P	lysoPC17:0(sn-2)	Lysophosphatidylcholine	Lipids	-	792700	712400	710700	702800	713400	807400	525500	468900	527000	646600	619900	636100	--	--
M481	Positive	[M+H]+	508.3	184.1	-	C25H50NO7P	lysoPC17:1(sn-1)	Lysophosphatidylcholine	Lipids	-	54550	52490	52370	79000	85530	71180	61380	67860	63620	76470	75690	64870	--	--
M482	Positive	[M+H]+	508.3	184.1	-	C25H50NO7P	lysoPC17:1(sn-2)	Lysophosphatidylcholine	Lipids	-	58730	48860	50180	72570	75730	81980	43350	46720	46520	72980	84850	81650	--	--
M483	Positive	[M+H]+	524.4	184.1	-	C26H54NO7P	lysoPC18:0(sn-1)	Lysophosphatidylcholine	Lipids	-	1298000	1252000	999000	1081000	1354000	1379000	569800	564100	621600	815700	765300	904200	--	--
M484	Positive	[M+H]+	524.4	184.1	-	C26H54NO7P	lysoPC18:0(sn-2)	Lysophosphatidylcholine	Lipids	-	72200	66880	49500	65460	61640	71040	37170	39590	45610	48820	36080	40920	--	--
M485	Positive	[M+H]+	522.4	184.1	-	C26H52NO7P	lysoPC18:1(sn-1)	Lysophosphatidylcholine	Lipids	-	1171000	1085000	836200	1377000	1437000	1560000	649800	694000	782700	782400	647500	685200	--	--
M486	Positive	[M+H]+	522.4	184.1	-	C26H52NO7P	lysoPC18:1(sn-2)	Lysophosphatidylcholine	Lipids	-	2799000	2631000	2077000	2440000	2207000	2979000	1505000	1419000	1228000	1764000	1202000	1157000	--	--
M487	Positive	[M+H]+	520.3	184.1	-	C26H50NO7P	lysoPC18:2(sn-1)	Lysophosphatidylcholine	Lipids	-	12670000	10860000	9733000	11460000	11150000	12020000	6492000	6874000	8087000	9854000	6918000	7441000	--	--
M488	Positive	[M+H]+	520.3	184.1	-	C26H50NO7P	lysoPC18:2(sn-2)	Lysophosphatidylcholine	Lipids	-	18790000	18030000	16030000	17230000	15830000	17430000	14050000	14680000	14180000	14590000	12190000	11470000	--	--
M489	Positive	[M+H]+	518.3	184.1	-	C26H48NO7P	lysoPC18:3(sn-1)	Lysophosphatidylcholine	Lipids	-	4119000	3736000	3702000	5683000	5048000	4449000	2763000	2667000	3331000	3908000	3543000	4053000	--	--
M490	Positive	[M+H]+	518.3	184.1	-	C26H48NO7P	lysoPC18:3(sn-2)	Lysophosphatidylcholine	Lipids	-	9805000	9138000	8537000	9367000	8736000	9018000	7887000	7668000	8150000	8939000	9798000	8777000	--	--
M491	Positive	[M+H]+	538.4	184.1	-	C27H56NO7P	lysoPC19:0(sn-1)	Lysophosphatidylcholine	Lipids	-	2587	2992	2260	6304	5404	6346	1663	1353	1126	3504	2594	3237	--	--
M492	Positive	[M+H]+	538.4	184.1	-	C27H56NO7P	lysoPC19:0(sn-2)	Lysophosphatidylcholine	Lipids	-	100	100	100	6116	5513	9003	2607	2404	1175	5363	3972	3528	--	--
M493	Positive	[M+H]+	552.4	184.1	-	C28H58NO7P	lysoPC20:0(sn-1)	Lysophosphatidylcholine	Lipids	-	8544	8775	6288	6648	6080	7639	3835	2951	3400	7260	2817	4639	--	--
M494	Positive	[M+H]+	550.4	184.1	-	C28H56NO7P	lysoPC20:1(sn-1)	Lysophosphatidylcholine	Lipids	-	33500	34640	27110	32050	36580	35800	9925	8415	11760	18930	15580	20110	--	--
M495	Positive	[M+H]+	550.4	184.1	-	C28H56NO7P	lysoPC20:1(sn-2)	Lysophosphatidylcholine	Lipids	-	22800	16330	13010	15240	25240	26860	12290	9339	11430	11420	9772	11830	--	--
M496	Positive	[M+H]+	548.4	184.1	-	C28H54NO7P	lysoPC20:2(sn-1)	Lysophosphatidylcholine	Lipids	-	30290	31990	21060	22180	17600	21490	11160	10330	9086	12760	10990	10980	--	--
M497	Positive	[M+H]+	548.4	184.1	-	C28H54NO7P	lysoPC20:2(sn-2)	Lysophosphatidylcholine	Lipids	-	36630	30200	30210	20800	24160	29920	12930	8342	13800	14400	13060	8117	--	--
M498	Positive	[M+H]+	546.4	184.1	-	C28H52NO7P	lysoPC20:3(sn-1)	Lysophosphatidylcholine	Lipids	-	14570	15480	16830	21680	19470	19220	9922	7237	12880	10510	12500	13830	--	--
M499	Positive	[M+H]+	546.4	184.1	-	C28H52NO7P	lysoPC20:3(sn-2)	Lysophosphatidylcholine	Lipids	-	18180	17800	25660	27180	18600	17910	8385	11420	15140	9255	16330	13500	--	--
M500	Positive	[M+H]+	572.4	184.1	-	C30H54NO7P	lysoPC22:4(sn-1)	Lysophosphatidylcholine	Lipids	-	8872	9097	6383	100	100	100	8527	9146	13440	100	100	100	--	--
M501	Positive	[M+H]+	426.3	285.3	-	C19H40NO7P	lysoPE14:0(sn-1)	Lysophosphatidylethanolamine	Lipids	-	27440	25360	28610	16520	25130	22130	6456	12280	11290	16480	11450	12320	--	--
M502	Positive	[M+H]+	426.3	285.3	-	C19H40NO7P	lysoPE14:0(sn-2)	Lysophosphatidylethanolamine	Lipids	-	27350	27650	24010	24540	23310	25120	6954	9445	10520	9830	13390	12400	--	--
M503	Positive	[M+H]+	454.3	313.3	-	C21H44NO7P	lysoPE16:0(sn-1)	Lysophosphatidylethanolamine	Lipids	-	6648000	6384000	5691000	3931000	3833000	4951000	2630000	2754000	2686000	3345000	2925000	3177000	--	--
M504	Positive	[M+H]+	454.3	313.3	-	C21H44NO7P	lysoPE16:0(sn-2)	Lysophosphatidylethanolamine	Lipids	-	6428000	6160000	5547000	3632000	4349000	5276000	2812000	2940000	2956000	2890000	2928000	2917000	--	--
M505	Positive	[M+H]+	468.3	327.3	-	C22H46NO7P	lysoPE17:0(sn-1)	Lysophosphatidylethanolamine	Lipids	-	176300	168400	192700	122200	135500	194900	86380	105700	82570	116300	122000	132800	--	--
M506	Positive	[M+H]+	468.3	327.3	-	C22H46NO7P	lysoPE17:0(sn-2)	Lysophosphatidylethanolamine	Lipids	-	186900	153500	190900	127100	145100	187900	96140	96650	88690	102700	104900	130500	--	--
M507	Positive	[M+H]+	482.3	341.3	-	C23H48NO7P	lysoPE18:0(sn-1)	Lysophosphatidylethanolamine	Lipids	-	338200	336200	269900	202000	238900	345100	135900	132200	122300	165600	116700	139700	--	--
M508	Positive	[M+H]+	482.3	341.3	-	C23H48NO7P	lysoPE18:0(sn-2)	Lysophosphatidylethanolamine	Lipids	-	349600	329700	288700	199100	216100	320500	153600	136800	131600	156900	126700	143800	--	--
M509	Positive	[M+H]+	480.3	339.3	-	C23H46NO7P	lysoPE18:1(sn-1)	Lysophosphatidylethanolamine	Lipids	-	150500	123700	114100	192200	165000	184700	62680	73000	72430	118600	84200	90680	--	--
M510	Positive	[M+H]+	480.3	339.3	-	C23H46NO7P	lysoPE18:1(sn-2)	Lysophosphatidylethanolamine	Lipids	-	275900	255200	185100	283400	276900	311000	186800	175400	155900	178000	131000	182000	--	--
M511	Positive	[M+H]+	478.3	337.3	-	C23H44NO7P	lysoPE18:2(sn-1)	Lysophosphatidylethanolamine	Lipids	-	2407000	2392000	1976000	1570000	1456000	1957000	882400	815300	989600	1329000	1110000	1321000	--	--
M512	Positive	[M+H]+	478.3	337.3	-	C23H44NO7P	lysoPE18:2(sn-2)	Lysophosphatidylethanolamine	Lipids	-	6361000	7291000	5861000	5994000	6735000	6464000	4540000	4827000	4796000	5698000	4152000	4243000	--	--
M513	Positive	[M+H]+	510.4	369.4	-	C25H52NO7P	lysoPE20:0(sn-1)	Lysophosphatidylethanolamine	Lipids	-	3134	3606	2152	1378	2133	2972	926.6	894.8	723.9	1375	628.1	1185	--	--
M514	Positive	[M+H]+	508.3	367.3	-	C25H50NO7P	lysoPE20:1(sn-1)	Lysophosphatidylethanolamine	Lipids	-	13890	12280	14440	9836	10590	14270	5000	5775	4229	6778	6104	6793	--	--
M515	Positive	[M+H]+	508.3	367.3	-	C25H50NO7P	lysoPE20:1(sn-2)	Lysophosphatidylethanolamine	Lipids	-	17320	14420	12490	10540	11610	14280	4357	5948	4314	5029	5804	5218	--	--
M516	Positive	[M+H]+	504.3	363.3	-	C25H46NO7P	lysoPE20:3(sn-1)	Lysophosphatidylethanolamine	Lipids	-	4824	5648	6746	4378	4607	4185	1838	5820	5566	3561	1844	3772	--	--
M517	Positive	[M+H]+	504.3	363.3	-	C25H46NO7P	lysoPE20:3(sn-2)	Lysophosphatidylethanolamine	Lipids	-	9288	5246	4899	5685	4704	5938	100	100	100	100	100	100	--	--
M518	Positive	[M+H]+	500.3	359.3	-	C25H42NO7P	lysoPE20:5(sn-1)	Lysophosphatidylethanolamine	Lipids	-	88790	86960	75400	86990	73900	83790	61140	58520	57050	62640	49560	65460	--	--
M519	Positive	[M+H]+	500.3	359.3	-	C25H42NO7P	lysoPE20:5(sn-2)	Lysophosphatidylethanolamine	Lipids	-	14530	12930	14630	7716	6322	8822	3992	3915	4867	7181	4176	11460	--	--
M520	Positive	[M+H]+	355.1	193.05	354.1	C16H18O9	Magnolioside	Coumarins	Phenylpropanoids	20186-29-2	259800	280100	250400	305500	291000	329300	369300	323300	358500	284700	351800	386400	--	--
M521	Negative	[M-H]-	133.01	89.02	134.02	C4H6O5	Malicacid	Organic acids	Organic acids	6915-15-7	649000	343100	594000	827300	960400	628200	1159000	1206000	1072000	1270000	1294000	1355000	C00149	ko00020,ko00620,ko00630,ko00710,ko01100,ko01110,ko01200
M522	Negative	[M-H]-	503.16	161.05	504.17	C18H32O16	Maltotriose	Sugars and alcohols	Sugars and alcohols	1109-28-0	34220	31140	15160	51940	51260	48730	31470	25370	20830	43590	30560	39150	C01835	ko02010
M523	Positive	[M+H]+	247.1	175.04	246.09	C14H14O4	Marmesin	Coumarins	Phenylpropanoids	13849-08-6	25590	19310	12230	12750	12320	13700	24180	18770	19470	9013	7875	8668	--	--
M524	Negative	[M-H]-	325.09	163.04	326.1	C15H18O8	Melilotoside	Phenolic acids	Phenolic acids	618-67-7	1250000	1220000	1556000	1382000	1291000	1147000	1203000	1007000	1439000	787900	1022000	1131000	--	--
M525	Negative	[M-H]-	503.16	161.03	504.17	C18H32O16	Melitose	Sugars and alcohols	Sugars and alcohols	512-69-6	21420	31090	30610	41480	42660	51790	30840	29490	21920	45670	31110	30600	C00492	ko00052,ko01100,ko02010
M526	Positive	[M+H]+	311.22	105.07	310.21	C18H30O4	methyl(2E,4E,8E)-7,13-dihydroxy-4,8,12-trimethyltetradeca-2,4,8-trienoate	Lipids	Lipids	-	25360	13880	27400	12740	11290	12170	9358	5461	7670	6500	5472	8863	--	--
M527	Positive	[M+H]+	555.21	191.07	554.2	C26H34O13	Methyl(4aS,5R,7S,7aS)-1-(beta-D-glucopyranosyloxy)-7-hydroxy-5-{[3-(4-hydroxyphenyl)propanoyl]oxy}-7-methyl-1,4a,5,6,7,7a-hexahydrocyclopenta[c]pyran-4-carboxylate	Iridoids	Terpenes	-	21250	29030	41000	34330	26170	41170	34980	16570	48790	45400	53270	31570	--	--
M528	Positive	[M+H]+	389.14	165.05	388.14	C17H24O10	methyl3-ethenyl-4-(2-oxoethyl)-2-[3,4,5-trihydroxy-6-(hydroxymethyl)oxan-2-yl]oxy-3,4-dihydro-2H-pyran-5-carboxylate	Iridoids	Terpenes	-	27850	26470	23230	23220	27510	33230	25050	27820	18920	15530	19260	32230	--	--
M529	Positive	[M+H]+	359.13	213.08	358.13	C16H22O9	Methyl4-[(6-deoxy-alpha-L-mannopyranosyl)oxy]-3,5-dimethoxybenzoate	Phenolic acids	Phenolic acids	-	7725	10370	7649	12490	15130	10990	8542	20740	13530	7195	9468	8099	--	--
M530	Positive	[M+H]+	379.14	137.06	378.13	C19H22O8	Methyl4-{[1,3-dihydroxy-1-(4-hydroxy-3-methoxyphenyl)-2-propanyl]oxy}-3-methoxybenzoate	Phenolic acids	Phenolic acids	-	252200	163000	245800	476000	492300	522200	256300	200000	222000	373800	418400	350800	--	--
M531	Positive	[M+H]+	118.09	59.04	117.08	C5H11NO2	METHYL4-AMINOBUTYRATE	other	Others	493633	960900	813100	898000	1129000	1037000	1154000	867000	853100	935200	860300	945400	850500	--	--
M532	Positive	[M+H]+	207.05	143.03	206.04	C7H10O7	methylcitrate	Organic acids	Organic acids	26163-61-1	59620	48400	38500	28100	27750	30120	32140	32500	39440	23950	18770	24210	--	--
M533	Positive	[M+H]+	74.07	55.03	73.06	C2H7N3	METHYLGUANIDINE	other	Others	471-29-4	4924	2669	5374	4752	5130	6153	5555	1854	4733	6977	5965	4437	C02294	--
M534	Positive	[M+H]+	119.03	92.02	118.03	C4H6O4	Methylmalonate	Organic acids	Organic acids	516-05-2	4534	2160	4438	5376	5903	10440	100	100	100	20000	33970	35630	C02170	ko00240,ko00280,ko00640,ko01100
M535	Positive	[M+H]+	131.07	69.06	130.06	C6H10O3	MEVALOLACTONE	Organic acids	Organic acids	674-26-0	33540	29310	45000	48870	42860	47330	43930	48880	41820	32180	32810	39610	--	--
M536	Negative	[M-H]-	477.07	301	478.07	C21H18O13	Miquelianin	Flavonols	Flavonoids	22688-79-5	29410000	38970000	29300000	60110000	52180000	65730000	34920000	22190000	36120000	34690000	58470000	60650000	--	--
M537	Positive	[M+H]+	331.28	95.09	330.28	C19H38O4	Monopalmitin	Free fatty acids	Lipids	542-44-9	524700	574700	629500	977200	977200	968000	521500	632300	613400	943700	956800	852200	--	--
M538	Negative	[M-H]-	609.15	301.04	610.15	C27H30O16	MultinosideA	Flavonols	Flavonoids	59262-54-3	172200	195600	286400	877100	545900	828000	223800	96940	333400	244700	924500	707600	--	--
M539	Positive	[M+H]+	277.11	131.05	276.1	C15H16O5	Murrangatin	Coumarins	Phenylpropanoids	37126-91-3	23690	28680	34100	42320	53000	46090	100	100	100	14260	19780	18260	--	--
M540	Negative	[M-H]-	317.03	178.99	318.04	C15H10O8	Myricetin	Flavonols	Flavonoids	529-44-2	12400	51770	48210	22590	14330	20510	30240	28310	34490	3347	10310	12990	C10107	ko00941,ko00944,ko01110
M541	Negative	[M-H]-	479.08	316.02	480.09	C21H20O13	Myricetin3-O-galactoside	Flavonols	Flavonoids	15648-86-9	578400	1586000	1136000	2606000	700100	1687000	1529000	466100	1779000	384000	1114000	1783000	--	--
M542	Negative	[M-H]-	463.09	316.02	464.1	C21H20O12	Myricetrin	Flavonols	Flavonoids	17912-87-7	5034000	8489000	6452000	10390000	7121000	10440000	12650000	10190000	13980000	1282000	7658000	7193000	C10108	--
M543	Positive	[M+H]+	451.15	257.07	450.14	C18H26O13	Myxopyroside	Iridoids	Terpenes	345641-11-4	6219	1169	2814	7738	3705	5741	4980	8224	4728	2484	6720	4231	--	--
M544	Negative	[M-H]-	175.04	132.04	176.04	C5H8N2O5	N-?Carbamoyl-?DL-?asparticacid	Amino acids and their derivatives	Amino acids and derivatives	923-37-5	17080	3559	2787	9681	13530	6756	17440	22840	12250	30950	17700	13200	--	--
M545	Negative	[M-H]-	130.05	88.04	131.06	C5H9NO3	N-ACETYLALANINE	Amino acids and their derivatives	Amino acids and derivatives	97-69-8	29670	37870	21620	24630	29890	34100	33800	26550	37900	32310	23940	37790	--	--
M546	Positive	[M+H]+	222.1	138.05	221.09	C8H15NO6	N-acetyl-D-Glucosamine	Sugars and alcohols	Sugars and alcohols	7512-17-6	365400	418000	384400	392900	350100	339400	435000	438100	477200	380100	440300	455200	C00140	ko00520,ko01100,ko02010
M547	Negative	[M-H]-	190.05	148.04	191.06	C7H13NO3S	N-Acetyl-DL-methionine	Amino acids and their derivatives	Amino acids and derivatives	1115-47-5	11660	10290	6956	8074	9622	8857	10420	12150	11340	10950	11150	10730	--	--
M548	Positive	[M+H]+	217.13	158.08	216.12	C8H16N4O3	N-Acetyl-L-arginine	Amino acids and their derivatives	Amino acids and derivatives	155-84-0	12220	10940	14150	15180	13510	11350	17780	13500	17910	34230	12880	13720	--	--
M549	Negative	[M-H]-	174.04	88.05	175.05	C6H9NO5	N-Acetyl-L-asparticacid	Amino acids and their derivatives	Amino acids and derivatives	997-55-7	35950	43200	31130	31640	35200	22220	28050	24270	21660	21320	34330	32830	C01042	ko00250,ko01100
M550	Negative	[M-H]-	190.05	148.04	191.06	C7H13NO3S	N-Acetyl-L-methionine	Amino acids and their derivatives	Amino acids and derivatives	65-82-7	13130	12020	12860	11020	10030	15030	7931	10100	11750	7748	13150	8632	C02712	--
M551	Positive	[M+H]+	208.1	120.08	207.09	C11H13NO3	N-Acetyl-L-phenylalanine	Amino acids and their derivatives	Amino acids and derivatives	2018-61-3	38900	31250	25540	55520	17620	15800	25640	15270	26880	14890	25360	12280	C03519	ko00360,ko01100
M552	Positive	[M+H]+	224.09	178.09	223.08	C11H13NO4	N-Acetyl-L-tyrosine	Amino acids and their derivatives	Amino acids and derivatives	537-55-3	59070	67630	75360	31940	34420	32100	83550	91460	102700	33270	31500	37000	C01657	--
M553	Negative	[M-H]-	173.09	131.08	174.1	C7H14N2O3	N-acetylornithine	Amino acids and their derivatives	Amino acids and derivatives	6205-08-9	36740	18360	15140	19660	22900	15150	38350	54170	84370	25790	25460	12560	C00437	ko00220,ko01100,ko01110,ko01210,ko01230
M554	Positive	[M+H]+	158.08	70.06	157.07	C7H11NO3	N-ACETYLPROLINE	Amino acids and their derivatives	Amino acids and derivatives	68-95-1	1584000	1393000	1447000	2032000	1653000	1887000	1155000	1093000	1329000	1239000	1684000	1564000	--	--
M555	Negative	[M-H]-	662.1	540.05	663.11	C21H27N7O14P2	NAD+	Nucleotides and their derivatives	Nucleotides and derivatives	53-84-9	7599	37280	4998	7297	5757	7164	4837	3802	4448	6613	21220	17750	C00003	ko00190,ko00730,ko00760,ko01100
M556	Negative	[M-H]-	271.06	119.04	272.07	C15H12O5	Naringenin	Dihydroflavonoids	Flavonoids	480-41-1	1469000	928200	1420000	182800	243700	208100	1643000	1843000	2401000	90540	94370	82090	C00509	ko00941,ko00943,ko01100,ko01110
M557	Positive	[M+H]+	287.09	167.03	286.08	C16H14O5	Naringenin5-methylether	Dihydroflavonoids	Flavonoids	61823-56-1	63290	67530	81830	36840	25720	28370	64790	57870	72250	46810	31150	24660	--	--
M558	Negative	[M-H]-	581.19	273.07	582.19	C27H34O14	NaringinDihydrochalcone	Chalcone	Flavonoids	18916-17-1	57210	40370	38580	4284	14280	4709	27950	28120	48910	100	100	100	--	--
M559	Positive	[M+H]+	285.08	270.05	284.07	C16H12O5	Negletein	Flavones	Flavonoids	29550-13-8	1080000	769300	716800	34950	46110	35150	1229000	1139000	1318000	37660	66880	64690	--	--
M560	Negative	[M-H]-	353.09	191.05	354.1	C16H18O9	Neochlorogenic acid	Phenolic acids	Phenolic acids	906-33-2	4174000	3845000	4755000	2635000	2401000	3082000	4468000	4425000	4383000	2062000	1455000	1780000	C17147	--
M562	Negative	[M-H]-	449.11	285.04	450.12	C21H22O11	Neoisoastilbin	Dihydroflavonols	Flavonoids	54141-72-9	34560	62560	59850	52450	41250	46360	119300	56870	125900	35670	30880	46470	--	--
M563	Negative	[M-H]-	417.12	255.06	418.13	C21H22O9	Neoliquiritin	Dihydroflavonoids	Flavonoids	5088-75-5	63150	83340	87640	23440	17970	42640	89230	72820	84570	21800	31810	36250	--	--
M564	Negative	[M-H]-	449.11	151	450.12	C21H22O11	Neosmitilbin	Dihydroflavonols	Flavonoids	54081-47-9	72080	139100	191900	164300	87430	96040	258500	124200	268600	119600	87290	160300	C09803	--
M566	Positive	[M+H]+	401.23	203.18	400.22	C24H32O5	Nevskin	Coumarins	Phenylpropanoids	61490-17-3	9287	10680	10910	11550	7257	8343	6009	8809	9855	9956	8881	9517	--	--
M567	Positive	[M+H]+	124.04	78.03	123.03	C6H5NO2	Niacin	Vitamins	Vitamins	59-67-6	299200	267300	267000	133300	144900	156300	143100	122900	143900	102100	148000	104900	C00253	ko00760,ko00960,ko01100,ko01110
M568	Negative	[M-H]-	593.15	284.03	594.16	C27H30O15	Nicotiflorin	Other flavonoids	Flavonoids	17650-84-9	30250	13210	8048	29210	41750	5486	46360	33320	33210	49570	9607	41390	--	--
M569	Positive	[M+H]+	123.06	80.04	122.05	C6H6N2O	Nicotinamide	Vitamins	Vitamins	98-92-0	433900	469800	482900	491500	385400	459400	257900	237500	245900	291200	247200	283900	C00153	ko00760,ko01100
M570	Positive	[M+H]+	163.12	130.06	162.12	C10H14N2	Nicotine	Pyridine alkaloids	Alkaloids	54-11-5	7542	13670	14240	14130	6654	11380	13980	7937	34090	100200	33050	17070	C00745	ko00960,ko01110
M571	Negative	[M-H]-	160.06	116.07	161.07	C6H11NO4	N-METHYLGLUTAMATE	Amino acids and their derivatives	Amino acids and derivatives	6753-62-4	26070	11700	20050	28720	20690	24850	13660	14710	20440	30050	19530	30690	C01046	ko01100
M572	Positive	[M+H]+	137.07	108.04	136.06	C7H8N2O	N-Methylnicotinamide	Pyridine alkaloids	Alkaloids	114-33-0	17430	20010	11440	16680	14460	6827	15780	19010	9025	15530	13790	17160	--	--
M573	Positive	[M+H]+	104.07	86	103.06	C4H9NO2	N-Methylsarcosine	Amino acids and their derivatives	Amino acids and derivatives	1118-68-9	78660	60080	69400	73360	66870	58510	91540	71840	89370	71570	65870	76980	C01026	ko00260,ko01100
M574	Positive	[M+H]+	409.15	247.09	408.14	C20H24O9	Nodakenin	Coumarins	Phenylpropanoids	495-31-8	23230	28500	22990	39690	22820	47650	19810	23240	50000	35760	21940	30760	C09279	--
M575	Positive	[M+H]+	132.1	86.1	131.09	C6H13NO2	NORLEUCINE	Amino acids and their derivatives	Amino acids and derivatives	327-57-1	2858000	1924000	1937000	8401000	5912000	3987000	2664000	3586000	3389000	6208000	8277000	5261000	C01933	--
M576	Positive	[M+H]+	118.09	72.08	117.08	C5H11NO2	norvaline	Amino acids and their derivatives	Amino acids and derivatives	6600-40-4	1130000	916600	801200	2466000	1547000	1483000	1177000	1565000	1533000	1923000	2534000	1882000	C01826	--
M577	Positive	[M+H]+	355.15	203.03	354.15	C21H22O5	Notopterol	Coumarins	Phenylpropanoids	88206-46-6	71750	18400	44490	14010	16510	10680	96090	60240	105300	100	100	100	C17499	--
M578	Positive	[M+H]+	153.07	108.04	152.06	C7H8N2O2	Nudifloramide	Pyridine alkaloids	Alkaloids	701-44-0	13440	15740	13280	12910	11940	7896	7700	10330	10600	12390	16320	8420	C05842	ko00760,ko01100
M579	Positive	[M+H]+	148.06	88.03	147.05	C5H9NO4	O-acetyl-L-serine	Amino acids and their derivatives	Amino acids and derivatives	5147-00-2	63380	52920	69410	87080	85170	88110	83200	98180	83120	65980	57750	55940	C00979	ko00270,ko00908,ko00920,ko01100,ko01110,ko01200,ko01230,ko04122
M580	Positive	[M+H]+	153.06	77	152.05	C8H8O3	o-Anisicacid	Phenolic acids	Phenolic acids	579-75-9	469000	363200	128400	121500	162500	171700	410500	365000	177200	71390	64460	65450	--	--
M581	Positive	[M+H]+	367.23	175.04	366.22	C24H30O3	O-geranylosthenol	Coumarins	Phenylpropanoids	100742-29-8	36020	28000	32760	2990	3786	3875	38870	41500	39440	2311	2262	2506	--	--
M582	Positive	[M+H]+	289.07	153.01	288.06	C15H12O6	Okanin	Chalcone	Flavonoids	484-76-4	888500	766800	886700	91890	122000	123800	1253000	1289000	1684000	30470	51030	43620	C08724	--
M583	Positive	[M+H]+	282.28	247.24	281.27	C18H35NO	Oleamide	Free fatty acids	Lipids	301-02-0	57580	53460	44470	83410	83500	70170	63570	73090	73160	96200	75850	109600	C19670	--
M584	Positive	[M+H]+	283.26	149.13	282.26	C18H34O2	Oleicacid	Free fatty acids	Lipids	112-80-1	23420	14560	11820	21580	29320	17700	15550	13550	18520	25560	14690	26570	C00712	ko00061,ko00073,ko01040
M585	Positive	[M+H]+	287.11	125.06	286.11	C13H18O7	Orcinolglucoside	Phenolic acids	Phenolic acids	21082-33-7	17600	18590	36300	100	100	100	33430	28990	33440	100	100	100	--	--
M586	Negative	[M-H]-	447.09	327.05	448.1	C21H20O11	Orientin	Flavonoid carbon glycosides	Flavonoids	28608-75-5	93340	82750	106700	100	100	100	102400	84920	85230	100	100	100	C10114	--
M587	Negative	[M-H]-	431.16	149.02	432.16	C19H28O11	OsmanthusideH	Phenolic acids	Phenolic acids	149155-70-4	8358	4879	8291	11620	13860	5588	17920	23270	15270	17050	20090	22440	--	--
M588	Positive	[M+H]+	245.12	189.05	244.11	C15H16O3	Osthole	Coumarins	Phenylpropanoids	484-12-8	17300	14670	14690	14570	12880	9965	12220	14990	14090	17910	11220	16950	C09280	--
M589	Positive	[M+H]+	220.08	74.06	219.07	C8H13NO6	O-Succinylhomoserine	Amino acids and their derivatives	Amino acids and derivatives	1492-23-5	10510	10990	9922	11730	5343	7031	16590	15560	10710	7943	12170	7727	C01118	ko00270,ko00920,ko01100,ko01110,ko01230
M590	Negative	[M-H]-	159.03	115.03	160.04	C6H8O5	Oxoadipicacid	Organic acids	Organic acids	3184-35-8	185000	168300	142600	175400	156900	199900	162500	182100	135500	187500	208900	174700	C00322	ko00300,ko00310,ko00380,ko01100,ko01110,ko01210,ko01230
M591	Positive	[M+H]+	305.1	203.03	304.09	C16H16O6	Oxypeucedaninhydrate	Coumarins	Phenylpropanoids	2643-85-8	9468	7345	9966	12390	10470	8743	15540	14640	5598	15270	18150	11430	--	--
M592	Positive	[M+H]+	245.08	107.05	244.07	C14H12O4	Oxyresveratrol	Stilbenes	Stilbenes	29700-22-9	55710	46640	62240	26790	24990	24590	60170	50850	76550	24940	23330	14880	--	--
M593	Positive	[M+H]+	300.29	283.26	299.28	C18H37NO2	Palmitoylethanolamide	Free fatty acids	Lipids	544-31-0	6165	5822	6585	6702	6767	7255	5403	5813	5037	7700	7042	6339	C16512	--
M594	Negative	[M-H]-	163.04	119.06	164.05	C9H8O3	p-Coumaric acid	Phenolic acids	Phenolic acids	501-98-4	618100	587700	494400	387800	407100	359900	370600	425500	645300	405800	417200	358300	C00811	ko00130,ko00350,ko00940,ko00950,ko00998,ko01100,ko01110
M595	Positive	[M+H]+	445.17	107.05	444.16	C20H28O11	Pentanedioicacid,3-hydroxy-3-methyl-,[4-(beta-D-glucopyranosyloxy)phenyl]methylmethylester	Phenolic acids	Phenolic acids	-	23750	25330	20580	15400	12940	11180	12470	22250	19930	5544	13510	12450	--	--
M596	Negative	[M-H]-	281.25	281.25	282.26	C18H34O2	Petroselinicacid	Free fatty acids	Lipids	593-39-5	24370	14450	10880	26750	24580	17610	17380	11850	30230	28780	4729	32210	C08363	--
M597	Positive	[M+H]+	389.14	133.05	388.14	C17H24O10	Phenyl6-O-[(2R,3R,4R)-3,4-dihydroxy-4-(hydroxymethyl)tetrahydro-2-furanyl]-beta-D-glucopyranoside	Phenolic acids	Phenolic acids	-	71610	83060	98390	136000	109100	212700	86910	79520	101300	152000	251800	253600	--	--
M598	Negative	[M-H]-	163.04	91	164.05	C9H8O3	Phenylalanine&tyrosinemetabolism	Organic acids	Organic acids	156-06-9	257900	172500	92650	48140	54070	56850	14360	16910	17350	14180	15100	15630	C00166	ko00360,ko00400,ko00960,ko01100,ko01110,ko01210,ko01230
M599	Positive	[M+H]+	257.1	148.97	256.09	C12H16O6	Phenylbeta-D-glucopyranoside	Phenolic acids	Phenolic acids	1464-44-4	19250	19120	17680	14280	16280	19980	15220	19650	16140	18840	22240	15800	--	--
M600	Positive	[M+H]+	331.1	169.05	330.1	C14H18O9	Phloracetophenone4'-O-glucoside	Phenolic acids	Phenolic acids	5027-30-5	1041000	1042000	1389000	1559000	1070000	1058000	1442000	1582000	2096000	1249000	1033000	1345000	--	--
M601	Negative	[M-H]-	273.08	167.03	274.08	C15H14O5	Phloretin	Chalcone	Flavonoids	60-82-2	1896000	2451000	2155000	174500	226800	275000	601600	685000	858200	16630	42920	13060	C00774	ko00941,ko01110
M602	Negative	[M-H]-	435.13	273.07	436.14	C21H24O10	Phlorizin	Chalcone	Flavonoids	60-81-1	505600	295800	462800	134400	130700	130100	708300	821500	982900	166700	111100	177900	C01604	ko00941,ko01110
M603	Negative	[M-H]-	165.02	77.05	166.03	C8H6O4	Phthalic acid	Phenolic acids	Phenolic acids	88-99-3	45750	46440	57070	118900	71830	126900	74300	60160	92810	62940	63340	52110	C01606	ko01100,ko02010
M604	Negative	[M-H]-	121.03	92.03	122.04	C7H6O2	p-Hydroxybenzaldehyde	Phenolic acids	Phenolic acids	123-08-0	392600	484000	108900	63580	145600	83630	53590	50430	35410	54450	50600	46930	C00633	ko01100
M605	Negative	[M-H]-	283.06	268.02	284.07	C16H12O5	Physcion	Anthraquinone	Anthraquinones	521-61-9	9430000	6876000	6132000	406800	858400	377200	12660000	11770000	11510000	548800	605000	585600	C17045	--
M606	Negative	[M-H]-	469.19	425.2	470.19	C26H30O8	Physodicacid	other	Others	84-24-2	2593	2933	1435	100	100	100	3479	4312	6628	100	100	100	--	--
M607	Negative	[M-H]-	243.07	201.05	244.07	C14H12O4	Piceatannol	Stilbenes	Stilbenes	10083-24-6	35040	35780	56020	73830	66900	69800	61330	79680	76450	46740	46450	83660	C05901	ko00945,ko01110
M608	Negative	[M-H]-	255.07	213.05	256.07	C15H12O4	Pinocembrin	Dihydroflavonoids	Flavonoids	480-39-7	31350	28620	24630	31160	25310	33610	27620	25120	26910	39150	14250	12470	C09827	ko00941
M609	Positive	[M+H]+	317.07	317.06	316.06	C16H12O7	Pinoquercetin	Flavonols	Flavonoids	491-49-6	569800	152300	226100	100	100	100	601700	529300	531000	100	100	100	--	--
M610	Positive	[M+H]+	407.13	105.03	406.13	C20H22O9	Poliothrysoside	Phenolic acids	Phenolic acids	18463-25-7	41680	47630	33530	78160	105300	93290	25420	30190	29360	78420	87720	103100	--	--
M611	Negative	[M-H]-	389.12	227.07	390.13	C20H22O8	Polydatin	Stilbenes	Stilbenes	27208-80-6	91530	86190	118500	89520	60650	99560	128500	125300	110400	83550	99730	57830	C10275	--
M612	Positive	[M+H]+	469.17	307.11	468.16	C22H28O11	Prim-O-glucosylcimifugin	other	Others	80681-45-4	122500	94930	101900	196500	224300	199100	104200	92780	110900	191200	197500	220400	--	--
M613	Negative	[M-H]-	577.13	407.07	578.14	C30H26O12	Procyanidin B2	Proanthocyanidins	Flavonoids	29106-49-8	7536000	5957000	6744000	5437000	4674000	5778000	7683000	6277000	8493000	4962000	3830000	4054000	C17639	--
M614	Negative	[M-H]-	179.07	92.05	180.08	C10H12O3	Propylparaben	Phenolic acids	Phenolic acids	94-13-3	3660	3957	4280	3297	2546	3402	2206	2740	2406	5492	3735	6585	C20343	--
M615	Negative	[M-H]-	433.11	271.06	434.12	C21H22O10	Prunin	Dihydroflavonoids	Flavonoids	529-55-5	424800	205400	312200	179200	238500	205400	430000	395400	570700	170300	155700	170100	--	--
M616	Positive	[M+H]+	187.04	131.04	186.03	C11H6O3	Psoralen	Coumarins	Phenylpropanoids	66-97-7	10850	12300	13290	18490	19420	10200	12490	11180	9904	14850	11550	15300	C09305	ko01110
M617	Negative	[M-H]-	477.1	330.04	478.11	C22H22O12	Purifolinin	Flavonols	Flavonoids	-	31670	29340	60000	45010	30460	27340	62090	33690	32630	41040	33690	32470	--	--
M618	Positive	[M+H]+	425.18	147	424.17	C21H28O9	Purpurein	Phenolic acids	Phenolic acids	-	72680	86060	83300	72420	29800	64610	34470	45560	35280	30220	45340	34620	--	--
M619	Negative	[M-H]-	246.02	96.97	247.02	C8H10NO6P	Pyridoxalphosphate	other	Others	54-47-7	3160	3493	4508	8191	9465	4215	8855	8515	5993	11040	13460	8547	C00018	ko00730,ko00750,ko01100
M620	Negative	[M-H]-	109.03	91.02	110.04	C6H6O2	Pyrocatechol	Phenolic acids	Phenolic acids	120-80-9	10440	10080	14600	7853	9075	9644	13630	10660	8046	14660	6690	11590	C01785	--
M621	Positive	[M+H]+	171.03	125.02	170.02	C7H6O5	Pyrogallolcarboxylicacid	Organic acids	Organic acids	610-02-6	111400	105700	79540	149300	119400	144100	184400	266000	126400	147100	186500	241300	--	--
M622	Negative	[M-H]-	301.03	151	302.04	C15H10O7	Quercetin	Flavonols	Flavonoids	117-39-5	590700	651300	819500	703100	544100	583600	294800	230300	372500	120000	391000	373800	C00389	ko00941,ko00944,ko01100,ko01110
M623	Negative	[M-H]-	625.14	301.04	626.15	C27H30O17	Quercetin3,4'-diglucoside	Flavonols	Flavonoids	29125-80-2	145200	161500	56640	50230	58260	81620	63200	43790	44660	62450	34390	75500	--	--
M624	Negative	[M-H]-	463.09	301.03	464.1	C21H20O12	quercetin-3'-glucoside	Flavonols	Flavonoids	19254-30-9	302000	713200	569900	904400	356200	644800	738400	269900	434200	417100	938000	1323000	--	--
M625	Negative	[M-H]-	477.07	161.03	478.07	C21H18O13	quercetin3-O-glucuronide	Flavonols	Flavonoids	22688-79-5	173800	221200	178800	162900	206500	151000	269100	221300	252700	109900	187000	227500	--	--
M626	Negative	[M-H]-	549.09	505.1	550.1	C24H22O15	Quercetin3-O-malonylglucoside	Flavonols	Flavonoids	96862-01-0	487000	775200	811900	2102000	731900	1666000	819900	396500	807100	638600	3146000	3193000	--	--
M627	Negative	[M-H]-	609.15	301.03	610.15	C27H30O16	Quercetin3-O-rhamnoside7-O-glucoside	Flavonols	Flavonoids	17306-45-5	32290	16300	24100	16610	12230	37990	26360	7908	10800	5365	21310	20830	--	--
M628	Negative	[M-H]-	609.15	300.03	610.15	C27H30O16	Quercetin3-O-robinobioside	Flavonols	Flavonoids	52525-35-6	129400	169600	221900	654600	305000	419600	167500	105400	220700	187400	621200	640600	--	--
M629	Positive	[M+H]+	789.21	303.05	788.2	C33H40O22	Quercetin-3-O-β-D-glucose-7-O-β-D-gentiobiosiden	Flavonols	Flavonoids	60778-02-1	16440	21490	10700	21060	19680	15050	23680	14020	16720	25180	32780	41850	--	--
M630	Negative	[M-H]-	447.09	301.03	448.1	C21H20O11	Quercitrin	Flavonols	Flavonoids	522-12-3	11710000	24560000	19270000	35270000	18360000	37020000	10210000	10300000	13860000	15830000	28840000	34510000	C01750	ko00944
M631	Negative	[M-H]-	227.07	185.06	228.08	C14H12O3	Resveratrol	Stilbenes	Stilbenes	501-36-0	14890	9295	23410	30520	15160	21720	37430	18630	20450	28220	7608	12820	C03582	ko00945,ko01110
M632	Negative	[M-H]-	315.05	165.01	316.06	C16H12O7	Rhamnetin	Flavonols	Flavonoids	90-19-7	386800	253000	246700	15070	39000	22830	513600	430800	614600	20930	26090	30350	C10176	--
M633	Negative	[M-H]-	477.1	299.02	478.11	C22H22O12	Rhamnetin3-galactoside	Flavonols	Flavonoids	62858-07-5	184100	142200	146800	574700	339300	445100	138500	226100	194700	274100	403600	340400	--	--
M634	Negative	[M-H]-	727.15	325.07	728.16	C31H36O18S	rhodonocardinb	Anthraquinone	Anthraquinones	110429-59-9	24680	13810	28550	22080	25330	24720	18140	14620	19250	12970	19360	10960	--	--
M635	Negative	[M-H]-	151.06	71.01	152.07	C5H12O5	Ribitol	Sugars and alcohols	Sugars and alcohols	488-81-3	12230	15600	14800	14520	12240	6914	11300	10080	10660	8831	10750	22900	C00474	ko00040,ko00740,ko01100
M636	Negative	[M-H]-	297.24	183.15	298.25	C18H34O3	Ricinoleic acid	Free fatty acids	Lipids	141-22-0	1070000	936000	1014000	813200	897100	903000	806400	628300	803300	2192000	1258000	1054000	C08365	--
M637	Positive	[M+H]+	303.05	201.05	302.04	C15H10O7	Robinetin	Flavonols	Flavonoids	490-31-3	231000	584300	455800	703200	335200	522700	372700	118800	409400	145300	581400	350800	--	--
M638	Negative	[M-H]-	393.13	161.02	394.14	C23H22O6	Rotenone	Other flavonoids	Flavonoids	83-79-4	518.6	1148	817.9	352.5	928.7	575.6	303.5	462.5	701.7	551.2	571.5	313.4	C07593	ko00943,ko01110
M639	Positive	[M+H]+	357.17	241.08	356.16	C21H24O5	Rutamarin	Coumarins	Phenylpropanoids	14882-94-1	31460	30580	33350	100	100	100	39330	38100	38720	4442	6279	5642	--	--
M640	Negative	[M-H]-	609.15	300.02	610.15	C27H30O16	Rutin	Flavonols	Flavonoids	153-18-4	176900	223600	231900	541900	354600	569900	134900	85620	168400	230400	528100	586400	C05625	ko00944,ko01100,ko01110
M642	Negative	[M-H]-	137.02	93.03	138.03	C7H6O3	Salicylate	Organic acids	Organic acids	63-36-5	227800	202400	97240	254200	192900	201700	338700	450700	407000	245900	166500	192600	--	--
M644	Positive	[M+H]+	301.13	149	300.12	C14H20O7	Salidroside	Phenolic acids	Phenolic acids	10338-51-9	26160	30050	35190	18660	14170	13220	51920	47500	47320	13080	17810	15520	C06046	ko00350,ko01100
M645	Negative	[M-H]-	493.11	295.06	494.12	C26H22O10	Salvianolicacid A	Phenolic acids	Phenolic acids	96574-01-5	1386000	1027000	705800	1238000	1038000	1338000	575700	928500	970500	943200	787000	1028000	C10492	--
M646	Positive	[M+H]+	345.1	287.05	344.09	C18H16O7	Santin	Flavones	Flavonoids	27782-63-4	13460	10350	10390	100	100	100	14610	17940	17170	100	100	100	C10180	--
M647	Positive	[M+H]+	373.2	151.08	372.19	C22H28O5	Saucernetin	Lignans	Phenylpropanoids	83377-13-3	104000	130500	130100	16220	17330	8462	156800	145800	183100	11990	21620	10050	--	--
M648	Positive	[M+H]+	385.17	285.07	384.16	C22H24O6	schisandrin C	Lignans	Phenylpropanoids	61301-33-5	4655	3134	2298	4032	2400	4190	3544	2564	4252	6174	6774	10050	--	--
M649	Negative	[M-H]-	715.13	311.06	716.14	C36H28O16	Schizotenuin A	Phenolic acids	Phenolic acids	144608-09-3	16070	15720	4928	100	100	100	9944	13980	15790	100	100	100	--	--
M650	Negative	[M-H]-	593.15	285.04	594.16	C27H30O15	Scolimoside	Flavones	Flavonoids	20633-84-5	183000	120500	186900	119400	137200	187000	139900	168100	156600	173900	186600	184100	--	--
M651	Positive	[M+H]+	304.15	138.09	303.15	C17H21NO4	Scopolamine	Tropane alkaloids	Alkaloids	51-34-3	55890	44000	55680	41680	37630	38540	91630	112300	88980	44110	33210	33340	--	--
M652	Positive	[M+H]+	287.06	169.01	286.05	C15H10O6	Scutellarein	Flavones	Flavonoids	529-53-3	81810	91340	52590	105400	66000	87880	62160	79050	76820	72110	59160	70590	C10184	--
M653	Positive	[M+H]+	301.07	286.05	300.06	C16H12O6	Scutellarein4'-methylether	Flavones	Flavonoids	6563-66-2	6010000	4521000	5846000	306500	712900	486700	8074000	7342000	10070000	383000	676900	647000	--	--
M654	Positive	[M+H]+	343.12	153.02	342.11	C19H18O6	Scutellareintetramethylether	Flavones	Flavonoids	1168-42-9	35430	28800	46670	28850	56830	29880	33830	51210	36450	27180	24610	43110	--	--
M655	Negative	[M-H]-	461.07	285.04	462.08	C21H18O12	Scutellarin	Flavones	Flavonoids	27740-01-8	272600	425800	488600	352700	183600	331200	308100	243900	289000	104500	309100	246100	--	--
M656	Positive	[M+H]+	389.14	165.06	388.14	C17H24O10	Secologanin	Iridoids	Terpenes	19351-63-4	14470	14100	14960	20050	25460	34290	29690	24180	20200	23680	29310	22830	--	--
M657	Positive	[M+H]+	279.11	99.05	278.1	C11H18O8	Securiterpenoside	Hemiterpenes	Terpenes	479677-95-7	36750	35450	26780	51740	45700	47630	46260	38670	72060	44970	43080	51060	--	--
M658	Negative	[M-H]-	523.15	137.02	524.15	C24H28O13	Seguinoside D	Phenolic acids	Phenolic acids	220778-23-4	18120	26420	20650	100	100	100	27180	14050	29770	11800	20130	22810	--	--
M659	Positive	[M+H]+	150.06	108.95	149.05	C5H11NO2Se	Selenomethionine	Amino acids and their derivatives	Amino acids and derivatives	1464-42-2	16470	12730	12760	25480	29670	26280	31240	22140	42180	31700	34640	37430	--	--
M660	Positive	[M+H]+	106.05	70.03	105.04	C3H7NO3	SERINE	Amino acids and their derivatives	Amino acids and derivatives	56-45-1	49710	57240	49430	58930	62130	52510	80890	57050	101300	45710	43370	29820	C00065	ko00260,ko00261,ko00270,ko00460,ko00600,ko00630,ko00920,ko00970,ko01100,ko01110,ko01200,ko01230,ko02010
M661	Positive	[M+H]+	407.16	149.06	406.15	C17H26O11	Shanzhisidemethylester	Iridoids	Terpenes	64421-28-9	12800	12290	7162	62310	53520	48190	12410	10970	18300	77930	73350	102500	--	--
M662	Negative	[M-H]-	173.05	111.04	174.05	C7H10O5	Shikimic acid	Organic acids	Organic acids	138-59-0	2159000	2432000	1866000	1725000	1761000	1915000	1928000	2231000	1953000	2095000	1925000	1736000	C00493	ko00400,ko01100,ko01110,ko01230
M663	Negative	[M-H]-	481.11	125.02	482.12	C25H22O10	Silidianin	Tannins	Phenolic acids	29782-68-1	25720	12860	24660	100	100	100	54410	45810	57220	100	100	100	--	--
M664	Positive	[M+H]+	371.13	209	370.13	C17H22O9	sinapaldehydeglucoside	Phenolic acids	Phenolic acids	154461-65-1	68960	98320	83160	112600	84100	87830	96440	75910	101000	95380	170000	181100	--	--
M665	Positive	[M+H]+	373.13	343.08	372.12	C20H20O7	Sinensetin	Flavones	Flavonoids	2306-27-6	6676	8244	7585	6666	9845	7607	7502	4890	5058	4727	6975	12810	--	--
M666	Positive	[M+H]+	325.09	163.04	324.08	C15H16O8	Skimmin	Coumarins	Phenylpropanoids	93-39-0	119100	155200	97200	91100	83320	67280	127700	163100	156900	75500	112400	91610	--	--
M667	Positive	[M+H]+	258.11	104.1	257.1	C8H20NO6P	sn-Glycero-3-phosphocholine	Phosphatidylcholine	Lipids	28319-77-9	5721000	4070000	4491000	4413000	4657000	4219000	4821000	4629000	4571000	4514000	3999000	3725000	C00670	ko00564,ko00565
M668	Negative	[M-H]-	171.01	78.96	172.01	C3H9O6P	sn-Glycerol3-phosphate	other	Others	17989-41-2	21800	24420	24110	20130	21070	18800	18990	15630	19860	19830	27690	30010	C00093	ko00561,ko00564,ko01100,ko01110,ko02010
M669	Positive	[M+H]+	305.1	88	304.09	C11H16N2O8	Spaglumicacid	Amino acids and their derivatives	Amino acids and derivatives	3106-85-2	4548	4479	8550	5342	9833	15770	6229	7318	7905	14520	11580	11240	C12270	ko00250,ko01100
M670	Positive	[M+H]+	144.1	84.08	143.09	C7H13NO2	Stachydrine	Pyrrole alkaloids	Alkaloids	471-87-4	514400	457300	577400	461500	358700	497200	498000	539500	464300	427800	443900	465500	C10172	--
M671	Negative	[M-H]-	283.26	283.26	284.27	C18H36O2	Stearic Acid	Free fatty acids	Lipids	57-11-4	22460	20210	22160	22750	21290	20120	18210	16970	16810	21410	19880	22170	C01530	ko00061,ko01040
M672	Positive	[M+H]+	303.09	167.03	302.08	C16H14O6	Sternbin	Dihydroflavonoids	Flavonoids	51857-11-5	58210	45000	42630	4709	6107	6516	131800	128400	162100	5319	10930	4921	--	--
M673	Negative	[M-H]-	117.02	73.02	118.03	C4H6O4	Succinicacid	Organic acids	Organic acids	110-15-6	141400	180000	195000	151800	171300	192500	192600	184600	153900	150800	131200	132500	C00042	ko00020,ko00190,ko00250,ko00310,ko00350,ko00360,ko00620,ko00630,ko00640,ko00650,ko00760,ko00920,ko01100,ko01110,ko01200
M674	Negative	[M-H]-	341.11	179.06	342.12	C12H22O11	Sucrose	Sugars and alcohols	Sugars and alcohols	57-50-1	7636	5399	5394	7631	7816	7308	8580	6799	5227	3015	4246	9921	C00089	ko00052,ko00500,ko01100,ko01110,ko02010
M675	Positive	[M+H]+	447.15	105.03	446.14	C19H26O12	Sucrose6-benzoate	Phenolic acids	Phenolic acids	127924-16-7	100	100	100	18060	10570	10940	100	100	100	24980	14990	18670	--	--
M676	Negative	[M-H]-	197.05	123	198.05	C9H10O5	Syringicacid	Phenolic acids	Phenolic acids	530-57-4	21150	29090	51020	45190	73370	87800	6663	22180	30070	5205	8910	2867	C10833	--
M677	Positive	[M+H]+	373.15	161.06	372.14	C17H24O9	Syringin	Phenolic acids	Phenolic acids	118-34-3	24450	25820	30120	19570	15630	13430	33700	20910	24390	14140	11560	14420	--	--
M678	Positive	[M+H]+	373.13	183.03	372.12	C20H20O7	Tangeretin	Flavones	Flavonoids	481-53-8	63350	58190	65320	100	100	100	61720	57210	71190	100	100	100	--	--
M679	Positive	[M+H]+	305.07	231.07	304.06	C15H12O7	TAXIFOLIN	Dihydroflavonols	Flavonoids	480-18-2	210200	164800	207100	87690	49040	64360	148400	147800	146900	21470	18700	43190	--	--
M680	Negative	[M-H]-	465.1	125.02	466.11	C21H22O12	Taxifolin-3-glucoside	Dihydroflavonols	Flavonoids	27297-45-6	46520	37790	41610	16790	13810	25540	45690	42620	75580	40830	22150	45430	--	--
M681	Negative	[M-H]-	299.06	284.03	300.06	C16H12O6	Tectorigenin	Isoflavones	Flavonoids	548-77-6	2731000	1700000	2919000	150800	307900	170700	4199000	4134000	4503000	150300	386000	341500	C10534	--
M682	Positive	[M+H]+	249.15	185.13	248.14	C15H20O3	telekin	Sesquiterpenes	Terpenes	6752-90-5	23160	27790	25140	20130	20680	27400	19400	19560	19560	20990	19460	22660	--	--
M683	Negative	[M-H]-	165.02	121.02	166.03	C8H6O4	Terephthalic acid	Phenolic acids	Phenolic acids	100-21-0	44600	52730	59640	80590	72610	86650	54930	64380	60920	92860	70080	87300	C06337	ko01100
M684	Negative	[M-H]-	263.1	147.06	265.11	C12H17N4OS+	Thiamine	Vitamins	Vitamins	70-16-6	8127	12920	18010	20180	12770	19130	14870	14860	16560	34350	22300	29570	C00378	ko00730,ko01100,ko02010,ko04122
M685	Negative	[M-H]-	344.07	97	345.08	C12H18N4O4PS+	Thiaminemonophosphate	other	Others	10023-48-0	8293	5801	7593	8411	6877	7763	21830	18690	11300	5470	7046	5642	C01081	ko00730,ko01100
M686	Positive	[M+H]+	243.1	127.05	242.09	C10H14N2O5	Thymidine	Nucleotides and their derivatives	Nucleotides and derivatives	50-89-5	23150	15380	12820	25490	24830	18910	13120	13580	12600	20810	5024	12040	C00214	ko00240,ko01100
M687	Positive	[M+H]+	323.06	81.03	322.06	C10H15N2O8P	Thymidine-5'-monophosphate	Nucleotides and their derivatives	Nucleotides and derivatives	365-07-1	3981	3146	8227	5025	5288	10460	7902	5300	3684	11760	8010	4534	--	--
M688	Positive	[M+H]+	595.15	147.04	594.14	C30H26O13	Tiliroside	Flavonols	Flavonoids	20316-62-5	1078000	1022000	604700	1496000	1169000	1608000	703600	871800	780500	1348000	1054000	1481000	C17140	--
M689	Positive	[M+H]+	359.22	151.07	358.21	C22H30O4	TMNDGA	Lignans	Phenylpropanoids	5701-82-6	8117	9219	6519	100	100	100	10500	7313	10480	100	100	100	--	--
M690	Negative	[M-H]-	173.01	85.02	174.02	C6H6O6	trans-Aconitic acid	Organic acids	Organic acids	4023-65-8	919400	952100	964200	813700	943000	1054000	906400	1045000	991300	847900	1011000	1176000	C02341	ko00660,ko01100
M692	Positive	[M+H]+	229.14	165.2	228.14	C12H20O4	Traumaticacid	Lipids	Lipids	6402-36-4	7801	7714	9663	9571	8321	6591	24660	22730	28820	16150	18990	15780	--	--
M693	Negative	[M-H]-	175.02	87.05	176.03	C6H8O6	Tricarballylicacid	other	Others	99-14-9	2353000	2422000	1712000	2041000	1534000	1939000	2200000	2748000	1959000	2053000	2512000	2384000	C19806	--
M694	Negative	[M-H]-	447.09	284.03	448.1	C21H20O11	Trifolin	Flavonols	Flavonoids	23627-87-4	154300	129600	159800	154300	127200	109800	158900	174800	141500	118800	138600	202700	--	--
M695	Positive	[M+H]+	161.11	115.05	160.1	C10H12N2	Tryptamine	Indole alkaloids	Alkaloids	61-54-1	65160	63100	82340	63010	77490	67010	78110	70960	85750	74990	51930	65300	C00398	ko00380,ko00901,ko01100,ko01110
M696	Negative	[M-H]-	215.13	153.13	216.14	C11H20O4	Undecanedioicacid	Free fatty acids	Lipids	1852-04-6	25480	27390	24120	30470	31090	36420	28030	28210	28470	25050	22270	28220	--	--
M697	Negative	[M-H]-	243.06	110.02	244.07	C9H12N2O6	Uridine	Nucleotides and their derivatives	Nucleotides and derivatives	58-96-8	43990	41100	36430	28890	28810	27470	20210	21950	26940	30680	38860	22720	C00299	ko00240,ko01100,ko02010
M698	Negative	[M-H]-	565.05	323.02	566.06	C15H24N2O17P2	Uridine5′-diphosphoglucose	Nucleotides and their derivatives	Nucleotides and derivatives	133-89-1	685200	584200	499800	813800	897100	884400	728800	892500	817500	966600	864800	1151000	C00029	ko00040,ko00052,ko00053,ko00240,ko00500,ko00520,ko00561,ko00908,ko01100,ko01110
M699	Positive	[M+H]+	139.05	93.05	138.04	C6H6N2O2	Urocanic acid	Organic acids	Organic acids	104-98-3	1598000	1628000	1530000	1977000	1703000	1835000	1235000	1397000	1476000	2345000	1958000	2196000	C00785	ko00340,ko01100
M700	Positive	[M+H]+	229.05	157.06	228.04	C13H8O4	UrolithinA	Coumarins	Phenylpropanoids	1143-70-0	9328	12890	16460	19580	11910	11290	7739	9649	6692	10020	9412	8559	--	--
M701	Positive	[M+H]+	317.12	137.06	316.12	C14H20O8	Vanilloloside	Phenolic acids	Phenolic acids	74950-96-2	19350	23320	20490	51470	44920	46940	42500	44750	46140	50440	43650	44640	--	--
M702	Positive	[M+H]+	317.14	135.04	316.13	C18H20O5	Verimol A	Phenolic acids	Phenolic acids	212516-34-2	21510	24060	22500	13600	17100	14370	17910	16780	10990	16840	18220	14900	--	--
M703	Positive	[M+H]+	317.14	135.04	316.13	C18H20O5	Verimol B	Phenolic acids	Phenolic acids	212516-35-3	23150	16290	24650	18050	22020	19950	20110	23470	21530	19620	21220	23200	--	--
M704	Negative	[M-H]-	523.15	161.02	524.15	C24H28O13	verminoside	Iridoids	Terpenes	50932-19-9	18680	40300	33670	30160	34110	39130	25370	34050	42670	30050	40500	18560	--	--
M705	Positive	[M+H]+	499.15	137.02	498.14	C22H26O13	Verproside	Iridoids	Terpenes	50932-20-2	62820	79070	87980	64540	59610	74380	88470	99730	109200	53220	49140	62710	--	--
M706	Positive	[M+H]+	268.1	136.06	267.1	C10H13N5O4	Vidarabine	Nucleotides and their derivatives	Nucleotides and derivatives	5536-17-4	34220000	31410000	29000000	24220000	25400000	26430000	22870000	25820000	25940000	27090000	32400000	29340000	C07195	--
M707	Positive	[M+H]+	251.16	119.08	250.16	C15H22O3	Viscicacid	Sesquiterpenes	Terpenes	-	73610	50740	35080	93500	75950	71050	23900	47590	50620	79380	75390	61700	--	--
M708	Positive	[M+H]+	303.05	153.02	302.04	C15H10O7	ViscidulinI	Flavonols	Flavonoids	92519-95-4	639800	1045000	1087000	1326000	663900	1030000	822400	510300	1019000	285300	850900	1121000	--	--
M709	Positive	[M+H]+	397.35	159.11	396.34	C28H44O	VitaminD2(Ergocalciferol)	Vitamins	Vitamins	50-14-6	4954	7784	7185	4916	4042	4498	7719	6386	4564	4363	3872	5052	C05441	ko00100,ko01100,ko01110
M710	Positive	[M+H]+	265.14	131.09	264.14	C15H20O4	Vulgarin	Sesquiterpenes	Terpenes	3162-56-9	180900	186300	167200	77450	63580	88180	192300	170200	178900	85040	75860	68960	--	--
M711	Negative	[M-H]-	313.03	269	314.04	C16H10O7	Wedelolactone	Coumarins	Phenylpropanoids	524-12-9	83830	97430	127800	25000	24900	24220	100	100	100	100	100	100	C10541	--
M712	Negative	[M-H]-	283.06	163	284.07	C16H12O5	Wogonin	Flavones	Flavonoids	632-85-9	27740	16950	18870	100	100	100	35790	31700	36930	100	100	100	C10197	--
M713	Negative	[M-H]-	204.03	160.03	205.04	C10H7NO4	Xanthurenic Acid	Organic acids	Organic acids	59-00-7	88270	100600	142600	40550	54940	45300	67120	76570	92500	40920	28980	30340	C02470	ko00380
M714	Positive	[M+H]+	569.44	476	568.43	C40H56O2	Zeaxanthin	Tetraterpenes	Terpenes	144-68-3	11910	12560	13240	24040	24270	22500	13340	14520	14310	28930	36900	34090	C06098	ko00906,ko01100,ko01110
M715	Positive	[M+H]+	253.18	195	252.17	C15H24O3	Zedoarondiol	Sesquiterpenes	Terpenes	98644-24-7	21090	7739	9778	8535	7738	8958	21100	14960	10150	7802	13110	7779	--	--
M716	Negative	[M-H]-	409.17	351.08	410.17	C24H26O6	α-mangostin	Xanthomone	Flavonoids	6147-11-1	5407	4009	3257	2299	3370	3048	2468	3787	2708	3891	2866	3950	C10080	--
