# Supplementary material for: Metabolomics and WGCNA Analyses Reveal the Underlying Mechanisms of Resistance to Botrytis cinerea in Hazelnut
Source: Genes (Basel). 2024 Dec 24;16(1):2. doi: 10.3390/genes16010002 (PMC11765503; doi:10.3390/genes16010002)
Supplement: Supplementary file 1 [file genes-16-00002-s001.zip › genes-3382460-supplementary/Table S3 The content of fifteen categories.xlsx]

## Sheet: Sheet1
Category	DW-72	DW-0	QX-72	QX-0
Flavonoids	2.92225e+08	3.22744e+08	2.96394e+08	2.92655e+08
Phenolic acids	2.77073e+08	283528075	1.54978e+08	156446191
Phenylpropanoids	1.03015e+07	1.18513e+07	8.67348e+06	1.35614e+07
Lipids	118251622	8.27919e+07	116761464	9.07053e+07
Amino acids and derivatives	9.92382e+07	1.09554e+08	1.36284e+08	1.41109e+08
Organic acids	1.14681e+08	114708612	126458648	126360455
Terpenes	7.61983e+06	6.57423e+06	3.47188e+06	3034823
Nucleotides and derivatives	6.06155e+07	58427661	5.93974e+07	6.74729e+07
Anthraquinones	8.26603e+06	1.32877e+07	874379	931723
Sugars and alcohols	2.21254e+06	2.47593e+06	2.5504e+06	2.22433e+06
Alkaloids	803287	777937	746032	739741
Stilbenes	370123	482621	247571	233794
Vitamins	771710	410447	621010	433221
Steroids	14840	7021.33	100	100
Others	11837801	12029224	1.12849e+07	1.17289e+07
