# Supplementary material for: Metabolomics and WGCNA Analyses Reveal the Underlying Mechanisms of Resistance to Botrytis cinerea in Hazelnut
Source: Genes (Basel). 2024 Dec 24;16(1):2. doi: 10.3390/genes16010002 (PMC11765503; doi:10.3390/genes16010002)
Supplement: Supplementary file 1 [file genes-16-00002-s001.zip › genes-3382460-supplementary/Table S4 Differential accumulated metabolite.xlsx]

## Sheet: QX_0 vs. DW_0
Index	Compounds	CAS	Class	DW_0_1	DW_0_2	DW_0_3	QX_0_1	QX_0_2	QX_0_3	VIP	Fold_Change	Log2FC	Type	Category
M010	(+)-epigallocatechin	970-74-1	Flavanols	12090000	11320000	16630000	1603000	2564000	3505000	1.30899	5.21898	2.38377	up	Flavonoids
M011	(+)-Umbellifolide	89026-40-4	Sesquiterpenes	450900	509100	468700	191300	187400	194100	1.36512	2.49424	1.3186	up	Terpenes
M012	(+/-)-Eriodictyol	4049-38-1	Dihydroflavonoids	1324000	1173000	1468000	36560	65670	55780	1.3604	25.0933	4.64923	up	Flavonoids
M013	(+/-)-Hesperetin	69097-99-0	Dihydroflavonoids	60070	94220	68210	3286	4943	3923	1.35892	18.3097	4.19454	up	Flavonoids
M014	(+/-)-Homoeriodictyol	69097-98-9	Dihydroflavonoids	702200	693500	945900	33460	47070	44050	1.36286	18.796	4.23235	up	Flavonoids
M015	(±)-Naringenin	67604-48-2	Dihydroflavonoids	1689000	1761000	2091000	79940	129300	156800	1.35305	15.1377	3.92007	up	Flavonoids
M018	(1'S,5'S)-averufin	-	Anthraquinone	100	100	100	41410	28810	32100	1.36875	0.00293198	-8.41391	down	Anthraquinones
M022	(2S)-2',5,6',7-tetrahydroxyflavanone	80604-16-6	Dihydroflavonoids	1317000	1256000	1285000	30060	73790	73780	1.34446	21.7193	4.44091	up	Flavonoids
M024	(2S,3R,4S,5R)-2-[4-[7-hydroxy-3-(hydroxymethyl)-5-(3-hydroxypropyl)-2,3-dihydro-1-benzofuran-2-yl]-2-methoxyphenoxy]oxane-3,4,5-triol	-	Lignans	2036000	3205000	4112000	8073000	10310000	9443000	1.27853	0.336124	-1.57293	down	Phenylpropanoids
M027	(3R,5S)-4-[(E)-3-(3,4-dihydroxyphenyl)prop-2-enoyl]oxy-1,3,5-trihydroxycyclohexane-1-carboxylicacid	-	Phenolic acids	1280000	1591000	1790000	286200	617900	733300	1.19683	2.84659	1.50923	up	Phenolic acids
M028	(3Z,5E)-4-hydroxy-6-(4-hydroxyphenyl)hexa-3,5-dien-2-one	-	Phenolic acids	16840	9954	12240	19110	30760	38810	1.15435	0.440167	-1.18388	down	Phenolic acids
M030	(E)-3-[4-[1-(3,4-dimethoxyphenyl)propan-2-yloxy]-3-methoxyphenyl]prop-2-enal	-	Lignans	37710	24850	34940	100	100	100	1.36875	325	8.3443	up	Phenylpropanoids
M032	(E)-3-[6-[(2S,3R,4S,5S,6R)-3,4,5-trihydroxy-6-(hydroxymethyl)oxan-2-yl]oxy-1,3-benzodioxol-5-yl]prop-2-enoicacid	-	Phenolic acids	47250	44920	51300	100	100	100	1.36988	478.233	8.90157	up	Phenolic acids
M038	[(1S)-1-(beta-D-Glucopyranosyloxy)-5-hydroxy-1,4a,5,7a-tetrahydrocyclopenta[c]pyran-7-yl]methylbenzoate	-	Phenolic acids	15290	17300	30250	100	100	100	1.36578	209.467	7.71058	up	Phenolic acids
M041	[(2R,3S,4S,5R,6S)-6-(3,4-dihydroxybenzoyl)oxy-3,4,5-trihydroxyoxan-2-yl]methyl3,4-dihydroxybenzoate	-	Phenolic acids	47970	99900	34210	18230	20160	8189	1.15471	3.90906	1.96682	up	Phenolic acids
M042	[(2S,3R,4S,5R,6S)-6-[2-(3,5-dihydroxy-4-methoxyphenyl)-5,7-dihydroxy-4-oxochromen-3-yl]oxy-4,5-dihydroxy-2-methyloxan-3-yl]acetate	-	Flavonols	149100	197000	374900	60040	87660	36380	1.2001	3.91678	1.96967	up	Flavonoids
M044	[1-(3,4-dimethoxyphenyl)-2-(2,6-dimethoxy-4-prop-2-enylphenoxy)propyl]acetate	-	Lignans	22510	30100	26680	100	100	100	1.36923	264.3	8.04603	up	Phenylpropanoids
M045	[1,1,4a-trimethyl-6-methylidene-5-[(2-oxochromen-7-yl)oxymethyl]-3,4,5,7,8,8a-hexahydro-2H-naphthalen-2-yl]acetate	-	Coumarins	129300	118500	89220	28530	31360	23060	1.34191	4.06293	2.02252	up	Phenylpropanoids
M048	[3,4,5-trihydroxy-6-(hydroxymethyl)oxan-2-yl]3-hydroxy-4,5-dimethoxybenzoate	-	Phenolic acids	284000	184400	177200	570800	381700	653800	1.23164	0.401917	-1.31503	down	Phenolic acids
M053	[4-acetyloxy-2,5-dihydroxy-6-(hydroxymethyl)oxan-3-yl](E)-3-(4-hydroxyphenyl)prop-2-enoate	-	Phenolic acids	629000	945500	397200	38190	32240	6502	1.29048	25.6291	4.67971	up	Phenolic acids
M054	[6-[2-(3,4-dihydroxyphenyl)-8-hydroxy-4-oxochromen-7-yl]oxy-3,4,5-trihydroxyoxan-2-yl]methyl(E)-3-(4-hydroxyphenyl)prop-2-enoate	-	Flavones	12330	8910	3747	25340	26130	22400	1.17491	0.338256	-1.56381	down	Flavonoids
M055	[8,8-dimethyl-10-(3-methylbut-2-enoyloxy)-2-oxo-9,10-dihydropyrano[2,3-f]chromen-9-yl]3-methylbutanoate	-	Coumarins	42860	38320	48990	100	100	100	1.36965	433.9	8.76122	up	Phenylpropanoids
M056	1-(4-hydroxyphenyl)-3-[(2R,3R,4S,5S,6R)-3,4,5-trihydroxy-6-(hydroxymethyl)oxan-2-yl]oxypropan-1-one	53170-92-6	Phenolic acids	1761000	2035000	2538000	534500	1173000	1333000	1.08299	2.08321	1.05881	up	Phenolic acids
M057	1,2,3-trimethoxy-5-[2-(2-methoxy-4-prop-2-enylphenoxy)propyl]benzene	-	Lignans	243700	200300	253600	23190	25230	25530	1.36658	9.4334	3.23778	up	Phenylpropanoids
M061	1,3,6,8-tetrahydroxy-2-(methoxymethyl)anthracene-9,10-dione	-	Anthraquinone	109800	75340	111300	100	100	100	1.36914	988.133	9.94856	up	Anthraquinones
M064	1,5-Anhydro-1-[2-(3,4-dihydroxyphenyl)-5,7-dihydroxy-4-oxo-4H-chromen-6-yl]hexitol	-	Carboflavonoids	80080	97920	121000	100	100	100	1.36914	996.667	9.96097	up	Flavonoids
M080	2-(3,4-dihydroxyphenyl)-5,7-dihydroxy-8-[(3R,4R,5R,6R)-3,4,5-trihydroxy-6-(hydroxymethyl)oxan-2-yl]chromen-4-one	-	Carboflavonoids	104600	127400	134000	100	100	100	1.36961	1220	10.2527	up	Flavonoids
M081	2-(3,4-dihydroxyphenyl)-5-hydroxy-7-methoxy-8-[(2S,3R,4S,5S,6R)-3,4,5-trihydroxy-6-(hydroxymethyl)oxan-2-yl]oxy-3-[(2S,3R,4R,5R,6S)-3,4,5-trihydroxy-6-methyloxan-2-yl]oxychromen-4-one	-	Flavonols	183400	165100	325900	55490	105200	113600	1.1255	2.45871	1.2979	up	Flavonoids
M083	2-(3,5-dihydroxy-4-methoxyphenyl)-5,7-dihydroxy-3-[(2R,3S,4S,5S,6R)-3,4,5-trihydroxy-6-methyloxan-2-yl]oxychromen-4-one	-	Flavonols	172900	164300	131100	59080	59940	65430	1.34361	2.5389	1.3442	up	Flavonoids
M084	2-(3,5-dihydroxy-4-methoxyphenyl)-5,7-dihydroxy-3-[(2S,3R,4S,5S,6R)-3,4,5-trihydroxy-6-(hydroxymethyl)oxan-2-yl]oxychromen-4-one	-	Flavonols	2608000	2996000	4229000	291700	540300	269100	1.3329	8.93016	3.15869	up	Flavonoids
M087	2-(hydroxymethyl)-6-[5-[3-(hydroxymethyl)-5-(3-hydroxypropyl)-7-methoxy-2,3-dihydro-1-benzofuran-2-yl]-2-methoxyphenoxy]oxane-3,4,5-triol	-	Lignans	43250	39440	31580	15270	15940	17260	1.33273	2.35754	1.23728	up	Phenylpropanoids
M091	2,6-Diaminoheptanedioicacid	583-93-7	Organic acids	44770	53070	59430	117300	131500	107600	1.33036	0.441274	-1.18025	down	Organic acids
M093	2-[(4-Hydroxy-3,5-dimethoxyphenyl)methoxy]-6-(hydroxymethyl)oxane-3,4,5-triol	-	Phenolic acids	600100	548200	739300	221200	289400	246100	1.3259	2.49452	1.31876	up	Phenolic acids
M094	2-[[(2R,3S)-2-(3,4-dihydroxyphenyl)-3,5-dihydroxy-3,4-dihydro-2H-chromen-7-yl]oxy]oxane-3,4,5-triol	-	Flavanols	19470	12810	21430	62780	54140	46370	1.30256	0.328924	-1.60417	down	Flavonoids
M101	2-Coumaroylquinicacid	1899-30-5	Phenolic acids	28060000	26410000	28180000	1937000	3130000	4043000	1.34374	9.07245	3.18149	up	Phenolic acids
M117	3'-(1''-(3-Methylbutanoyl))-angeloylvaginidiol	143061-67-0	Coumarins	15640	19570	20880	100	100	100	1.36915	186.967	7.54664	up	Phenylpropanoids
M120	3'-(O-Methyl)inosine	-	Nucleotides and their derivatives	397900	335800	272300	30240	28620	16070	1.35023	13.4259	3.74694	up	Nucleotides and derivatives
M122	3,4,5-trihydroxy-6-[5-hydroxy-2-(4-hydroxy-3-methoxyphenyl)-3-methoxy-4-oxochromen-7-yl]oxyoxane-2-carboxylicacid	-	Flavonols	50610	55730	58750	100	100	100	1.36981	550.3	9.10407	up	Flavonoids
M123	3,4,5'Trimethoxy-3',4'methylenedioxy-7,9':7',9-Diepoxylignan	873867-94-8	Lignans	49950	34350	43830	100	100	100	1.36917	427.1	8.73843	up	Phenylpropanoids
M125	3,4-Dihydroxy-5-[(6-O-{[4-(2-hydroxy-2-propanyl)-1-cyclohexen-1-yl]carbonyl}-beta-D-glucopyranosyl)oxy]benzoicacid	-	Phenolic acids	61670	48200	50350	100	100	100	1.3696	534.067	9.06088	up	Phenolic acids
M126	3,4-Dihydroxybenzaldehyde	139-85-5	Phenolic acids	73970	82580	101200	27150	18150	22940	1.33822	3.77711	1.91728	up	Phenolic acids
M132	3,5-dihydroxy-2-(4-hydroxyphenyl)-7-[(2R,3R,4S,5S,6R)-3,4,5-trihydroxy-6-(hydroxymethyl)oxan-2-yl]oxychromen-4-one	-	Flavonols	122300	119200	123500	865500	2292000	2638000	1.32668	0.0629799	-3.98896	down	Flavonoids
M133	3,5-dihydroxy-2-(4-hydroxyphenyl)-7-[3,4,5-trihydroxy-6-(hydroxymethyl)oxan-2-yl]oxy-2,3-dihydrochromen-4-one	-	Dihydroflavonols	190000	249400	288900	74370	79000	87670	1.33106	3.02149	1.59526	up	Flavonoids
M135	3-[(2R,3S,4S,5S)-3,4-dihydroxy-5-(hydroxymethyl)oxolan-2-yl]oxy-5,7-dihydroxy-2-(4-hydroxyphenyl)chromen-4-one	-	Flavonols	606700	609700	512800	165000	302900	217600	1.27527	2.52254	1.33488	up	Flavonoids
M138	3''-Galloylquercitrin	503446-90-0	Flavonols	6911	15740	11150	35010	49370	28960	1.2455	0.298227	-1.74552	down	Flavonoids
M140	3-hydroxy-2-[(E)-3-(4-hydroxyphenyl)prop-2-enoyl]oxy-3-methoxycarbonylpentanedioicacid	-	Phenolic acids	1318000	905000	1185000	76300	43130	32680	1.35139	22.4048	4.48574	up	Phenolic acids
M142	3-Hydroxy-4-methoxyxanthone	58315-65-4	Anthrone	100	100	100	6194	1365	159900	1.17774	0.00179148	-9.12463	down	Anthraquinones
M143	3-hydroxyAnthranilicAcid	548-93-6	other	65740	56110	35270	29030	4874	9667	1.11123	3.60607	1.85043	up	Others
M145	3-Methoxy-4-[2-methoxy-4-(1,2,3-trihydroxypropyl)phenoxy]benzoicacid	-	Phenolic acids	221200	235900	180200	1787000	1484000	1679000	1.36373	0.128747	-2.95738	down	Phenolic acids
M148	3-O-Feruloylquinicacid	62929-69-5	Phenolic acids	573800	544600	691100	106200	200200	195500	1.29742	3.6053	1.85012	up	Phenolic acids
M150	3-O-Methylgallicacid	3934-84-7	Phenolic acids	183200	155800	176400	81910	59460	61690	1.33432	2.53817	1.34379	up	Phenolic acids
M151	3-O-Methylquercetin	1486-70-0	Flavonols	8508000	7680000	9958000	230700	549600	476100	1.34706	20.8103	4.37922	up	Flavonoids
M152	3-p-coumaroylquinicacid	87099-71-6	Phenolic acids	33790000	27660000	32210000	1292000	3232000	4274000	1.31156	10.6456	3.41219	up	Phenolic acids
M155	4-(7-hydroxy-6-methoxy-2,3-dimethyl-1,2,3,4-tetrahydronaphthalen-1-yl)benzene-1,2-diol	-	Lignans	7851	9985	13280	3968	3905	3891	1.30492	2.64502	1.40328	up	Phenylpropanoids
M156	4-(Hexopyranosyloxy)-3-methoxybenzoicacid	-	Phenolic acids	102900	78770	91650	26950	32400	33900	1.34417	2.93105	1.55142	up	Phenolic acids
M158	4-[(2S,3R,4S,5S,6R)-6-[(3,4-dihydroxybenzoyl)oxymethyl]-3,4,5-trihydroxyoxan-2-yl]oxy-3-methoxybenzoicacid	-	Phenolic acids	46920	61910	31820	23870	6424	21220	1.05629	2.73033	1.44907	up	Phenolic acids
M159	4-[(E)-3-(3,4-dihydroxyphenyl)prop-2-enoyl]oxy-2,3-dihydroxy-2-methylbutanoicacid	-	Phenolic acids	33880	92660	51250	29250	12960	12760	1.13168	3.23431	1.69346	up	Phenolic acids
M160	4-[(E)-3-(3,4-dihydroxyphenyl)prop-2-enoyl]oxy-3-hydroxy-3,4-dihydro-2H-pyran-2,6-dicarboxylicacid	-	Phenolic acids	286000	319700	225900	86490	61060	38450	1.30179	4.47097	2.16059	up	Phenolic acids
M164	4-Feruloylquinicacid	2613-86-7	Phenolic acids	69290	37600	43580	9802	5885	22190	1.18797	3.9726	1.99008	up	Phenolic acids
M169	4-methoxy-6-[7-methoxy-3-methyl-5-[(E)-prop-1-enyl]-2,3-dihydro-1-benzofuran-2-yl]-1,3-benzodioxole	50354-06-8	Lignans	39700	24810	37470	100	100	100	1.36835	339.933	8.40911	up	Phenylpropanoids
M171	4-p-Coumaroylquinicacid	-	Phenolic acids	3646000	3424000	3219000	123000	266100	295000	1.34165	15.0402	3.91075	up	Phenolic acids
M178	5,7-dihydroxy-2-[4-hydroxy-3-[(2S,3R,4S,5S,6R)-3,4,5-trihydroxy-6-(hydroxymethyl)oxan-2-yl]oxyphenyl]-3-methoxychromen-4-one	115473-28-4	Flavonols	3240000	3343000	8053000	1588000	1505000	2191000	1.13084	2.76987	1.46982	up	Flavonoids
M181	5,8-dihydroxy-2-(4-hydroxyphenyl)-7-methoxy-3-[(2S,3R,4R,5R,6S)-3,4,5-trihydroxy-6-methyloxan-2-yl]oxychromen-4-one	-	Flavonols	6020000	6876000	8049000	14680000	20020000	20040000	1.3213	0.382627	-1.38599	down	Flavonoids
M184	5-Feruloylquinicacid	40242-06-6	Phenolic acids	2284000	1626000	1972000	355100	477200	755300	1.28847	3.70496	1.88946	up	Phenolic acids
M185	5-hydroxy-2-(4-hydroxyphenyl)-7-methoxychroman-4-one	520-29-6	Dihydroflavonoids	64830	76230	63140	10070	12690	13620	1.35817	5.61297	2.48877	up	Flavonoids
M189	5-hydroxy-9-(4-hydroxy-3,5-dimethoxyphenyl)-5a,6,8a,9-tetrahydro-5H-[2]benzofuro[5,6-f][1,3]benzodioxol-8-one	-	Lignans	8607	7645	7026	100	100	100	1.36945	77.5933	6.27786	up	Phenylpropanoids
M194	5'-Methylthioadenosine	2457-80-9	Nucleotides and their derivatives	39250	46840	34270	17200	12850	9837	1.30268	3.01752	1.59337	up	Nucleotides and derivatives
M195	5-Methyluridine	1463-10-1	Nucleotides and their derivatives	10290	7609	9839	3946	3563	5698	1.24738	2.10025	1.07056	up	Nucleotides and derivatives
M199	6,8-Di-C-glucopyranosylnaringenin	-	Carboflavonoids	100	100	100	36260	49980	43530	1.3695	0.00231178	-8.75678	down	Flavonoids
M201	6-Feruloylcatalpol	770721-33-0	Iridoids	39690	28040	55830	80240	73550	97890	1.18348	0.490941	-1.02638	down	Terpenes
M206	6-Methoxyluteolin	520-11-6	Flavones	8096000	7541000	9009000	313900	543700	518800	1.3584	17.9061	4.16238	up	Flavonoids
M210	6-O-Vanilloylsucrose	-	Phenolic acids	22900	32280	23110	8222	7912	13370	1.26544	2.65354	1.40792	up	Phenolic acids
M212	7-[(2S,3R,4S,5S,6R)-6-[[(2R,3R,4R)-3,4-dihydroxy-4-(hydroxymethyl)oxolan-2-yl]oxymethyl]-3,4,5-trihydroxyoxan-2-yl]oxy-3-(4-methoxyphenyl)chromen-4-one	-	Isoflavones	30550	11570	20240	28290	59940	59660	1.04474	0.421665	-1.24583	down	Flavonoids
M216	7-methyl-1-[(2S,3R,4S,5S,6R)-3,4,5-trihydroxy-6-(hydroxymethyl)oxan-2-yl]oxy-1,4a,5,6,7,7a-hexahydrocyclopenta[c]pyran-4-carboxylicacid	-	Iridoids	214500	71910	65470	7747	16850	13100	1.26312	9.33443	3.22256	up	Terpenes
M217	7-O-beta-glucopyranosyl-4/'-hydroxy-5-methoxyisoflavone	128856-77-9	Isoflavones	11520	13160	16330	54540	20760	41110	1.16086	0.352289	-1.50517	down	Flavonoids
M219	8-[3,5-dihydroxy-6-(hydroxymethyl)-4-(3,4,5-trihydroxyoxan-2-yl)oxyoxan-2-yl]-5,7-dihydroxy-3-(4-hydroxyphenyl)chromen-4-one	-	Isoflavones	14820	19600	34840	65720	36450	36350	1.01917	0.5	-1	down	Flavonoids
M220	9-(4-hydroxy-3,5-dimethoxyphenyl)-4-[3,4,5-trihydroxy-6-(hydroxymethyl)oxan-2-yl]oxy-5a,6,8a,9-tetrahydro-5H-[2]benzofuro[6,5-f][1,3]benzodioxol-8-one	-	Lignans	6317	5029	10490	17670	14710	25010	1.2053	0.380484	-1.39409	down	Phenylpropanoids
M222	AbscisicAcid(Dormin)	21293-29-8	Organic acids	378500	270800	447300	242000	138100	144700	1.16855	2.08956	1.0632	up	Organic acids
M224	Acacetin	480-44-4	Flavones	12180000	13430000	13220000	607400	686700	676100	1.36896	19.7087	4.30076	up	Flavonoids
M225	Ac-DL-Trp-OH	87-32-1	Amino acids and their derivatives	326600	353700	223600	138200	172600	107000	1.21899	2.16348	1.11335	up	Amino acids and derivatives
M232	Adenosine-5'-diphosphate	58-64-0	Nucleotides and their derivatives	7338	5094	5781	16960	15080	14730	1.33003	0.389416	-1.36061	down	Nucleotides and derivatives
M234	Afzelechin	2545-00-8	Tannins	21830	29450	46080	8001	12490	18310	1.12128	2.50921	1.32724	up	Phenolic acids
M239	alpha-D-Glucopyranoside,beta-L-fructofuranosyl6-O-[(2E)-3-(4-hydroxyphenyl)-1-oxo-2-propen-1-yl]-	-	Phenylpropanoids	65350	83580	84790	100	100	100	1.36947	779.067	9.6056	up	Phenylpropanoids
M240	alpha-D-Mannopyranoside,4-[2,3-dihydro-7-hydroxy-3-(hydroxymethyl)-5-(3-hydroxypropyl)-2-benzofuranyl]-2-methoxyphenyl6-deoxy-	-	Lignans	27810	28390	44900	14860	15640	14900	1.27012	2.22687	1.15502	up	Phenylpropanoids
M242	Anwulignan	107534-93-0	Lignans	30800	40170	41510	100	100	100	1.36921	374.933	8.55049	up	Phenylpropanoids
M243	Apigenin	520-36-5	Flavones	952200	1159000	679800	47770	73080	56370	1.35501	15.7488	3.97717	up	Flavonoids
M246	Apigenin7-O-glucoside	578-74-5	Flavones	1864000	1526000	1608000	4663000	12570000	10170000	1.28355	0.182389	-2.45491	down	Flavonoids
M247	Apigenin-7-O-β-D-glucopyranoside	578-74-5	Flavones	34630	30590	20520	52560	399800	545300	1.11742	0.0859411	-3.54051	down	Flavonoids
M249	Apiin	26544-34-3	Flavones	15250	14290	14720	79520	145400	63180	1.32073	0.153627	-2.70249	down	Flavonoids
M253	Asarinin	133-05-1	Lignans	111200	116800	146300	100	100	100	1.3696	1247.67	10.285	up	Phenylpropanoids
M255	Astragalin	480-10-4	Flavonols	178500	89550	147400	874800	2795000	2610000	1.30428	0.0661566	-3.91797	down	Flavonoids
M257	Aurantio-obtusin	67979-25-3	Anthraquinone	818600	793800	1018000	35880	48420	65110	1.35759	17.6052	4.13793	up	Anthraquinones
M259	Avicularin	572-30-5	Flavonols	10750000	5196000	7452000	555900	1906000	1966000	1.20891	5.28422	2.40169	up	Flavonoids
M260	Avocadene1-acetate	24607-09-8	Lipids	26500	20260	31650	100	100	100	1.36861	261.367	8.02993	up	Lipids
M261	Avocadene2-acetate	-	Free fatty acids	45240	25220	30300	100	100	100	1.36767	335.867	8.39174	up	Lipids
M265	Benzene,1,2,3-trimethoxy-5-[2-[4-[(3-methyl-2-buten-1-yl)oxy]phenyl]ethyl]-	-	Stilbenes	169700	163000	177100	13060	16690	18670	1.36359	10.5287	3.39626	up	Stilbenes
M270	beta-D-Glucopyranoside,2-hydroxy-4-(2-propen-1-yl)phenyl6-O-beta-D-glucopyranosyl-	-	Phenylpropanoids	120200	66200	123700	100	100	100	1.36778	1033.67	10.0136	up	Phenylpropanoids
M273	Bilobalide	33570-04-6	Sesquiterpenes	634200	732100	1112000	100	100	100	1.36903	8261	13.0121	up	Terpenes
M278	calopocarpin	53802-77-0	Lignans	24760	20870	19540	11360	10640	4343	1.1542	2.4739	1.30679	up	Phenylpropanoids
M282	carviolin	478-35-3	Anthraquinone	43490	69560	72470	100	100	100	1.36808	618.4	9.2724	up	Anthraquinones
M284	Catechin7-arabinofuranoside	81905-14-8	other	3744	3804	3420	8719	14000	6729	1.24409	0.372453	-1.42487	down	Others
M289	Chrysoeriol	491-71-4	Flavones	3395000	3164000	4095000	98100	244600	179000	1.34695	20.4217	4.35203	up	Flavonoids
M299	Columbianetin	1147-29-1	Coumarins	19550	18770	15950	10270	4892	11350	1.12165	2.047	1.03351	up	Phenylpropanoids
M300	Coniferin	531-29-3	Phenylpropanoids	43420	48940	57000	100	100	100	1.36952	497.867	8.95962	up	Phenylpropanoids
M319	D-?(+)?-?Phenyllacticacid	7326-19-4	Phenolic acids	100	100	100	12210	13190	11190	1.36963	0.00819896	-6.93034	down	Phenolic acids
M332	DictamnosideD	-	Sesquiterpenes	21550	22010	24850	12960	6810	9877	1.25543	2.30748	1.20632	up	Terpenes
M335	Dihydromyricetin	27200-12-0	Dihydroflavonols	53420	38910	64850	100	100	100	1.36856	523.933	9.03324	up	Flavonoids
M338	Diosgeninglucoside	14144-06-0	Steroid saponins	7666	6023	7375	100	100	100	1.36922	70.2133	6.13367	up	Steroids
M339	Diosmetin	520-34-3	Flavones	8687000	8160000	10450000	391100	661200	643800	1.35718	16.094	4.00845	up	Flavonoids
M351	D-Tryptophan	153-94-6	Amino acids and their derivatives	2835000	3238000	2636000	1381000	893500	798200	1.30183	2.83432	1.503	up	Amino acids and derivatives
M354	Emodicacid	478-45-5	Anthraquinone	29070	30850	30480	100	100	100	1.3699	301.333	8.23522	up	Anthraquinones
M355	Epigallocatechin	970-74-1	Flavanols	3156000	2742000	5211000	529900	740100	1107000	1.2822	4.67354	2.22452	up	Flavonoids
M358	Eriodictyol-7-O-glucoside	38965-51-4	Dihydroflavonoids	300100	328000	412500	401900	853000	882800	1.06512	0.486785	-1.03864	down	Flavonoids
M360	Erysubin F	-	Other flavonoids	28890	41110	33820	6331	8147	5093	1.34253	5.30479	2.4073	up	Flavonoids
M361	Esculetin	305-01-1	Coumarins	170700	148100	226400	86210	67860	99630	1.25451	2.14899	1.10366	up	Phenylpropanoids
M363	Eupatilin	22368-21-4	Flavones	189400	163400	220700	100	100	100	1.36966	1911.67	10.9006	up	Flavonoids
M364	Eurostoside	-	Iridoids	2747000	2129000	3275000	469000	865800	1382000	1.18576	3.00022	1.58507	up	Terpenes
M368	Fukinolicacid	50982-40-6	Phenolic acids	224700	139000	245700	23750	72120	61480	1.20069	3.87289	1.95341	up	Phenolic acids
M372	Galbelgin	10569-12-7	Lignans	129400	160800	171700	17060	17030	21040	1.36214	8.37838	3.06667	up	Phenylpropanoids
M376	Genkwanin	437-64-9	Flavones	13850000	13440000	12170000	511300	688100	669000	1.36637	21.1197	4.40052	up	Flavonoids
M384	Glycyl-L-valine	1963-21-9	Amino acids and their derivatives	90430	136700	180500	38440	73620	41970	1.18128	2.64643	1.40405	up	Amino acids and derivatives
M385	Gossypol	303-45-7	Sesquiterpenes	411700	366900	436800	14820	19820	17970	1.36695	23.1021	4.52995	up	Terpenes
M388	Guaijaverin	22255-13-6	Flavonols	9127000	4779000	8576000	1731000	3861000	4331000	1.05067	2.26565	1.17992	up	Flavonoids
M389	Gummosin	51819-92-2	Coumarins	257400	281500	291800	11220	16080	17320	1.36309	18.6172	4.21857	up	Phenylpropanoids
M395	Hispidulin	1447-88-7	Flavones	7462000	7600000	8701000	380600	681800	677100	1.35361	13.6608	3.77197	up	Flavonoids
M396	Hispidulin 4'-glucoside	244285-12-9	Flavones	102300	86780	40460	100	100	100	1.36465	765.133	9.57957	up	Flavonoids
M397	Hydroxyphenyllacticacid	306-23-0	Phenolic acids	4147	4645	2706	100	100	100	1.36408	38.3267	5.26028	up	Phenolic acids
M400	Hyperoside	482-36-0	Flavonols	7937000	3168000	5231000	7030000	16060000	20190000	1.03363	0.377449	-1.40565	down	Flavonoids
M401	HYPOTAURINE	300-84-5	Organic acids	100	100	100	6810	11670	10440	1.36691	0.0103734	-6.59096	down	Organic acids
M402	Icariside F2	115009-57-9	Phenolic acids	29510	30800	29010	100	100	100	1.3699	297.733	8.21788	up	Phenolic acids
M403	IcarisideD2	38954-02-8	Phenolic acids	94390	92150	102600	43820	43520	48750	1.3582	2.12462	1.08721	up	Phenolic acids
M406	Isoapetalicacid	34366-34-2	other	12940	12950	15330	100	100	100	1.36963	137.4	7.10224	up	Others
M414	Isokaempferide	1592-70-7	Flavonols	6994000	6910000	8622000	346900	504600	589300	1.35857	15.6344	3.96665	up	Flavonoids
M423	Isorhamnetin-3-O-glucoside	5041-82-7	Flavonols	218900	143200	66040	192900	455500	680500	1.01661	0.322176	-1.63408	down	Flavonoids
M425	Isovitexin	38953-85-4	Flavonoid carbon glycosides	2699000	3084000	2173000	39680	91770	65900	1.35547	40.3142	5.33321	up	Flavonoids
M426	Jaceidin	10173-01-0	Flavonols	10640	11900	11760	100	100	100	1.36976	114.333	6.8371	up	Flavonoids
M431	Kaempferide	491-54-3	Flavonols	138400	161400	181600	7733	8331	9731	1.36618	18.6625	4.22207	up	Flavonoids
M432	Kaempferol	520-18-3	Flavonols	19860	13090	16350	6729	2304	8282	1.11803	2.84724	1.50957	up	Flavonoids
M438	Koaburside	41514-64-1	Phenolic acids	638400	576900	558400	180200	224900	245200	1.34237	2.72751	1.44758	up	Phenolic acids
M452	L-Hydroxyproline	51-35-4	Amino acids and their derivatives	2682000	3325000	2614000	6268000	6406000	4717000	1.28958	0.495716	-1.01241	down	Amino acids and derivatives
M453	Licorisoflavan A	129314-37-0	Lignans	2540000	2564000	2632000	132800	201000	167500	1.36419	15.4319	3.94784	up	Phenylpropanoids
M455	Liquiritin	551-15-5	Dihydroflavonoids	12940	8840	14290	14500	54910	29490	1.00783	0.364712	-1.45517	down	Flavonoids
M466	Luteolin	491-70-3	Flavones	437200	269700	597000	96580	122600	114500	1.28639	3.90764	1.9663	up	Flavonoids
M469	Lysionotin	152743-19-6	Flavones	200700	210500	218300	10440	12400	10980	1.36877	18.6132	4.21826	up	Flavonoids
M491	lysoPC19:0(sn-1)	-	Lysophosphatidylcholine	1663	1353	1126	3504	2594	3237	1.29107	0.443706	-1.17232	down	Lipids
M492	lysoPC19:0(sn-2)	-	Lysophosphatidylcholine	2607	2404	1175	5363	3972	3528	1.10585	0.480914	-1.05615	down	Lipids
M500	lysoPC22:4(sn-1)	-	Lysophosphatidylcholine	8527	9146	13440	100	100	100	1.36748	103.71	6.69641	up	Lipids
M523	Marmesin	13849-08-6	Coumarins	24180	18770	19470	9013	7875	8668	1.34422	2.44248	1.28835	up	Phenylpropanoids
M534	Methylmalonate	516-05-2	Organic acids	100	100	100	20000	33970	35630	1.36756	0.00334821	-8.22239	down	Organic acids
M539	Murrangatin	37126-91-3	Coumarins	100	100	100	14260	19780	18260	1.36922	0.00573614	-7.4457	down	Phenylpropanoids
M540	Myricetin	529-44-2	Flavonols	30240	28310	34490	3347	10310	12990	1.1677	3.49158	1.80388	up	Flavonoids
M552	N-Acetyl-L-tyrosine	537-55-3	Amino acids and their derivatives	83550	91460	102700	33270	31500	37000	1.35416	2.7288	1.44827	up	Amino acids and derivatives
M553	N-acetylornithine	6205-08-9	Amino acids and their derivatives	38350	54170	84370	25790	25460	12560	1.1527	2.77214	1.471	up	Amino acids and derivatives
M555	NAD+	53-84-9	Nucleotides and their derivatives	4837	3802	4448	6613	21220	17750	1.15298	0.287103	-1.80036	down	Nucleotides and derivatives
M556	Naringenin	480-41-1	Dihydroflavonoids	1643000	1843000	2401000	90540	94370	82090	1.36601	22.0487	4.46262	up	Flavonoids
M558	NaringinDihydrochalcone	18916-17-1	Chalcone	27950	28120	48910	100	100	100	1.3673	349.933	8.45094	up	Flavonoids
M559	Negletein	29550-13-8	Flavones	1229000	1139000	1318000	37660	66880	64690	1.35891	21.781	4.445	up	Flavonoids
M560	Neochlorogenic acid	906-33-2	Phenolic acids	4468000	4425000	4383000	2062000	1455000	1780000	1.33968	2.50632	1.32557	up	Phenolic acids
M562	Neoisoastilbin	54141-72-9	Dihydroflavonols	119300	56870	125900	35670	30880	46470	1.17413	2.67271	1.4183	up	Flavonoids
M563	Neoliquiritin	5088-75-5	Dihydroflavonoids	89230	72820	84570	21800	31810	36250	1.30313	2.74449	1.45654	up	Flavonoids
M575	NORLEUCINE	327-57-1	Amino acids and their derivatives	2664000	3586000	3389000	6208000	8277000	5261000	1.24754	0.488149	-1.03461	down	Amino acids and derivatives
M577	Notopterol	88206-46-6	Coumarins	96090	60240	105300	100	100	100	1.36834	872.1	9.76835	up	Phenylpropanoids
M580	o-Anisicacid	579-75-9	Phenolic acids	410500	365000	177200	71390	64460	65450	1.29101	4.73274	2.24267	up	Phenolic acids
M581	O-geranylosthenol	100742-29-8	Coumarins	38870	41500	39440	2311	2262	2506	1.36933	16.9247	4.08106	up	Phenylpropanoids
M582	Okanin	484-76-4	Chalcone	1253000	1289000	1684000	30470	51030	43620	1.36243	33.7756	5.07791	up	Flavonoids
M585	Orcinolglucoside	21082-33-7	Phenolic acids	33430	28990	33440	100	100	100	1.36982	319.533	8.31982	up	Phenolic acids
M586	Orientin	28608-75-5	Flavonoid carbon glycosides	102400	84920	85230	100	100	100	1.36975	908.5	9.82734	up	Flavonoids
M592	Oxyresveratrol	29700-22-9	Stilbenes	60170	50850	76550	24940	23330	14880	1.289	2.97023	1.57057	up	Stilbenes
M597	Phenyl6-O-[(2R,3R,4R)-3,4-dihydroxy-4-(hydroxymethyl)tetrahydro-2-furanyl]-beta-D-glucopyranoside	-	Phenolic acids	86910	79520	101300	152000	251800	253600	1.26591	0.407256	-1.29599	down	Phenolic acids
M601	Phloretin	60-82-2	Chalcone	601600	685000	858200	16630	42920	13060	1.33925	29.5386	4.88453	up	Flavonoids
M602	Phlorizin	60-81-1	Chalcone	708300	821500	982900	166700	111100	177900	1.34264	5.51393	2.46308	up	Flavonoids
M605	Physcion	521-61-9	Anthraquinone	12660000	11770000	11510000	548800	605000	585600	1.36934	20.6623	4.36893	up	Anthraquinones
M606	Physodicacid	84-24-2	other	3479	4312	6628	100	100	100	1.36339	48.0633	5.58686	up	Others
M609	Pinoquercetin	491-49-6	Flavonols	601700	529300	531000	100	100	100	1.3699	5540	12.4357	up	Flavonoids
M610	Poliothrysoside	18463-25-7	Phenolic acids	25420	30190	29360	78420	87720	103100	1.35259	0.315592	-1.66387	down	Phenolic acids
M614	Propylparaben	94-13-3	Phenolic acids	2206	2740	2406	5492	3735	6585	1.23516	0.464963	-1.10481	down	Phenolic acids
M615	Prunin	529-55-5	Dihydroflavonoids	430000	395400	570700	170300	155700	170100	1.33733	2.81415	1.4927	up	Flavonoids
M628	Quercetin3-O-robinobioside	52525-35-6	Flavonols	167500	105400	220700	187400	621200	640600	1.00579	0.340602	-1.55384	down	Flavonoids
M630	Quercitrin	522-12-3	Flavonols	10210000	10300000	13860000	15830000	28840000	34510000	1.15455	0.434074	-1.20399	down	Flavonoids
M632	Rhamnetin	90-19-7	Flavonols	513600	430800	614600	20930	26090	30350	1.36292	20.1499	4.3327	up	Flavonoids
M636	Ricinoleic acid	141-22-0	Free fatty acids	806400	628300	803300	2192000	1258000	1054000	1.10715	0.496892	-1.009	down	Lipids
M639	Rutamarin	14882-94-1	Coumarins	39330	38100	38720	4442	6279	5642	1.36186	7.09833	2.82748	up	Phenylpropanoids
M640	Rutin	153-18-4	Flavonols	134900	85620	168400	230400	528100	586400	1.1805	0.289181	-1.78995	down	Flavonoids
M644	Salidroside	10338-51-9	Phenolic acids	51920	47500	47320	13080	17810	15520	1.35126	3.16182	1.66075	up	Phenolic acids
M646	Santin	27782-63-4	Flavones	14610	17940	17170	100	100	100	1.36948	165.733	7.37272	up	Flavonoids
M647	Saucernetin	83377-13-3	Lignans	156800	145800	183100	11990	21620	10050	1.34441	11.1246	3.47568	up	Phenylpropanoids
M648	schisandrin C	61301-33-5	Lignans	3544	2564	4252	6174	6774	10050	1.21223	0.450474	-1.15048	down	Phenylpropanoids
M649	Schizotenuin A	144608-09-3	Phenolic acids	9944	13980	15790	100	100	100	1.36769	132.38	7.04854	up	Phenolic acids
M651	Scopolamine	51-34-3	Tropane alkaloids	91630	112300	88980	44110	33210	33340	1.33189	2.64694	1.40432	up	Alkaloids
M653	Scutellarein4'-methylether	6563-66-2	Flavones	8074000	7342000	10070000	383000	676900	647000	1.35382	14.9312	3.90025	up	Flavonoids
M660	SERINE	56-45-1	Amino acids and their derivatives	80890	57050	101300	45710	43370	29820	1.16667	2.01211	1.00871	up	Amino acids and derivatives
M661	Shanzhisidemethylester	64421-28-9	Iridoids	12410	10970	18300	77930	73350	102500	1.34242	0.164237	-2.60615	down	Terpenes
M663	Silidianin	29782-68-1	Tannins	54410	45810	57220	100	100	100	1.36971	524.8	9.03562	up	Phenolic acids
M672	Sternbin	51857-11-5	Dihydroflavonoids	131800	128400	162100	5319	10930	4921	1.34971	19.948	4.31818	up	Flavonoids
M675	Sucrose6-benzoate	127924-16-7	Phenolic acids	100	100	100	24980	14990	18670	1.36742	0.00511596	-7.61078	down	Phenolic acids
M678	Tangeretin	481-53-8	Flavones	61720	57210	71190	100	100	100	1.36973	633.733	9.30773	up	Flavonoids
M679	TAXIFOLIN	480-18-2	Dihydroflavonols	148400	147800	146900	21470	18700	43190	1.31174	5.3155	2.41021	up	Flavonoids
M681	Tectorigenin	548-77-6	Isoflavones	4199000	4134000	4503000	150300	386000	341500	1.33767	14.6229	3.87016	up	Flavonoids
M685	Thiaminemonophosphate	10023-48-0	other	21830	18690	11300	5470	7046	5642	1.26182	2.85384	1.5129	up	Others
M689	TMNDGA	5701-82-6	Lignans	10500	7313	10480	100	100	100	1.36822	94.31	6.55934	up	Phenylpropanoids
M710	Vulgarin	3162-56-9	Sesquiterpenes	192300	170200	178900	85040	75860	68960	1.35335	2.35535	1.23594	up	Terpenes
M712	Wogonin	632-85-9	Flavones	35790	31700	36930	100	100	100	1.36983	348.067	8.44322	up	Flavonoids
M713	Xanthurenic Acid	59-00-7	Organic acids	67120	76570	92500	40920	28980	30340	1.30223	2.35625	1.23649	up	Organic acids
M714	Zeaxanthin	144-68-3	Tetraterpenes	13340	14520	14310	28930	36900	34090	1.35007	0.422038	-1.24456	down	Terpenes

## Sheet: DW_0 vs. DW_72
Index	Compounds	CAS	Class	DW_72_1	DW_72_2	DW_72_3	DW_0_1	DW_0_2	DW_0_3	VIP	Fold_Change	Log2FC	Type	Category
M014	(+/-)-Homoeriodictyol	69097-98-9	Dihydroflavonoids	429900	295500	379100	702200	693500	945900	1.43718	0.471686	-1.0841	down	Flavonoids
M018	(1'S,5'S)-averufin	-	Anthraquinone	4603	3863	2690	100	100	100	1.53952	37.1867	5.21671	up	Anthraquinones
M029	(E)-3-[3-methoxy-4-[1-(3,4,5-trimethoxyphenyl)propan-2-yloxy]phenyl]prop-2-enal	-	Lignans	2831	2435	3765	6656	8959	7498	1.46968	0.390732	-1.35575	down	Phenylpropanoids
M035	(S)-Columbianetinacetate	-	Coumarins	148600	99380	67720	100	100	100	1.54195	1052.33	10.0394	up	Phenylpropanoids
M036	(S)-Malicacid	97-67-6	Organic acids	2743000	1363000	2613000	4951000	4646000	5186000	1.35859	0.454509	-1.13762	down	Organic acids
M048	[3,4,5-trihydroxy-6-(hydroxymethyl)oxan-2-yl]3-hydroxy-4,5-dimethoxybenzoate	-	Phenolic acids	84560	102700	81890	284000	184400	177200	1.44013	0.416899	-1.26223	down	Phenolic acids
M063	1,4-Dicaffeoylquinicacid	1182-34-9	Phenolic acids	48660	39280	33030	75430	74120	106200	1.41692	0.473001	-1.08008	down	Phenolic acids
M105	2H-1-Benzopyran-2-one,7-[(3,3-dimethyloxiranyl)methoxy]-6-methoxy-	78876-49-0	Coumarins	142700	106600	97150	100	100	100	1.54419	1154.83	10.1735	up	Phenylpropanoids
M121	3,15-Dihydroxyhexadecanoicacid	-	Free fatty acids	371100	252100	154100	100	100	100	1.54202	2591	11.3393	up	Lipids
M129	3,4-DihydroxyphenylaceticAcid	102-32-9	Phenolic acids	23120	33130	33810	10630	10020	10380	1.50223	2.90235	1.53722	up	Phenolic acids
M130	3,4'-Dihydroxypropiophenone	53170-93-7	Phenolic acids	5739000	5349000	4595000	1979000	2275000	2310000	1.51959	2.38924	1.25655	up	Phenolic acids
M141	3-Hydroxy-4-methoxycinnamicacid	537-73-5	Phenolic acids	81720	48980	117200	38760	23420	26450	1.32243	2.79702	1.48389	up	Phenolic acids
M143	3-hydroxyAnthranilicAcid	548-93-6	other	7680	4692	11640	65740	56110	35270	1.46547	0.152826	-2.71004	down	Others
M144	3-Hydroxybenzoicacid	99-06-9	Organic acids	1195000	935900	198300	86220	94360	146800	1.28523	7.11467	2.8308	up	Organic acids
M158	4-[(2S,3R,4S,5S,6R)-6-[(3,4-dihydroxybenzoyl)oxymethyl]-3,4,5-trihydroxyoxan-2-yl]oxy-3-methoxybenzoicacid	-	Phenolic acids	18460	15930	35340	46920	61910	31820	1.17488	0.49577	-1.01226	down	Phenolic acids
M163	4-Aminobutyricacid	56-12-2	Organic acids	284700	199400	257100	494700	506100	504000	1.48242	0.492557	-1.02164	down	Organic acids
M168	4-Hydroxybenzoicacid	99-96-7	Phenolic acids	1405000	852500	312600	109200	93630	100400	1.41037	8.47574	3.08334	up	Phenolic acids
M178	5,7-dihydroxy-2-[4-hydroxy-3-[(2S,3R,4S,5S,6R)-3,4,5-trihydroxy-6-(hydroxymethyl)oxan-2-yl]oxyphenyl]-3-methoxychromen-4-one	115473-28-4	Flavonols	2925000	2094000	1895000	3240000	3343000	8053000	1.11014	0.472397	-1.08193	down	Flavonoids
M185	5-hydroxy-2-(4-hydroxyphenyl)-7-methoxychroman-4-one	520-29-6	Dihydroflavonoids	31610	29430	32650	64830	76230	63140	1.52196	0.458815	-1.12402	down	Flavonoids
M216	7-methyl-1-[(2S,3R,4S,5S,6R)-3,4,5-trihydroxy-6-(hydroxymethyl)oxan-2-yl]oxy-1,4a,5,6,7,7a-hexahydrocyclopenta[c]pyran-4-carboxylicacid	-	Iridoids	263300	358100	512700	214500	71910	65470	1.28443	3.22297	1.68839	up	Terpenes
M219	8-[3,5-dihydroxy-6-(hydroxymethyl)-4-(3,4,5-trihydroxyoxan-2-yl)oxyoxan-2-yl]-5,7-dihydroxy-3-(4-hydroxyphenyl)chromen-4-one	-	Isoflavones	59330	67480	71550	14820	19600	34840	1.40135	2.86399	1.51803	up	Flavonoids
M229	Ademetionine	29908-03-0	Amino acids and their derivatives	42200	33940	39890	130900	97260	127500	1.51482	0.326239	-1.616	down	Amino acids and derivatives
M230	Adenine	73-24-5	Nucleotides and their derivatives	692500	746500	672900	332800	275000	266900	1.52257	2.41443	1.27168	up	Nucleotides and derivatives
M233	Adenosinemonophosphate	61-19-8	Nucleotides and their derivatives	20900	13990	20280	32810	42860	39220	1.43115	0.480198	-1.0583	down	Nucleotides and derivatives
M252	ARGININE	74-79-3	Amino acids and their derivatives	22740	15240	15830	36220	49440	55040	1.44683	0.382445	-1.38668	down	Amino acids and derivatives
M296	Citrifoliol	480-43-3	Dihydroflavonoids	100	100	100	11670	12630	17380	1.54311	0.0071977	-7.11825	down	Flavonoids
M297	CITRULLINE	372-75-8	Amino acids and their derivatives	2561000	1176000	1846000	5738000	5022000	5298000	1.4283	0.347677	-1.52418	down	Amino acids and derivatives
M302	Cornuside	131189-57-6	Iridoids	120800	142500	93370	37490	76190	16000	1.21886	2.75039	1.45963	up	Terpenes
M316	Cytarabine	147-94-4	Nucleotides and their derivatives	1628000	2170000	1783000	815800	858600	833000	1.5106	2.22581	1.15433	up	Nucleotides and derivatives
M317	Cytidine	65-46-3	Nucleotides and their derivatives	1900000	1788000	1582000	748000	843400	755400	1.52627	2.24561	1.16711	up	Nucleotides and derivatives
M319	D-?(+)?-?Phenyllacticacid	7326-19-4	Phenolic acids	209600	105600	21420	100	100	100	1.51538	1122.07	10.1319	up	Phenolic acids
M324	Daphnetin-8-glucoside	20853-56-9	Coumarins	136500	174500	139200	372900	349600	344400	1.51716	0.42197	-1.24479	down	Phenylpropanoids
M338	Diosgeninglucoside	14144-06-0	Steroid saponins	14870	15110	14540	7666	6023	7375	1.51316	2.11356	1.07967	up	Steroids
M347	D-Ornithine	348-66-3	Amino acids and their derivatives	1837000	1463000	1530000	7457000	7355000	5776000	1.52736	0.234603	-2.09171	down	Amino acids and derivatives
M356	Episyringaresinol	51152-20-6	Lignans	474500	599900	572400	167200	138900	200500	1.50864	3.25069	1.70075	up	Phenylpropanoids
M361	Esculetin	305-01-1	Coumarins	511200	579200	601000	170700	148100	226400	1.50258	3.10235	1.63336	up	Phenylpropanoids
M369	GALACTITOL	608-66-2	Sugars and alcohols	56360	61010	60500	12950	13240	19810	1.51272	3.86674	1.95112	up	Sugars and alcohols
M384	Glycyl-L-valine	1963-21-9	Amino acids and their derivatives	73400	43480	37600	90430	136700	180500	1.33061	0.378971	-1.39984	down	Amino acids and derivatives
M394	H-HoArg-OH	156-86-5	Amino acids and their derivatives	287600	203200	221600	610500	473200	466500	1.45949	0.459554	-1.12169	down	Amino acids and derivatives
M397	Hydroxyphenyllacticacid	306-23-0	Phenolic acids	45820	38800	15860	4147	4645	2706	1.46065	8.73891	3.12745	up	Phenolic acids
M401	HYPOTAURINE	300-84-5	Organic acids	5001	9696	22750	100	100	100	1.51679	124.823	6.96374	up	Organic acids
M406	Isoapetalicacid	34366-34-2	other	28260	39010	47740	12940	12950	15330	1.468	2.79015	1.48034	up	Others
M431	Kaempferide	491-54-3	Flavonols	72400	61590	71350	138400	161400	181600	1.50851	0.426548	-1.22922	down	Flavonoids
M440	L-?Leucyl-?L-?alanine	7298-84-2	Amino acids and their derivatives	316500	489900	446100	107600	107900	122600	1.50967	3.70453	1.88929	up	Amino acids and derivatives
M445	L-Asparagine	70-47-3	Amino acids and their derivatives	34790	19960	19300	84690	95100	100300	1.48311	0.264379	-1.91932	down	Amino acids and derivatives
M449	L-Histidine	71-00-1	Amino acids and their derivatives	355800	249200	316000	704100	926400	720400	1.48235	0.391765	-1.35194	down	Amino acids and derivatives
M460	L-Phenylalanine	63-91-2	Amino acids and their derivatives	25110000	24950000	20260000	10330000	11690000	12500000	1.49933	2.03708	1.0265	up	Amino acids and derivatives
M465	LUMICHROME	1086-80-2	Vitamins	13330	10330	12390	3989	5206	5986	1.47005	2.37468	1.24773	up	Vitamins
M469	Lysionotin	152743-19-6	Flavones	116100	92790	90250	200700	210500	218300	1.50726	0.475203	-1.07339	down	Flavonoids
M474	lysoPC15:1(sn-1)	-	Lysophosphatidylcholine	68090	55860	57940	28260	28810	30120	1.52218	2.08613	1.06083	up	Lipids
M483	lysoPC18:0(sn-1)	-	Lysophosphatidylcholine	1298000	1252000	999000	569800	564100	621600	1.4998	2.02165	1.01553	up	Lipids
M492	lysoPC19:0(sn-2)	-	Lysophosphatidylcholine	100	100	100	2607	2404	1175	1.52231	0.0484966	-4.36597	down	Lipids
M493	lysoPC20:0(sn-1)	-	Lysophosphatidylcholine	8544	8775	6288	3835	2951	3400	1.47449	2.31759	1.21263	up	Lipids
M494	lysoPC20:1(sn-1)	-	Lysophosphatidylcholine	33500	34640	27110	9925	8415	11760	1.51061	3.16445	1.66196	up	Lipids
M496	lysoPC20:2(sn-1)	-	Lysophosphatidylcholine	30290	31990	21060	11160	10330	9086	1.4852	2.72567	1.44661	up	Lipids
M497	lysoPC20:2(sn-2)	-	Lysophosphatidylcholine	36630	30200	30210	12930	8342	13800	1.46525	2.76688	1.46826	up	Lipids
M501	lysoPE14:0(sn-1)	-	Lysophosphatidylethanolamine	27440	25360	28610	6456	12280	11290	1.43798	2.71132	1.43899	up	Lipids
M502	lysoPE14:0(sn-2)	-	Lysophosphatidylethanolamine	27350	27650	24010	6954	9445	10520	1.50272	2.9351	1.55341	up	Lipids
M503	lysoPE16:0(sn-1)	-	Lysophosphatidylethanolamine	6648000	6384000	5691000	2630000	2754000	2686000	1.53575	2.32007	1.21417	up	Lipids
M504	lysoPE16:0(sn-2)	-	Lysophosphatidylethanolamine	6428000	6160000	5547000	2812000	2940000	2956000	1.53354	2.08257	1.05836	up	Lipids
M507	lysoPE18:0(sn-1)	-	Lysophosphatidylethanolamine	338200	336200	269900	135900	132200	122300	1.52088	2.4188	1.27429	up	Lipids
M508	lysoPE18:0(sn-2)	-	Lysophosphatidylethanolamine	349600	329700	288700	153600	136800	131600	1.52192	2.29384	1.19776	up	Lipids
M511	lysoPE18:2(sn-1)	-	Lysophosphatidylethanolamine	2407000	2392000	1976000	882400	815300	989600	1.51914	2.52112	1.33406	up	Lipids
M513	lysoPE20:0(sn-1)	-	Lysophosphatidylethanolamine	3134	3606	2152	926.6	894.8	723.9	1.49011	3.4935	1.80467	up	Lipids
M514	lysoPE20:1(sn-1)	-	Lysophosphatidylethanolamine	13890	12280	14440	5000	5775	4229	1.51423	2.70661	1.43649	up	Lipids
M515	lysoPE20:1(sn-2)	-	Lysophosphatidylethanolamine	17320	14420	12490	4357	5948	4314	1.49943	3.02551	1.59718	up	Lipids
M517	lysoPE20:3(sn-2)	-	Lysophosphatidylethanolamine	9288	5246	4899	100	100	100	1.53781	64.7767	6.0174	up	Lipids
M519	lysoPE20:5(sn-2)	-	Lysophosphatidylethanolamine	14530	12930	14630	3992	3915	4867	1.53028	3.29497	1.72027	up	Lipids
M521	Malicacid	6915-15-7	Organic acids	649000	343100	594000	1159000	1206000	1072000	1.383	0.461478	-1.11567	down	Organic acids
M526	methyl(2E,4E,8E)-7,13-dihydroxy-4,8,12-trimethyltetradeca-2,4,8-trienoate	-	Lipids	25360	13880	27400	9358	5461	7670	1.37816	2.96323	1.56717	up	Lipids
M534	Methylmalonate	516-05-2	Organic acids	4534	2160	4438	100	100	100	1.52995	37.1067	5.21361	up	Organic acids
M539	Murrangatin	37126-91-3	Coumarins	23690	28680	34100	100	100	100	1.5436	288.233	8.17109	up	Phenylpropanoids
M544	N-?Carbamoyl-?DL-?asparticacid	923-37-5	Amino acids and their derivatives	17080	3559	2787	17440	22840	12250	1.05396	0.445955	-1.16503	down	Amino acids and derivatives
M553	N-acetylornithine	6205-08-9	Amino acids and their derivatives	36740	18360	15140	38350	54170	84370	1.23706	0.397083	-1.33249	down	Amino acids and derivatives
M567	Niacin	59-67-6	Vitamins	299200	267300	267000	143100	122900	143900	1.51944	2.03342	1.02391	up	Vitamins
M568	Nicotiflorin	17650-84-9	Other flavonoids	30250	13210	8048	46360	33320	33210	1.16291	0.456267	-1.13205	down	Flavonoids
M587	OsmanthusideH	149155-70-4	Phenolic acids	8358	4879	8291	17920	23270	15270	1.41269	0.381296	-1.39101	down	Phenolic acids
M598	Phenylalanine&tyrosinemetabolism	156-06-9	Organic acids	257900	172500	92650	14360	16910	17350	1.49534	10.7579	3.42733	up	Organic acids
M601	Phloretin	60-82-2	Chalcone	1896000	2451000	2155000	601600	685000	858200	1.50598	3.03152	1.60004	up	Flavonoids
M604	p-Hydroxybenzaldehyde	123-08-0	Phenolic acids	392600	484000	108900	53590	50430	35410	1.36325	7.06806	2.82131	up	Phenolic acids
M606	Physodicacid	84-24-2	other	2593	2933	1435	3479	4312	6628	1.20915	0.482766	-1.0506	down	Others
M618	Purpurein	-	Phenolic acids	72680	86060	83300	34470	45560	35280	1.49091	2.09904	1.06973	up	Phenolic acids
M619	Pyridoxalphosphate	54-47-7	other	3160	3493	4508	8855	8515	5993	1.41311	0.477721	-1.06576	down	Others
M622	Quercetin	117-39-5	Flavonols	590700	651300	819500	294800	230300	372500	1.42923	2.29668	1.19955	up	Flavonoids
M623	Quercetin3,4'-diglucoside	29125-80-2	Flavonols	145200	161500	56640	63200	43790	44660	1.15559	2.39591	1.26057	up	Flavonoids
M642	Salicylate	63-36-5	Organic acids	227800	202400	97240	338700	450700	407000	1.29805	0.440856	-1.18162	down	Organic acids
M659	Selenomethionine	1464-42-2	Amino acids and their derivatives	16470	12730	12760	31240	22140	42180	1.37636	0.439096	-1.18739	down	Amino acids and derivatives
M663	Silidianin	29782-68-1	Tannins	25720	12860	24660	54410	45810	57220	1.38964	0.401677	-1.31589	down	Phenolic acids
M672	Sternbin	51857-11-5	Dihydroflavonoids	58210	45000	42630	131800	128400	162100	1.50651	0.345347	-1.53388	down	Flavonoids
M685	Thiaminemonophosphate	10023-48-0	other	8293	5801	7593	21830	18690	11300	1.36229	0.418506	-1.25668	down	Others
M692	Traumaticacid	6402-36-4	Lipids	7801	7714	9663	24660	22730	28820	1.52158	0.330377	-1.59782	down	Lipids
M701	Vanilloloside	74950-96-2	Phenolic acids	19350	23320	20490	42500	44750	46140	1.52483	0.473499	-1.07857	down	Phenolic acids
M711	Wedelolactone	524-12-9	Coumarins	83830	97430	127800	100	100	100	1.54366	1030.2	10.0087	up	Phenylpropanoids

## Sheet: QX_72 vs DW_72
Index	Compounds	CAS	Class	DW_72_1	DW_72_2	DW_72_3	QX_72_1	QX_72_2	QX_72_3	VIP	Fold_Change	Log2FC	Type	Category
M003	(-)-dihydrokaempferol	480-20-6	Dihydroflavonols	22160	27790	22310	56470	41450	62050	1.30603	0.45171	-1.14653	down	Flavonoids
M010	(+)-epigallocatechin	970-74-1	Flavanols	12830000	10610000	9915000	4825000	4451000	3372000	1.33909	2.63718	1.39899	up	Flavonoids
M011	(+)-Umbellifolide	89026-40-4	Sesquiterpenes	564700	607200	608700	212300	221500	260500	1.37453	2.5646	1.35873	up	Terpenes
M012	(+/-)-Eriodictyol	4049-38-1	Dihydroflavonoids	866900	821600	881200	86290	105400	113300	1.38434	8.42552	3.07477	up	Flavonoids
M013	(+/-)-Hesperetin	69097-99-0	Dihydroflavonoids	96570	55740	57140	3158	5337	4213	1.37069	16.4817	4.0428	up	Flavonoids
M014	(+/-)-Homoeriodictyol	69097-98-9	Dihydroflavonoids	429900	295500	379100	33110	43980	31250	1.3767	10.1948	3.34976	up	Flavonoids
M015	(±)-Naringenin	67604-48-2	Dihydroflavonoids	1613000	1071000	1441000	130700	204400	251200	1.35365	7.03565	2.81468	up	Flavonoids
M017	(1S,4aS,5R,7S)-1-(beta-D-Glucopyranosyloxy)-4a,5-dihydroxy-7-methyl-1,4a,5,6,7,7a-hexahydrocyclopenta[c]pyran-7-yl(2E)-3-(4-hydroxyphenyl)acrylate	-	Phenolic acids	267700	268600	220400	126800	117600	121900	1.36453	2.06579	1.0467	up	Phenolic acids
M018	(1'S,5'S)-averufin	-	Anthraquinone	4603	3863	2690	9034	12990	15440	1.29735	0.297779	-1.74769	down	Anthraquinones
M022	(2S)-2',5,6',7-tetrahydroxyflavanone	80604-16-6	Dihydroflavonoids	829600	801200	792200	97160	106400	97870	1.38774	8.03835	3.0069	up	Flavonoids
M024	(2S,3R,4S,5R)-2-[4-[7-hydroxy-3-(hydroxymethyl)-5-(3-hydroxypropyl)-2,3-dihydro-1-benzofuran-2-yl]-2-methoxyphenoxy]oxane-3,4,5-triol	-	Lignans	1951000	1405000	2367000	5019000	3260000	4541000	1.25143	0.446412	-1.16355	down	Phenylpropanoids
M029	(E)-3-[3-methoxy-4-[1-(3,4,5-trimethoxyphenyl)propan-2-yloxy]phenyl]prop-2-enal	-	Lignans	2831	2435	3765	11280	5103	6835	1.20715	0.388965	-1.36229	down	Phenylpropanoids
M030	(E)-3-[4-[1-(3,4-dimethoxyphenyl)propan-2-yloxy]-3-methoxyphenyl]prop-2-enal	-	Lignans	38960	36730	31610	100	100	100	1.3879	357.667	8.48247	up	Phenylpropanoids
M032	(E)-3-[6-[(2S,3R,4S,5S,6R)-3,4,5-trihydroxy-6-(hydroxymethyl)oxan-2-yl]oxy-1,3-benzodioxol-5-yl]prop-2-enoicacid	-	Phenolic acids	100000	68610	85370	100	100	100	1.3872	846.6	9.72554	up	Phenolic acids
M035	(S)-Columbianetinacetate	-	Coumarins	148600	99380	67720	49130	23710	57260	1.09086	2.42659	1.27893	up	Phenylpropanoids
M040	[(2R,3S,4S,5R,6S)-3,4-dihydroxy-6-{[5-hydroxy-2-(4-hydroxyphenyl)-4-oxo-4H-chromen-7-yl]oxy}-5-{[(2E)-3-(4-hydroxyphenyl)prop-2-enoyl]oxy}oxan-2-yl]methyl(2E)-3-(4-hydroxyphenyl)prop-2-enoate	-	Flavones	9132	17480	6491	27050	21560	26160	1.15128	0.442731	-1.1755	down	Flavonoids
M041	[(2R,3S,4S,5R,6S)-6-(3,4-dihydroxybenzoyl)oxy-3,4,5-trihydroxyoxan-2-yl]methyl3,4-dihydroxybenzoate	-	Phenolic acids	17650	23550	54280	17150	10950	9276	1.02306	2.55458	1.35309	up	Phenolic acids
M042	[(2S,3R,4S,5R,6S)-6-[2-(3,5-dihydroxy-4-methoxyphenyl)-5,7-dihydroxy-4-oxochromen-3-yl]oxy-4,5-dihydroxy-2-methyloxan-3-yl]acetate	-	Flavonols	279000	194100	239800	63280	86410	72090	1.35182	3.21445	1.68457	up	Flavonoids
M044	[1-(3,4-dimethoxyphenyl)-2-(2,6-dimethoxy-4-prop-2-enylphenoxy)propyl]acetate	-	Lignans	17880	19280	14860	100	100	100	1.3877	173.4	7.43796	up	Phenylpropanoids
M048	[3,4,5-trihydroxy-6-(hydroxymethyl)oxan-2-yl]3-hydroxy-4,5-dimethoxybenzoate	-	Phenolic acids	84560	102700	81890	253700	277900	177600	1.31988	0.379512	-1.39778	down	Phenolic acids
M049	[3,4,5-trihydroxy-6-[[(E)-3-(4-hydroxyphenyl)prop-2-enoyl]oxymethyl]oxan-2-yl]3,4,5-trihydroxybenzoate	-	Phenolic acids	792800	357000	621900	286600	177900	243800	1.17382	2.50134	1.3227	up	Phenolic acids
M053	[4-acetyloxy-2,5-dihydroxy-6-(hydroxymethyl)oxan-3-yl](E)-3-(4-hydroxyphenyl)prop-2-enoate	-	Phenolic acids	671400	1037000	1226000	56780	61570	43210	1.37287	18.1629	4.18292	up	Phenolic acids
M054	[6-[2-(3,4-dihydroxyphenyl)-8-hydroxy-4-oxochromen-7-yl]oxy-3,4,5-trihydroxyoxan-2-yl]methyl(E)-3-(4-hydroxyphenyl)prop-2-enoate	-	Flavones	13060	5032	5985	38080	19060	33610	1.23027	0.265311	-1.91424	down	Flavonoids
M055	[8,8-dimethyl-10-(3-methylbut-2-enoyloxy)-2-oxo-9,10-dihydropyrano[2,3-f]chromen-9-yl]3-methylbutanoate	-	Coumarins	31130	22770	27420	100	100	100	1.38719	271.067	8.0825	up	Phenylpropanoids
M057	1,2,3-trimethoxy-5-[2-(2-methoxy-4-prop-2-enylphenoxy)propyl]benzene	-	Lignans	189200	170400	196500	19800	26700	19460	1.38123	8.43087	3.07568	up	Phenylpropanoids
M060	1,3,4-trihydroxy-5-[(E)-3-[2-(4-hydroxy-3-methoxyphenyl)-3-(hydroxymethyl)-7-methoxy-2,3-dihydro-1-benzofuran-5-yl]prop-2-enoyl]oxycyclohexane-1-carboxylicacid	-	Phenolic acids	13000	9647	9685	20220	40560	35370	1.26318	0.336266	-1.57232	down	Phenolic acids
M061	1,3,6,8-tetrahydroxy-2-(methoxymethyl)anthracene-9,10-dione	-	Anthraquinone	64290	65300	56440	16650	11540	19580	1.34981	3.89429	1.96136	up	Anthraquinones
M064	1,5-Anhydro-1-[2-(3,4-dihydroxyphenyl)-5,7-dihydroxy-4-oxo-4H-chromen-6-yl]hexitol	-	Carboflavonoids	102900	90090	232300	100	100	100	1.38238	1417.63	10.4693	up	Flavonoids
M071	1-methylAdenosine	15763-06-1	Nucleotides and their derivatives	64060	67580	54610	138400	127500	132700	1.3654	0.46726	-1.0977	down	Nucleotides and derivatives
M079	2-(3,4-dihydroxyphenyl)-5,7-dihydroxy-6-[3,4,5-trihydroxy-6-(hydroxymethyl)oxan-2-yl]-2,3-dihydrochromen-4-one	-	Carboflavonoids	9097	15880	24410	30390	45610	28090	1.0823	0.474464	-1.07563	down	Flavonoids
M080	2-(3,4-dihydroxyphenyl)-5,7-dihydroxy-8-[(3R,4R,5R,6R)-3,4,5-trihydroxy-6-(hydroxymethyl)oxan-2-yl]chromen-4-one	-	Carboflavonoids	58220	50380	131000	100	100	100	1.38139	798.667	9.64145	up	Flavonoids
M082	2-(3,4-dihydroxyphenyl)ethyl(5Z)-4-[2-[2-(3,4-dihydroxyphenyl)ethoxy]-2-oxoethyl]-5-[2-[(E)-3-phenylprop-2-enoyl]oxyethylidene]-6-[(2S,3R,4S,5S,6R)-3,4,5-trihydroxy-6-(hydroxymethyl)oxan-2-yl]oxy-4H-pyran-3-carboxylate	-	Phenolic acids	4257	3066	6373	2158	893.6	973.6	1.20503	3.40256	1.76662	up	Phenolic acids
M084	2-(3,5-dihydroxy-4-methoxyphenyl)-5,7-dihydroxy-3-[(2S,3R,4S,5S,6R)-3,4,5-trihydroxy-6-(hydroxymethyl)oxan-2-yl]oxychromen-4-one	-	Flavonols	2642000	2150000	3038000	304200	428300	287500	1.37154	7.67647	2.94044	up	Flavonoids
M093	2-[(4-Hydroxy-3,5-dimethoxyphenyl)methoxy]-6-(hydroxymethyl)oxane-3,4,5-triol	-	Phenolic acids	650100	639100	585100	271600	266500	252200	1.38278	2.37163	1.24588	up	Phenolic acids
M094	2-[[(2R,3S)-2-(3,4-dihydroxyphenyl)-3,5-dihydroxy-3,4-dihydro-2H-chromen-7-yl]oxy]oxane-3,4,5-triol	-	Flavanols	28300	14910	24450	59580	55960	65470	1.29437	0.373792	-1.41969	down	Flavonoids
M101	2-Coumaroylquinicacid	1899-30-5	Phenolic acids	30120000	36760000	30140000	4061000	3939000	3470000	1.38416	8.45859	3.08042	up	Phenolic acids
M114	2''-O-Galloylquercitrin	80229-08-9	Flavonols	14440	14420	6321	16890	35310	40480	1.07559	0.379596	-1.39746	down	Flavonoids
M117	3'-(1''-(3-Methylbutanoyl))-angeloylvaginidiol	143061-67-0	Coumarins	15080	14670	12940	100	100	100	1.38795	142.3	7.15279	up	Phenylpropanoids
M120	3'-(O-Methyl)inosine	-	Nucleotides and their derivatives	454700	460100	847200	31590	47180	40830	1.36603	14.7324	3.88092	up	Nucleotides and derivatives
M121	3,15-Dihydroxyhexadecanoicacid	-	Free fatty acids	371100	252100	154100	124500	41190	118400	1.06254	2.7361	1.45212	up	Lipids
M122	3,4,5-trihydroxy-6-[5-hydroxy-2-(4-hydroxy-3-methoxyphenyl)-3-methoxy-4-oxochromen-7-yl]oxyoxane-2-carboxylicacid	-	Flavonols	61110	53190	45000	6240	10710	18190	1.29142	4.5333	2.18056	up	Flavonoids
M123	3,4,5'Trimethoxy-3',4'methylenedioxy-7,9':7',9-Diepoxylignan	873867-94-8	Lignans	38830	36960	47820	100	100	100	1.38724	412.033	8.68662	up	Phenylpropanoids
M125	3,4-Dihydroxy-5-[(6-O-{[4-(2-hydroxy-2-propanyl)-1-cyclohexen-1-yl]carbonyl}-beta-D-glucopyranosyl)oxy]benzoicacid	-	Phenolic acids	57810	29390	39780	18800	17300	24820	1.17234	2.08437	1.05961	up	Phenolic acids
M126	3,4-Dihydroxybenzaldehyde	139-85-5	Phenolic acids	72510	84200	119400	45590	41980	40100	1.28133	2.16269	1.11282	up	Phenolic acids
M132	3,5-dihydroxy-2-(4-hydroxyphenyl)-7-[(2R,3R,4S,5S,6R)-3,4,5-trihydroxy-6-(hydroxymethyl)oxan-2-yl]oxychromen-4-one	-	Flavonols	134800	47460	92110	2322000	2319000	1731000	1.36201	0.0430587	-4.53755	down	Flavonoids
M135	3-[(2R,3S,4S,5S)-3,4-dihydroxy-5-(hydroxymethyl)oxolan-2-yl]oxy-5,7-dihydroxy-2-(4-hydroxyphenyl)chromen-4-one	-	Flavonols	487100	512600	704400	257400	202200	243500	1.3206	2.4237	1.27721	up	Flavonoids
M136	3-[2-hydroxy-3-[(2S,3R,4S,5S,6R)-3,4,5-trihydroxy-6-(hydroxymethyl)oxan-2-yl]oxyphenyl]propanoicacid	-	Phenolic acids	64700	69270	87600	277800	213500	184800	1.34321	0.327718	-1.60947	down	Phenolic acids
M140	3-hydroxy-2-[(E)-3-(4-hydroxyphenyl)prop-2-enoyl]oxy-3-methoxycarbonylpentanedioicacid	-	Phenolic acids	2102000	1426000	2555000	114800	85660	124400	1.37265	18.725	4.22689	up	Phenolic acids
M142	3-Hydroxy-4-methoxyxanthone	58315-65-4	Anthrone	100	100	100	80620	7475	2271	1.27169	0.00331983	-8.23467	down	Anthraquinones
M145	3-Methoxy-4-[2-methoxy-4-(1,2,3-trihydroxypropyl)phenoxy]benzoicacid	-	Phenolic acids	207300	246400	248900	1546000	1516000	857600	1.35054	0.179253	-2.47993	down	Phenolic acids
M148	3-O-Feruloylquinicacid	62929-69-5	Phenolic acids	545500	840500	757100	237500	197100	312500	1.3071	2.86856	1.52033	up	Phenolic acids
M151	3-O-Methylquercetin	1486-70-0	Flavonols	5784000	4277000	4633000	235500	434800	394700	1.37271	13.7972	3.7863	up	Flavonoids
M152	3-p-coumaroylquinicacid	87099-71-6	Phenolic acids	30830000	37020000	29090000	3900000	4027000	2904000	1.37936	8.95024	3.16193	up	Phenolic acids
M156	4-(Hexopyranosyloxy)-3-methoxybenzoicacid	-	Phenolic acids	52980	71470	85190	31250	29940	34770	1.29426	2.18466	1.12741	up	Phenolic acids
M157	4,4'-Disulfanediylbis(2-aminobutanoicacid)	462-10-2	Amino acids and their derivatives	4503	3132	4334	1689	1052	1190	1.31545	3.04477	1.60633	up	Amino acids and derivatives
M158	4-[(2S,3R,4S,5S,6R)-6-[(3,4-dihydroxybenzoyl)oxymethyl]-3,4,5-trihydroxyoxan-2-yl]oxy-3-methoxybenzoicacid	-	Phenolic acids	18460	15930	35340	100	100	100	1.38131	232.433	7.86067	up	Phenolic acids
M159	4-[(E)-3-(3,4-dihydroxyphenyl)prop-2-enoyl]oxy-2,3-dihydroxy-2-methylbutanoicacid	-	Phenolic acids	76720	98930	61470	15090	23470	11180	1.32476	4.76719	2.25314	up	Phenolic acids
M160	4-[(E)-3-(3,4-dihydroxyphenyl)prop-2-enoyl]oxy-3-hydroxy-3,4-dihydro-2H-pyran-2,6-dicarboxylicacid	-	Phenolic acids	502600	451000	697100	116500	132600	76110	1.34182	5.0758	2.34363	up	Phenolic acids
M161	4-[3-(Hydroxymethyl)-5-(3-hydroxypropyl)-7-methoxy-2,3-dihydro-1-benzofuran-2-yl]-2-methoxyphenyl6-deoxy-alpha-D-mannopyranoside	-	Lignans	500100	541700	405300	125100	141400	143600	1.37403	3.52865	1.81912	up	Phenylpropanoids
M164	4-Feruloylquinicacid	2613-86-7	Phenolic acids	43430	40880	59400	16100	11370	21070	1.29087	2.96065	1.56591	up	Phenolic acids
M169	4-methoxy-6-[7-methoxy-3-methyl-5-[(E)-prop-1-enyl]-2,3-dihydro-1-benzofuran-2-yl]-1,3-benzodioxole	50354-06-8	Lignans	28900	32090	23490	100	100	100	1.38761	281.6	8.1375	up	Phenylpropanoids
M171	4-p-Coumaroylquinicacid	-	Phenolic acids	2908000	3093000	2658000	208400	287100	216700	1.38397	12.1581	3.60385	up	Phenolic acids
M177	5,7-dihydroxy-2-[4-hydroxy-3-[(2S,3R,4S,5R)-3,4,5-trihydroxyoxan-2-yl]oxyphenyl]-3-methoxychromen-4-one	-	Flavonols	94680	177500	113100	497100	141100	382800	1.00404	0.377356	-1.406	down	Flavonoids
M181	5,8-dihydroxy-2-(4-hydroxyphenyl)-7-methoxy-3-[(2S,3R,4R,5R,6S)-3,4,5-trihydroxy-6-methyloxan-2-yl]oxychromen-4-one	-	Flavonols	5924000	4774000	5588000	17520000	11350000	12000000	1.32093	0.398483	-1.32741	down	Flavonoids
M184	5-Feruloylquinicacid	40242-06-6	Phenolic acids	1776000	2815000	2544000	905200	642200	958400	1.30337	2.84739	1.50964	up	Phenolic acids
M185	5-hydroxy-2-(4-hydroxyphenyl)-7-methoxychroman-4-one	520-29-6	Dihydroflavonoids	31610	29430	32650	8630	8772	3782	1.30544	4.42268	2.14492	up	Flavonoids
M189	5-hydroxy-9-(4-hydroxy-3,5-dimethoxyphenyl)-5a,6,8a,9-tetrahydro-5H-[2]benzofuro[5,6-f][1,3]benzodioxol-8-one	-	Lignans	7676	9519	3176	100	100	100	1.37164	67.9033	6.08541	up	Phenylpropanoids
M194	5'-Methylthioadenosine	2457-80-9	Nucleotides and their derivatives	42860	45650	60630	13500	15570	13430	1.36313	3.50918	1.81113	up	Nucleotides and derivatives
M197	5-O-Methylvisammioside	84272-85-5	other	301100	358500	287200	815900	834800	736700	1.36774	0.396582	-1.33431	down	Others
M199	6,8-Di-C-glucopyranosylnaringenin	-	Carboflavonoids	100	100	100	94070	63540	89040	1.3875	0.0012163	-9.68329	down	Flavonoids
M206	6-Methoxyluteolin	520-11-6	Flavones	5996000	3938000	4935000	243000	732200	387500	1.34104	10.9114	3.44777	up	Flavonoids
M210	6-O-Vanilloylsucrose	-	Phenolic acids	20660	24330	20840	9348	10730	8232	1.35734	2.32533	1.21743	up	Phenolic acids
M217	7-O-beta-glucopyranosyl-4/'-hydroxy-5-methoxyisoflavone	128856-77-9	Isoflavones	7441	12390	10070	50490	39610	54440	1.35597	0.20687	-2.2732	down	Flavonoids
M220	9-(4-hydroxy-3,5-dimethoxyphenyl)-4-[3,4,5-trihydroxy-6-(hydroxymethyl)oxan-2-yl]oxy-5a,6,8a,9-tetrahydro-5H-[2]benzofuro[6,5-f][1,3]benzodioxol-8-one	-	Lignans	10270	4773	7841	20940	10590	24890	1.10261	0.405601	-1.30187	down	Phenylpropanoids
M222	AbscisicAcid(Dormin)	21293-29-8	Organic acids	432700	294100	479300	149900	179900	207500	1.26857	2.24474	1.16655	up	Organic acids
M224	Acacetin	480-44-4	Flavones	10500000	7883000	6616000	481900	934900	390000	1.35784	13.8361	3.79036	up	Flavonoids
M225	Ac-DL-Trp-OH	87-32-1	Amino acids and their derivatives	313700	237500	287800	114500	124400	154600	1.32214	2.13215	1.09231	up	Amino acids and derivatives
M229	Ademetionine	29908-03-0	Amino acids and their derivatives	42200	33940	39890	79460	107700	94670	1.34517	0.411702	-1.28033	down	Amino acids and derivatives
M237	alpha-D-Glucopyranoside,4-O-acetyl-beta-D-fructofuranosyl6-O-[(2E)-1-oxo-3-phenyl-2-propen-1-yl]-	-	Phenolic acids	5102	4660	3933	10980	9275	12160	1.34455	0.42249	-1.24301	down	Phenolic acids
M239	alpha-D-Glucopyranoside,beta-L-fructofuranosyl6-O-[(2E)-3-(4-hydroxyphenyl)-1-oxo-2-propen-1-yl]-	-	Phenylpropanoids	53780	60200	95670	39990	22670	40090	1.11501	2.04039	1.02884	up	Phenylpropanoids
M242	Anwulignan	107534-93-0	Lignans	41410	27290	36220	100	100	100	1.38663	349.733	8.45011	up	Phenylpropanoids
M243	Apigenin	520-36-5	Flavones	571900	399400	541200	248300	232600	234200	1.32438	2.11509	1.08072	up	Flavonoids
M244	Apigenin-4'-glucoside	20486-34-4	Flavones	31720	29430	41630	98140	70060	77060	1.32185	0.419065	-1.25475	down	Flavonoids
M245	Apigenin-7-glucuronide	29741-09-1	Flavones	9498	22730	11500	40440	28260	28490	1.15038	0.449923	-1.15225	down	Flavonoids
M246	Apigenin7-O-glucoside	578-74-5	Flavones	1935000	1559000	2118000	13800000	7450000	10070000	1.35461	0.179183	-2.4805	down	Flavonoids
M247	Apigenin-7-O-β-D-glucopyranoside	578-74-5	Flavones	51760	45740	39890	347100	272100	289900	1.37984	0.151127	-2.72616	down	Flavonoids
M249	Apiin	26544-34-3	Flavones	14600	13200	22850	229100	133200	131600	1.35936	0.102551	-3.28558	down	Flavonoids
M253	Asarinin	133-05-1	Lignans	72280	84280	51230	100	100	100	1.38707	692.633	9.43595	up	Phenylpropanoids
M255	Astragalin	480-10-4	Flavonols	76640	102200	69660	3445000	2856000	1996000	1.37923	0.0299506	-5.06127	down	Flavonoids
M257	Aurantio-obtusin	67979-25-3	Anthraquinone	578300	393000	389000	100	100	100	1.38747	4534.33	12.1467	up	Anthraquinones
M259	Avicularin	572-30-5	Flavonols	6809000	7748000	12690000	2074000	1153000	1985000	1.31551	5.22774	2.38619	up	Flavonoids
M260	Avocadene1-acetate	24607-09-8	Lipids	35130	21600	51280	100	100	100	1.38207	360.033	8.49199	up	Lipids
M261	Avocadene2-acetate	-	Free fatty acids	19160	26010	27050	100	100	100	1.38669	240.733	7.91129	up	Lipids
M265	Benzene,1,2,3-trimethoxy-5-[2-[4-[(3-methyl-2-buten-1-yl)oxy]phenyl]ethyl]-	-	Stilbenes	128200	111600	123200	15450	16530	16010	1.38669	7.56408	2.91916	up	Stilbenes
M268	Bergapten	484-20-8	Coumarins	4744	6676	5376	100	100	100	1.38643	55.9867	5.80701	up	Phenylpropanoids
M270	beta-D-Glucopyranoside,2-hydroxy-4-(2-propen-1-yl)phenyl6-O-beta-D-glucopyranosyl-	-	Phenylpropanoids	134400	81210	259900	100	100	100	1.3811	1585.03	10.6303	up	Phenylpropanoids
M273	Bilobalide	33570-04-6	Sesquiterpenes	1249000	954000	1153000	36160	56430	19020	1.36503	30.069	4.9102	up	Terpenes
M282	carviolin	478-35-3	Anthraquinone	52490	25090	37540	2494	9029	4000	1.2877	7.41609	2.89066	up	Anthraquinones
M289	Chrysoeriol	491-71-4	Flavones	3333000	2805000	2768000	156100	450400	116900	1.32908	12.3113	3.62191	up	Flavonoids
M296	Citrifoliol	480-43-3	Dihydroflavonoids	100	100	100	9494	11590	33670	1.37091	0.00547905	-7.51186	down	Flavonoids
M297	CITRULLINE	372-75-8	Amino acids and their derivatives	2561000	1176000	1846000	4043000	5200000	2796000	1.11818	0.463743	-1.1086	down	Amino acids and derivatives
M300	Coniferin	531-29-3	Phenylpropanoids	42060	50610	42460	100	100	100	1.38785	450.433	8.81517	up	Phenylpropanoids
M307	Cudraisoflavone A	60297-37-2	Other flavonoids	3163	2285	4845	100	100	100	1.37602	34.31	5.10056	up	Flavonoids
M312	Cyclopenta[c]pyran-4-carboxylicacid,1-(beta-D-glucopyranosyloxy)-1,4a,5,6,7,7a-hexahydro-5-hydroxy-7-methyl-6-[[(2E)-1-oxo-3-phenyl-2-propen-1-yl]oxy]-,methylester,(1S,4aS,5S,6R,7R,7aR)-	-	Iridoids	13460	22880	15540	7757	5224	7452	1.26931	2.53903	1.34428	up	Terpenes
M332	DictamnosideD	-	Sesquiterpenes	23510	18690	35840	7063	7545	21180	1.02011	2.18062	1.12474	up	Terpenes
M335	Dihydromyricetin	27200-12-0	Dihydroflavonols	71380	77260	79940	18990	14250	19470	1.37231	4.33656	2.11655	up	Flavonoids
M338	Diosgeninglucoside	14144-06-0	Steroid saponins	14870	15110	14540	100	100	100	1.38803	148.4	7.21335	up	Steroids
M339	Diosmetin	520-34-3	Flavones	6525000	4462000	5270000	343600	584300	514800	1.37231	11.2685	3.49422	up	Flavonoids
M341	D-Leucine	328-38-1	Amino acids and their derivatives	2853000	2111000	2098000	7260000	6514000	3935000	1.25278	0.39878	-1.32633	down	Amino acids and derivatives
M343	DL-Leucine	328-39-2	Amino acids and their derivatives	2597000	2085000	1812000	5701000	5710000	4122000	1.31035	0.418078	-1.25816	down	Amino acids and derivatives
M354	Emodicacid	478-45-5	Anthraquinone	23600	15640	16690	100	100	100	1.38647	186.433	7.54252	up	Anthraquinones
M355	Epigallocatechin	970-74-1	Flavanols	4542000	3501000	3099000	1202000	1183000	1096000	1.36174	3.2008	1.67843	up	Flavonoids
M356	Episyringaresinol	51152-20-6	Lignans	474500	599900	572400	186100	160400	256800	1.32593	2.72965	1.44872	up	Phenylpropanoids
M358	Eriodictyol-7-O-glucoside	38965-51-4	Dihydroflavonoids	215200	221000	225500	824300	529500	830200	1.3479	0.302976	-1.72272	down	Flavonoids
M360	Erysubin F	-	Other flavonoids	22400	23650	16100	7904	6183	10020	1.29579	2.57809	1.3663	up	Flavonoids
M363	Edownatilin	22368-21-4	Flavones	113300	92870	88260	100	100	100	1.3878	981.433	9.93875	up	Flavonoids
M364	Eurostoside	-	Iridoids	3197000	3075000	2334000	1232000	808300	1258000	1.30477	2.60922	1.38362	up	Terpenes
M366	Fraxin;Fraxoside;Paviin	524-30-1	Coumarins	25480	14650	17450	4683	10880	8101	1.17326	2.43323	1.28287	up	Phenylpropanoids
M368	Fukinolicacid	50982-40-6	Phenolic acids	125700	246600	279700	61420	28050	75730	1.20625	3.94673	1.98066	up	Phenolic acids
M372	Galbelgin	10569-12-7	Lignans	125100	140300	94050	8227	22510	15890	1.3336	7.70905	2.94655	up	Phenylpropanoids
M376	Genkwanin	437-64-9	Flavones	9029000	6270000	7004000	411500	782800	394000	1.36685	14.0421	3.81168	up	Flavonoids
M385	Gossypol	303-45-7	Sesquiterpenes	646800	671800	580400	52790	62800	59830	1.38673	10.8254	3.43635	up	Terpenes
M388	Guaijaverin	22255-13-6	Flavonols	7695000	13370000	11170000	4666000	2496000	4595000	1.23052	2.74177	1.45511	up	Flavonoids
M389	Gummosin	51819-92-2	Coumarins	238400	207700	200900	15810	18390	14540	1.38555	13.2745	3.73059	up	Phenylpropanoids
M394	H-HoArg-OH	156-86-5	Amino acids and their derivatives	287600	203200	221600	575700	475300	429400	1.30426	0.481221	-1.05523	down	Amino acids and derivatives
M395	Hispidulin	1447-88-7	Flavones	6965000	5447000	5629000	356000	722600	586200	1.3673	10.8367	3.43786	up	Flavonoids
M396	Hispidulin 4'-glucoside	244285-12-9	Flavones	43190	54050	49270	100	100	100	1.3877	488.367	8.93182	up	Flavonoids
M397	Hydroxyphenyllacticacid	306-23-0	Phenolic acids	45820	38800	15860	6853	8224	7111	1.26085	4.52857	2.17906	up	Phenolic acids
M406	Isoapetalicacid	34366-34-2	other	28260	39010	47740	100	100	100	1.38576	383.367	8.58258	up	Others
M414	Isokaempferide	1592-70-7	Flavonols	6405000	3601000	4924000	285500	729000	599000	1.33563	9.25318	3.20995	up	Flavonoids
M423	Isorhamnetin-3-O-glucoside	5041-82-7	Flavonols	38310	81610	94610	226500	126900	317000	1.15415	0.320003	-1.64384	down	Flavonoids
M425	Isovitexin	38953-85-4	Flavonoid carbon glycosides	2816000	1326000	1880000	90080	165400	60040	1.34932	19.086	4.25444	up	Flavonoids
M426	Jaceidin	10173-01-0	Flavonols	12120	11820	11550	100	100	100	1.38803	118.3	6.88631	up	Flavonoids
M428	Juglalin	99882-10-7	Flavonols	657800	456900	572500	225300	144000	182500	1.32681	3.05763	1.61241	up	Flavonoids
M431	Kaempferide	491-54-3	Flavonols	72400	61590	71350	4892	9411	6090	1.37022	10.0691	3.33187	up	Flavonoids
M438	Koaburside	41514-64-1	Phenolic acids	593300	529600	605600	239400	263300	239700	1.37753	2.32826	1.21925	up	Phenolic acids
M440	L-?Leucyl-?L-?alanine	7298-84-2	Amino acids and their derivatives	316500	489900	446100	162400	173200	166600	1.32976	2.49403	1.31848	up	Amino acids and derivatives
M443	L-Alloisoleucine	1509-34-8	Amino acids and their derivatives	2250000	1799000	1957000	6124000	5240000	3833000	1.3183	0.39521	-1.33931	down	Amino acids and derivatives
M452	L-Hydroxyproline	51-35-4	Amino acids and their derivatives	2448000	1436000	2081000	7982000	4530000	3281000	1.16668	0.377699	-1.40469	down	Amino acids and derivatives
M453	Licorisoflavan A	129314-37-0	Lignans	2227000	1843000	2048000	151800	222500	177200	1.38187	11.0934	3.47163	up	Phenylpropanoids
M456	L-Isoleucine	73-32-5	Amino acids and their derivatives	2370000	1900000	2219000	5861000	5270000	3761000	1.3061	0.435737	-1.19847	down	Amino acids and derivatives
M458	L-Leucine	61-90-5	Amino acids and their derivatives	2676000	2112000	2153000	6343000	5836000	4120000	1.30578	0.425854	-1.23157	down	Amino acids and derivatives
M466	Luteolin	491-70-3	Flavones	455300	248700	368700	1023000	929800	1112000	1.31456	0.350007	-1.51455	down	Flavonoids
M469	Lysionotin	152743-19-6	Flavones	116100	92790	90250	100	100	100	1.38775	997.133	9.96164	up	Flavonoids
M491	lysoPC19:0(sn-1)	-	Lysophosphatidylcholine	2587	2992	2260	6304	5404	6346	1.35198	0.434197	-1.20358	down	Lipids
M492	lysoPC19:0(sn-2)	-	Lysophosphatidylcholine	100	100	100	6116	5513	9003	1.38461	0.0145405	-6.10378	down	Lipids
M500	lysoPC22:4(sn-1)	-	Lysophosphatidylcholine	8872	9097	6383	100	100	100	1.38669	81.1733	6.34293	up	Lipids
M530	Methyl4-{[1,3-dihydroxy-1-(4-hydroxy-3-methoxyphenyl)-2-propanyl]oxy}-3-methoxybenzoate	-	Phenolic acids	252200	163000	245800	476000	492300	522200	1.31314	0.443475	-1.17307	down	Phenolic acids
M538	MultinosideA	59262-54-3	Flavonols	172200	195600	286400	877100	545900	828000	1.3171	0.290626	-1.78276	down	Flavonoids
M552	N-Acetyl-L-tyrosine	537-55-3	Amino acids and their derivatives	59070	67630	75360	31940	34420	32100	1.35793	2.0522	1.03717	up	Amino acids and derivatives
M556	Naringenin	480-41-1	Dihydroflavonoids	1469000	928200	1420000	182800	243700	208100	1.36375	6.01513	2.5886	up	Flavonoids
M557	Naringenin5-methylether	61823-56-1	Dihydroflavonoids	63290	67530	81830	36840	25720	28370	1.32126	2.33861	1.22565	up	Flavonoids
M558	NaringinDihydrochalcone	18916-17-1	Chalcone	57210	40370	38580	4284	14280	4709	1.28231	5.85056	2.54857	up	Flavonoids
M559	Negletein	29550-13-8	Flavones	1080000	769300	716800	34950	46110	35150	1.38208	22.0816	4.46477	up	Flavonoids
M563	Neoliquiritin	5088-75-5	Dihydroflavonoids	63150	83340	87640	23440	17970	42640	1.23515	2.7856	1.47799	up	Flavonoids
M575	NORLEUCINE	327-57-1	Amino acids and their derivatives	2858000	1924000	1937000	8401000	5912000	3987000	1.23485	0.367158	-1.44553	down	Amino acids and derivatives
M577	Notopterol	88206-46-6	Coumarins	71750	18400	44490	14010	16510	10680	1.08685	3.26796	1.70839	up	Phenylpropanoids
M581	O-geranylosthenol	100742-29-8	Coumarins	36020	28000	32760	2990	3786	3875	1.38176	9.08647	3.18372	up	Phenylpropanoids
M582	Okanin	484-76-4	Chalcone	888500	766800	886700	91890	122000	123800	1.38092	7.52761	2.91219	up	Flavonoids
M585	Orcinolglucoside	21082-33-7	Phenolic acids	17600	18590	36300	100	100	100	1.38201	241.633	7.91668	up	Phenolic acids
M586	Orientin	28608-75-5	Flavonoid carbon glycosides	93340	82750	106700	100	100	100	1.38746	942.633	9.88055	up	Flavonoids
M592	Oxyresveratrol	29700-22-9	Stilbenes	55710	46640	62240	26790	24990	24590	1.34956	2.15517	1.1078	up	Stilbenes
M598	Phenylalanine&tyrosinemetabolism	156-06-9	Organic acids	257900	172500	92650	48140	54070	56850	1.22437	3.28838	1.71738	up	Organic acids
M601	Phloretin	60-82-2	Chalcone	1896000	2451000	2155000	174500	226800	275000	1.37698	9.61408	3.26515	up	Flavonoids
M602	Phlorizin	60-81-1	Chalcone	505600	295800	462800	134400	130700	130100	1.33058	3.19889	1.67757	up	Flavonoids
M603	Phthalic acid	88-99-3	Phenolic acids	45750	46440	57070	118900	71830	126900	1.23258	0.469918	-1.08952	down	Phenolic acids
M604	p-Hydroxybenzaldehyde	123-08-0	Phenolic acids	392600	484000	108900	63580	145600	83630	1.01173	3.36566	1.75089	up	Phenolic acids
M605	Physcion	521-61-9	Anthraquinone	9430000	6876000	6132000	406800	858400	377200	1.35848	13.6617	3.77207	up	Anthraquinones
M606	Physodicacid	84-24-2	other	2593	2933	1435	100	100	100	1.37567	23.2033	4.53626	up	Others
M609	Pinoquercetin	491-49-6	Flavonols	569800	152300	226100	100	100	100	1.38137	3160.67	11.626	up	Flavonoids
M610	Poliothrysoside	18463-25-7	Phenolic acids	41680	47630	33530	78160	105300	93290	1.31337	0.443866	-1.1718	down	Phenolic acids
M628	Quercetin3-O-robinobioside	52525-35-6	Flavonols	129400	169600	221900	654600	305000	419600	1.21329	0.377683	-1.40475	down	Flavonoids
M632	Rhamnetin	90-19-7	Flavonols	386800	253000	246700	15070	39000	22830	1.35011	11.528	3.52707	up	Flavonoids
M633	Rhamnetin3-galactoside	62858-07-5	Flavonols	184100	142200	146800	574700	339300	445100	1.32049	0.348098	-1.52243	down	Flavonoids
M639	Rutamarin	14882-94-1	Coumarins	31460	30580	33350	100	100	100	1.38785	317.967	8.31273	up	Phenylpropanoids
M640	Rutin	153-18-4	Flavonols	176900	223600	231900	541900	354600	569900	1.28505	0.43126	-1.21337	down	Flavonoids
M646	Santin	27782-63-4	Flavones	13460	10350	10390	100	100	100	1.38722	114	6.83289	up	Flavonoids
M647	Saucernetin	83377-13-3	Lignans	104000	130500	130100	16220	17330	8462	1.35566	8.67847	3.11744	up	Phenylpropanoids
M649	Schizotenuin A	144608-09-3	Phenolic acids	16070	15720	4928	100	100	100	1.37083	122.393	6.93538	up	Phenolic acids
M653	Scutellarein4'-methylether	6563-66-2	Flavones	6010000	4521000	5846000	306500	712900	486700	1.35953	10.8738	3.44278	up	Flavonoids
M658	Seguinoside D	220778-23-4	Phenolic acids	18120	26420	20650	100	100	100	1.38696	217.3	7.76354	up	Phenolic acids
M661	Shanzhisidemethylester	64421-28-9	Iridoids	12800	12290	7162	62310	53520	48190	1.34695	0.196635	-2.34641	down	Terpenes
M663	Silidianin	29782-68-1	Tannins	25720	12860	24660	100	100	100	1.38255	210.8	7.71973	up	Phenolic acids
M672	Sternbin	51857-11-5	Dihydroflavonoids	58210	45000	42630	4709	6107	6516	1.37801	8.41449	3.07288	up	Flavonoids
M675	Sucrose6-benzoate	127924-16-7	Phenolic acids	100	100	100	18060	10570	10940	1.38536	0.0075815	-7.0433	down	Phenolic acids
M676	Syringicacid	530-57-4	Phenolic acids	21150	29090	51020	45190	73370	87800	1.04525	0.490696	-1.0271	down	Phenolic acids
M678	Tangeretin	481-53-8	Flavones	63350	58190	65320	100	100	100	1.38783	622.867	9.28278	up	Flavonoids
M679	TAXIFOLIN	480-18-2	Dihydroflavonols	210200	164800	207100	87690	49040	64360	1.30868	2.89472	1.53343	up	Flavonoids
M680	Taxifolin-3-glucoside	27297-45-6	Dihydroflavonols	46520	37790	41610	16790	13810	25540	1.26169	2.24296	1.16541	up	Flavonoids
M681	Tectorigenin	548-77-6	Isoflavones	2731000	1700000	2919000	150800	307900	170700	1.3554	11.6778	3.5457	up	Flavonoids
M689	TMNDGA	5701-82-6	Lignans	8117	9219	6519	100	100	100	1.387	79.5167	6.31319	up	Phenylpropanoids
M701	Vanilloloside	74950-96-2	Phenolic acids	19350	23320	20490	51470	44920	46940	1.37001	0.440661	-1.18226	down	Phenolic acids
M710	Vulgarin	3162-56-9	Sesquiterpenes	180900	186300	167200	77450	63580	88180	1.3505	2.33149	1.22125	up	Terpenes
M711	Wedelolactone	524-12-9	Coumarins	83830	97430	127800	25000	24900	24220	1.36544	4.16972	2.05995	up	Phenylpropanoids
M712	Wogonin	632-85-9	Flavones	27740	16950	18870	100	100	100	1.38594	211.867	7.72701	up	Flavonoids
M713	Xanthurenic Acid	59-00-7	Organic acids	88270	100600	142600	40550	54940	45300	1.28825	2.35436	1.23533	up	Organic acids

## Sheet: QX_0 vs. QX_72
Index	Compounds	CAS	Class	QX_72_1	QX_72_2	QX_72_3	QX_0_1	QX_0_2	QX_0_3	VIP	Fold_Change	Log2FC	Type	Category
M018	(1'S,5'S)-averufin	-	Anthraquinone	9034	12990	15440	41410	28810	32100	1.51554	0.366145	-1.44951	down	Anthraquinones
M024	(2S,3R,4S,5R)-2-[4-[7-hydroxy-3-(hydroxymethyl)-5-(3-hydroxypropyl)-2,3-dihydro-1-benzofuran-2-yl]-2-methoxyphenoxy]oxane-3,4,5-triol	-	Lignans	5019000	3260000	4541000	8073000	10310000	9443000	1.51089	0.46072	-1.11804	down	Phenylpropanoids
M035	(S)-Columbianetinacetate	-	Coumarins	49130	23710	57260	100	100	100	1.61362	433.667	8.76044	up	Phenylpropanoids
M038	[(1S)-1-(beta-D-Glucopyranosyloxy)-5-hydroxy-1,4a,5,7a-tetrahydrocyclopenta[c]pyran-7-yl]methylbenzoate	-	Phenolic acids	19480	9160	11100	100	100	100	1.61174	132.467	7.04949	up	Phenolic acids
M047	[2-(3,4-dihydroxyphenyl)-5-hydroxy-7-methoxy-4-oxo-3-[(2S,3R,4R,5R,6S)-3,4,5-trihydroxy-6-methyloxan-2-yl]oxychromen-8-yl]acetate	-	Flavonols	6138	15590	6599	3230	5213	2827	1.258	2.51349	1.32969	up	Flavonoids
M048	[3,4,5-trihydroxy-6-(hydroxymethyl)oxan-2-yl]3-hydroxy-4,5-dimethoxybenzoate	-	Phenolic acids	253700	277900	177600	570800	381700	653800	1.44708	0.441512	-1.17948	down	Phenolic acids
M053	[4-acetyloxy-2,5-dihydroxy-6-(hydroxymethyl)oxan-3-yl](E)-3-(4-hydroxyphenyl)prop-2-enoate	-	Phenolic acids	56780	61570	43210	38190	32240	6502	1.05215	2.10004	1.07041	up	Phenolic acids
M061	1,3,6,8-tetrahydroxy-2-(methoxymethyl)anthracene-9,10-dione	-	Anthraquinone	16650	11540	19580	100	100	100	1.61703	159.233	7.315	up	Anthraquinones
M065	1,6-bis-O-galloyl-beta-D-glucose	23363-08-8	Phenolic acids	627700	551800	362100	619300	1622000	1262000	1.22108	0.440042	-1.18429	down	Phenolic acids
M081	2-(3,4-dihydroxyphenyl)-5-hydroxy-7-methoxy-8-[(2S,3R,4S,5S,6R)-3,4,5-trihydroxy-6-(hydroxymethyl)oxan-2-yl]oxy-3-[(2S,3R,4R,5R,6S)-3,4,5-trihydroxy-6-methyloxan-2-yl]oxychromen-4-one	-	Flavonols	213800	261800	265400	55490	105200	113600	1.47876	2.70152	1.43377	up	Flavonoids
M082	2-(3,4-dihydroxyphenyl)ethyl(5Z)-4-[2-[2-(3,4-dihydroxyphenyl)ethoxy]-2-oxoethyl]-5-[2-[(E)-3-phenylprop-2-enoyl]oxyethylidene]-6-[(2S,3R,4S,5S,6R)-3,4,5-trihydroxy-6-(hydroxymethyl)oxan-2-yl]oxy-4H-pyran-3-carboxylate	-	Phenolic acids	2158	893.6	973.6	1429	4519	3690	1.10135	0.417639	-1.25967	down	Phenolic acids
M103	2'-Deoxycytidine	951-77-9	Nucleotides and their derivatives	32100	28410	36490	16830	14230	16470	1.56996	2.04082	1.02915	up	Nucleotides and derivatives
M105	2H-1-Benzopyran-2-one,7-[(3,3-dimethyloxiranyl)methoxy]-6-methoxy-	78876-49-0	Coumarins	135800	78230	148000	100	100	100	1.61734	1206.77	10.2369	up	Phenylpropanoids
M106	2H-Pyran-4-aceticacid,2-(beta-D-glucopyranosyloxy)-3,4-dihydro-3-(2-hydroxyethylidene)-5-(methoxycarbonyl)-,2-(4-hydroxyphenyl)ethylester,(2S,3Z,4S)-	-	Iridoids	13400	15920	6339	25430	28090	27530	1.37316	0.439963	-1.18455	down	Terpenes
M121	3,15-Dihydroxyhexadecanoicacid	-	Free fatty acids	124500	41190	118400	100	100	100	1.61083	946.967	9.88717	up	Lipids
M122	3,4,5-trihydroxy-6-[5-hydroxy-2-(4-hydroxy-3-methoxyphenyl)-3-methoxy-4-oxochromen-7-yl]oxyoxane-2-carboxylicacid	-	Flavonols	6240	10710	18190	100	100	100	1.60759	117.133	6.87201	up	Flavonoids
M125	3,4-Dihydroxy-5-[(6-O-{[4-(2-hydroxy-2-propanyl)-1-cyclohexen-1-yl]carbonyl}-beta-D-glucopyranosyl)oxy]benzoicacid	-	Phenolic acids	18800	17300	24820	100	100	100	1.61877	203.067	7.66581	up	Phenolic acids
M129	3,4-DihydroxyphenylaceticAcid	102-32-9	Phenolic acids	28670	26110	36040	9631	5010	9388	1.52717	3.7796	1.91823	up	Phenolic acids
M140	3-hydroxy-2-[(E)-3-(4-hydroxyphenyl)prop-2-enoyl]oxy-3-methoxycarbonylpentanedioicacid	-	Phenolic acids	114800	85660	124400	76300	43130	32680	1.33888	2.13569	1.0947	up	Phenolic acids
M141	3-Hydroxy-4-methoxycinnamicacid	537-73-5	Phenolic acids	42220	45790	60090	29550	28510	13650	1.32776	2.06526	1.04633	up	Phenolic acids
M144	3-Hydroxybenzoicacid	99-06-9	Organic acids	492100	523100	436600	117600	152000	74760	1.55812	4.21594	2.07585	up	Organic acids
M150	3-O-Methylgallicacid	3934-84-7	Phenolic acids	298200	366200	405100	81910	59460	61690	1.59804	5.26692	2.39696	up	Phenolic acids
M158	4-[(2S,3R,4S,5S,6R)-6-[(3,4-dihydroxybenzoyl)oxymethyl]-3,4,5-trihydroxyoxan-2-yl]oxy-3-methoxybenzoicacid	-	Phenolic acids	100	100	100	23870	6424	21220	1.60073	0.00582366	-7.42386	down	Phenolic acids
M161	4-[3-(Hydroxymethyl)-5-(3-hydroxypropyl)-7-methoxy-2,3-dihydro-1-benzofuran-2-yl]-2-methoxyphenyl6-deoxy-alpha-D-mannopyranoside	-	Lignans	125100	141400	143600	294800	252800	302900	1.59104	0.482187	-1.05234	down	Phenylpropanoids
M168	4-Hydroxybenzoicacid	99-96-7	Phenolic acids	532600	636000	591100	90350	81060	95150	1.61443	6.60152	2.7228	up	Phenolic acids
M216	7-methyl-1-[(2S,3R,4S,5S,6R)-3,4,5-trihydroxy-6-(hydroxymethyl)oxan-2-yl]oxy-1,4a,5,6,7,7a-hexahydrocyclopenta[c]pyran-4-carboxylicacid	-	Iridoids	15580	310200	106600	7747	16850	13100	1.18085	11.4699	3.51978	up	Terpenes
M219	8-[3,5-dihydroxy-6-(hydroxymethyl)-4-(3,4,5-trihydroxyoxan-2-yl)oxyoxan-2-yl]-5,7-dihydroxy-3-(4-hydroxyphenyl)chromen-4-one	-	Isoflavones	60620	75530	141000	65720	36450	36350	1.17127	2.00079	1.00057	up	Flavonoids
M230	Adenine	73-24-5	Nucleotides and their derivatives	644400	528800	691300	190100	244100	287400	1.55362	2.58384	1.36952	up	Nucleotides and derivatives
M239	alpha-D-Glucopyranoside,beta-L-fructofuranosyl6-O-[(2E)-3-(4-hydroxyphenyl)-1-oxo-2-propen-1-yl]-	-	Phenylpropanoids	39990	22670	40090	100	100	100	1.61642	342.5	8.41996	up	Phenylpropanoids
M243	Apigenin	520-36-5	Flavones	248300	232600	234200	47770	73080	56370	1.59789	4.0351	2.0126	up	Flavonoids
M257	Aurantio-obtusin	67979-25-3	Anthraquinone	100	100	100	35880	48420	65110	1.61674	0.0020079	-8.9601	down	Anthraquinones
M268	Bergapten	484-20-8	Coumarins	100	100	100	6268	10710	7218	1.61357	0.0123987	-6.33366	down	Phenylpropanoids
M273	Bilobalide	33570-04-6	Sesquiterpenes	36160	56430	19020	100	100	100	1.60861	372.033	8.53929	up	Terpenes
M276	Caffeic acid	331-39-5	Phenolic acids	256300	303000	292800	132700	102600	190100	1.43535	2.00306	1.0022	up	Phenolic acids
M278	calopocarpin	53802-77-0	Lignans	30370	24690	29840	11360	10640	4343	1.44708	3.22287	1.68834	up	Phenylpropanoids
M282	carviolin	478-35-3	Anthraquinone	2494	9029	4000	100	100	100	1.58889	51.7433	5.6933	up	Anthraquinones
M307	Cudraisoflavone A	60297-37-2	Other flavonoids	100	100	100	2087	3102	1848	1.60953	0.0426318	-4.55193	down	Flavonoids
M312	Cyclopenta[c]pyran-4-carboxylicacid,1-(beta-D-glucopyranosyloxy)-1,4a,5,6,7,7a-hexahydro-5-hydroxy-7-methyl-6-[[(2E)-1-oxo-3-phenyl-2-propen-1-yl]oxy]-,methylester,(1S,4aS,5S,6R,7R,7aR)-	-	Iridoids	7757	5224	7452	6669	14280	27060	1.03873	0.425608	-1.2324	down	Terpenes
M335	Dihydromyricetin	27200-12-0	Dihydroflavonols	18990	14250	19470	100	100	100	1.61855	175.7	7.45697	up	Flavonoids
M351	D-Tryptophan	153-94-6	Amino acids and their derivatives	2425000	2393000	3168000	1381000	893500	798200	1.50778	2.59902	1.37797	up	Amino acids and derivatives
M356	Episyringaresinol	51152-20-6	Lignans	186100	160400	256800	107900	77970	74050	1.48606	2.3211	1.21481	up	Phenylpropanoids
M361	Esculetin	305-01-1	Coumarins	366000	404800	497500	86210	67860	99630	1.59374	4.99921	2.3217	up	Phenylpropanoids
M369	GALACTITOL	608-66-2	Sugars and alcohols	32450	37260	43230	11540	15340	17730	1.54649	2.53172	1.34012	up	Sugars and alcohols
M385	Gossypol	303-45-7	Sesquiterpenes	52790	62800	59830	14820	19820	17970	1.60114	3.33435	1.7374	up	Terpenes
M397	Hydroxyphenyllacticacid	306-23-0	Phenolic acids	6853	8224	7111	100	100	100	1.61892	73.96	6.20867	up	Phenolic acids
M402	Icariside F2	115009-57-9	Phenolic acids	19440	19200	16040	100	100	100	1.61866	182.267	7.50991	up	Phenolic acids
M416	Isoliquiritigenin	961-29-5	Chalcone	14780	13560	17920	4937	8223	8004	1.4786	2.18579	1.12815	up	Flavonoids
M432	Kaempferol	520-18-3	Flavonols	17060	10710	20740	6729	2304	8282	1.26603	2.80162	1.48626	up	Flavonoids
M445	L-Asparagine	70-47-3	Amino acids and their derivatives	51350	38260	24840	152000	73420	47980	1.1588	0.418617	-1.2563	down	Amino acids and derivatives
M457	L-Kynurenine	2922-83-0	Amino acids and their derivatives	18630	10850	10050	5570	4203	4737	1.47762	2.72433	1.4459	up	Amino acids and derivatives
M466	Luteolin	491-70-3	Flavones	1023000	929800	1112000	96580	122600	114500	1.61623	9.18485	3.19926	up	Flavonoids
M469	Lysionotin	152743-19-6	Flavones	100	100	100	10440	12400	10980	1.61867	0.00887049	-6.81677	down	Flavonoids
M485	lysoPC18:1(sn-1)	-	Lysophosphatidylcholine	1377000	1437000	1560000	782400	647500	685200	1.5916	2.06799	1.04823	up	Lipids
M495	lysoPC20:1(sn-2)	-	Lysophosphatidylcholine	15240	25240	26860	11420	9772	11830	1.42128	2.03925	1.02804	up	Lipids
M497	lysoPC20:2(sn-2)	-	Lysophosphatidylcholine	20800	24160	29920	14400	13060	8117	1.42986	2.10473	1.07364	up	Lipids
M502	lysoPE14:0(sn-2)	-	Lysophosphatidylethanolamine	24540	23310	25120	9830	13390	12400	1.57117	2.04857	1.03462	up	Lipids
M513	lysoPE20:0(sn-1)	-	Lysophosphatidylethanolamine	1378	2133	2972	1375	628.1	1185	1.19027	2.0335	1.02396	up	Lipids
M515	lysoPE20:1(sn-2)	-	Lysophosphatidylethanolamine	10540	11610	14280	5029	5804	5218	1.57903	2.26964	1.18246	up	Lipids
M517	lysoPE20:3(sn-2)	-	Lysophosphatidylethanolamine	5685	4704	5938	100	100	100	1.61877	54.4233	5.76615	up	Lipids
M534	Methylmalonate	516-05-2	Organic acids	5376	5903	10440	20000	33970	35630	1.50177	0.2424	-2.04454	down	Organic acids
M539	Murrangatin	37126-91-3	Coumarins	42320	53000	46090	14260	19780	18260	1.57955	2.70382	1.435	up	Phenylpropanoids
M540	Myricetin	529-44-2	Flavonols	22590	14330	20510	3347	10310	12990	1.16394	2.15521	1.10783	up	Flavonoids
M544	N-?Carbamoyl-?DL-?asparticacid	923-37-5	Amino acids and their derivatives	9681	13530	6756	30950	17700	13200	1.20452	0.484511	-1.0454	down	Amino acids and derivatives
M555	NAD+	53-84-9	Nucleotides and their derivatives	7297	5757	7164	6613	21220	17750	1.10335	0.443543	-1.17286	down	Nucleotides and derivatives
M556	Naringenin	480-41-1	Dihydroflavonoids	182800	243700	208100	90540	94370	82090	1.58465	2.37678	1.24901	up	Flavonoids
M558	NaringinDihydrochalcone	18916-17-1	Chalcone	4284	14280	4709	100	100	100	1.59184	77.5767	6.27755	up	Flavonoids
M570	Nicotine	54-11-5	Pyridine alkaloids	14130	6654	11380	100200	33050	17070	1.23769	0.21397	-2.22452	down	Alkaloids
M577	Notopterol	88206-46-6	Coumarins	14010	16510	10680	100	100	100	1.61663	137.333	7.10154	up	Phenylpropanoids
M580	o-Anisicacid	579-75-9	Phenolic acids	121500	162500	171700	71390	64460	65450	1.5626	2.26379	1.17874	up	Phenolic acids
M582	Okanin	484-76-4	Chalcone	91890	122000	123800	30470	51030	43620	1.53151	2.69893	1.43239	up	Flavonoids
M598	Phenylalanine&tyrosinemetabolism	156-06-9	Organic acids	48140	54070	56850	14180	15100	15630	1.61445	3.54175	1.82446	up	Organic acids
M601	Phloretin	60-82-2	Chalcone	174500	226800	275000	16630	42920	13060	1.54624	9.31414	3.21942	up	Flavonoids
M622	Quercetin	117-39-5	Flavonols	703100	544100	583600	120000	391000	373800	1.19564	2.06917	1.04905	up	Flavonoids
M639	Rutamarin	14882-94-1	Coumarins	100	100	100	4442	6279	5642	1.61642	0.018334	-5.76933	down	Phenylpropanoids
M648	schisandrin C	61301-33-5	Lignans	4032	2400	4190	6174	6774	10050	1.3874	0.461866	-1.11445	down	Phenylpropanoids
M658	Seguinoside D	220778-23-4	Phenolic acids	100	100	100	11800	20130	22810	1.61368	0.00548045	-7.51149	down	Phenolic acids
M676	Syringicacid	530-57-4	Phenolic acids	45190	73370	87800	5205	8910	2867	1.55764	12.1517	3.60309	up	Phenolic acids
M679	TAXIFOLIN	480-18-2	Dihydroflavonols	87690	49040	64360	21470	18700	43190	1.34063	2.41231	1.27041	up	Flavonoids
M692	Traumaticacid	6402-36-4	Lipids	9571	8321	6591	16150	18990	15780	1.53792	0.480813	-1.05645	down	Lipids
M711	Wedelolactone	524-12-9	Coumarins	25000	24900	24220	100	100	100	1.61945	247.067	7.94876	up	Phenylpropanoids

## Sheet: 24 DAMs
	Compounds	Class	Category	CAS	Class	DW_24_1	DW_24_2	DW_24_3	QX_24_1	QX_24_2	QX_24_3	DW_0_1	DW_0_2	DW_0_3	QX_0_1	QX_0_2	QX_0_3	cpd_ID	kegg_map
M035	(S)-Columbianetinacetate	Coumarins	Phenylpropanoids	-	Coumarins	148600	99380	67720	49130	23710	57260	100	100	100	100	100	100	--	--
M105	2H-1-Benzopyran-2-one,7-[(3,3-dimethyloxiranyl)methoxy]-6-methoxy-	Coumarins	Phenylpropanoids	78876-49-0	Coumarins	142700	106600	97150	135800	78230	148000	100	100	100	100	100	100	--	--
M121	3,15-Dihydroxyhexadecanoicacid	Free fatty acids	Lipids	-	Free fatty acids	371100	252100	154100	124500	41190	118400	100	100	100	100	100	100	--	--
M129	3,4-DihydroxyphenylaceticAcid	Phenolic acids	Phenolic acids	102-32-9	Phenolic acids	23120	33130	33810	28670	26110	36040	10630	10020	10380	9631	5010	9388	C01161	ko00350,ko01100
M141	3-Hydroxy-4-methoxycinnamicacid	Phenolic acids	Phenolic acids	537-73-5	Phenolic acids	81720	48980	117200	42220	45790	60090	38760	23420	26450	29550	28510	13650	C10470	--
M144	3-Hydroxybenzoicacid	Organic acids	Organic acids	99-06-9	Organic acids	1195000	935900	198300	492100	523100	436600	86220	94360	146800	117600	152000	74760	C00587	ko00400
M168	4-Hydroxybenzoicacid	Phenolic acids	Phenolic acids	99-96-7	Phenolic acids	1405000	852500	312600	532600	636000	591100	109200	93630	100400	90350	81060	95150	C00156	ko00130,ko00790,ko01100,ko01110
M216	7-methyl-1-[(2S,3R,4S,5S,6R)-3,4,5-trihydroxy-6-(hydroxymethyl)oxan-2-yl]oxy-1,4a,5,6,7,7a-hexahydrocyclopenta[c]pyran-4-carboxylicacid	Iridoids	Terpenes	-	Iridoids	263300	358100	512700	15580	310200	106600	214500	71910	65470	7747	16850	13100	--	--
M219	8-[3,5-dihydroxy-6-(hydroxymethyl)-4-(3,4,5-trihydroxyoxan-2-yl)oxyoxan-2-yl]-5,7-dihydroxy-3-(4-hydroxyphenyl)chromen-4-one	Isoflavones	Flavonoids	-	Isoflavones	59330	67480	71550	60620	75530	141000	14820	19600	34840	65720	36450	36350	--	--
M230	Adenine	Nucleotides and their derivatives	Nucleotides and derivatives	73-24-5	Nucleotides and their derivatives	692500	746500	672900	644400	528800	691300	332800	275000	266900	190100	244100	287400	C00147	ko00230,ko00908,ko01100
M356	Episyringaresinol	Lignans	Phenylpropanoids	51152-20-6	Lignans	474500	599900	572400	186100	160400	256800	167200	138900	200500	107900	77970	74050	--	--
M361	Esculetin	Coumarins	Phenylpropanoids	305-01-1	Coumarins	511200	579200	601000	366000	404800	497500	170700	148100	226400	86210	67860	99630	--	--
M369	GALACTITOL	Sugars and alcohols	Sugars and alcohols	608-66-2	Sugars and alcohols	56360	61010	60500	32450	37260	43230	12950	13240	19810	11540	15340	17730	C01697	ko00052,ko01100
M397	Hydroxyphenyllacticacid	Phenolic acids	Phenolic acids	306-23-0	Phenolic acids	45820	38800	15860	6853	8224	7111	4147	4645	2706	100	100	100	C03672	--
M497	lysoPC20:2(sn-2)	Lysophosphatidylcholine	Lipids	-	Lysophosphatidylcholine	36630	30200	30210	20800	24160	29920	12930	8342	13800	14400	13060	8117	--	--
M502	lysoPE14:0(sn-2)	Lysophosphatidylethanolamine	Lipids	-	Lysophosphatidylethanolamine	27350	27650	24010	24540	23310	25120	6954	9445	10520	9830	13390	12400	--	--
M513	lysoPE20:0(sn-1)	Lysophosphatidylethanolamine	Lipids	-	Lysophosphatidylethanolamine	3134	3606	2152	1378	2133	2972	926.6	894.8	723.9	1375	628.1	1185	--	--
M515	lysoPE20:1(sn-2)	Lysophosphatidylethanolamine	Lipids	-	Lysophosphatidylethanolamine	17320	14420	12490	10540	11610	14280	4357	5948	4314	5029	5804	5218	--	--
M517	lysoPE20:3(sn-2)	Lysophosphatidylethanolamine	Lipids	-	Lysophosphatidylethanolamine	9288	5246	4899	5685	4704	5938	100	100	100	100	100	100	--	--
M539	Murrangatin	Coumarins	Phenylpropanoids	37126-91-3	Coumarins	23690	28680	34100	42320	53000	46090	100	100	100	14260	19780	18260	--	--
M598	Phenylalanine&tyrosinemetabolism	Organic acids	Organic acids	156-06-9	Organic acids	257900	172500	92650	48140	54070	56850	14360	16910	17350	14180	15100	15630	C00166	ko00360,ko00400,ko00960,ko01100,ko01110,ko01210,ko01230
M601	Phloretin	Chalcone	Flavonoids	60-82-2	Chalcone	1896000	2451000	2155000	174500	226800	275000	601600	685000	858200	16630	42920	13060	C00774	ko00941,ko01110
M622	Quercetin	Flavonols	Flavonoids	117-39-5	Flavonols	590700	651300	819500	703100	544100	583600	294800	230300	372500	120000	391000	373800	C00389	ko00941,ko00944,ko01100,ko01110
M711	Wedelolactone	Coumarins	Phenylpropanoids	524-12-9	Coumarins	83830	97430	127800	25000	24900	24220	100	100	100	100	100	100	C10541	--
