# Supplementary material for: Metabolomics and WGCNA Analyses Reveal the Underlying Mechanisms of Resistance to Botrytis cinerea in Hazelnut
Source: Genes (Basel). 2024 Dec 24;16(1):2. doi: 10.3390/genes16010002 (PMC11765503; doi:10.3390/genes16010002)
Supplement: Supplementary file 1 [file genes-16-00002-s001.zip › genes-3382460-supplementary/Table S5 Gene2module.xlsx]

## Sheet: Sheet1
GID	Module
Cluster-13540.1	green
Cluster-35363.17019	pink
Cluster-35363.9032	blue
Cluster-35363.9017	blue
Cluster-35363.3749	yellow
Cluster-35363.9519	brown
Cluster-35363.3566	brown
Cluster-35363.14567	brown
Cluster-35363.7966	red
Cluster-35363.17008	turquoise
Cluster-35363.12360	black
Cluster-35363.5401	yellow
Cluster-35363.20837	blue
Cluster-35363.18115	brown
Cluster-35363.20865	turquoise
Cluster-35363.19376	yellow
Cluster-35363.21815	black
Cluster-35363.17037	turquoise
Cluster-35363.7947	turquoise
Cluster-35363.20988	red
Cluster-35363.19099	blue
Cluster-35363.24794	blue
Cluster-35363.19186	yellow
Cluster-35363.23922	grey
Cluster-35363.3548	blue
Cluster-35363.16354	yellow
Cluster-35363.22020	brown
Cluster-35363.19153	blue
Cluster-35363.8493	turquoise
Cluster-35363.19963	yellow
Cluster-35363.16778	purple
Cluster-35363.4142	black
Cluster-35363.15150	turquoise
Cluster-35363.9754	blue
Cluster-35363.16681	green
Cluster-35363.20039	magenta
Cluster-35363.8368	red
Cluster-35363.13451	green
Cluster-35363.8446	blue
Cluster-35363.3648	pink
Cluster-35363.17116	brown
Cluster-35363.18031	turquoise
Cluster-35363.2199	blue
Cluster-35363.9116	brown
Cluster-35363.22517	turquoise
Cluster-25049.0	red
Cluster-35363.3303	blue
Cluster-35363.7124	brown
Cluster-35363.26477	yellow
Cluster-35363.7357	red
Cluster-35363.28627	red
Cluster-35363.14983	green
Cluster-35363.15335	red
Cluster-35363.19472	grey
Cluster-34160.0	turquoise
Cluster-35363.8687	turquoise
Cluster-35363.16561	turquoise
Cluster-35363.24460	red
Cluster-35363.20030	red
Cluster-35363.12129	green
Cluster-35363.16260	yellow
Cluster-35363.19600	blue
Cluster-35363.19541	brown
Cluster-35363.14134	turquoise
Cluster-35363.14632	grey
Cluster-35363.24863	red
Cluster-35363.942	red
Cluster-35363.11317	black
Cluster-35363.13670	yellow
Cluster-35363.12848	red
Cluster-35363.16535	brown
Cluster-35363.14724	green
Cluster-35363.21789	blue
Cluster-35363.9746	brown
Cluster-35363.14077	magenta
Cluster-35363.7975	turquoise
Cluster-35363.15454	red
Cluster-35363.9315	brown
Cluster-35363.10958	blue
Cluster-35363.29063	turquoise
Cluster-35363.21015	turquoise
Cluster-35363.23564	blue
Cluster-35363.9674	green
Cluster-35363.15581	turquoise
Cluster-35363.10469	pink
Cluster-31631.0	turquoise
Cluster-35363.25497	turquoise
Cluster-35363.26231	yellow
Cluster-35363.14270	yellow
Cluster-27010.0	brown
Cluster-35363.5916	brown
Cluster-35363.21967	pink
Cluster-35363.17884	turquoise
Cluster-35363.10823	blue
Cluster-35363.18404	turquoise
Cluster-35363.24910	grey
Cluster-35363.8475	brown
Cluster-35363.19951	turquoise
Cluster-35363.23845	brown
Cluster-35363.12122	blue
Cluster-35363.14868	green
Cluster-35363.19241	brown
Cluster-35363.10683	turquoise
Cluster-35363.13135	red
Cluster-35363.8768	brown
Cluster-35363.14279	turquoise
Cluster-22051.0	green
Cluster-35363.12601	black
Cluster-35363.22093	blue
Cluster-35363.16601	yellow
Cluster-35363.12768	blue
Cluster-35363.5497	turquoise
Cluster-35363.992	black
Cluster-35363.15688	green
Cluster-35363.1965	yellow
Cluster-35363.22541	black
Cluster-35363.9383	turquoise
Cluster-35363.12985	brown
Cluster-35363.12827	turquoise
Cluster-35363.2731	grey
Cluster-35363.23573	yellow
Cluster-35363.23253	blue
Cluster-35363.12756	grey
Cluster-35363.4426	yellow
Cluster-35363.7734	purple
Cluster-35363.5582	blue
Cluster-35363.21263	blue
Cluster-35363.8195	magenta
Cluster-35363.17558	blue
Cluster-35363.1451	pink
Cluster-35363.20322	brown
Cluster-35363.414	turquoise
Cluster-35363.18114	turquoise
Cluster-35363.7782	green
Cluster-35363.12629	red
Cluster-35363.6703	blue
Cluster-35363.11901	grey
Cluster-35363.5375	brown
Cluster-35363.17962	red
Cluster-35363.17698	magenta
Cluster-35363.12038	turquoise
Cluster-35363.17675	turquoise
Cluster-35363.13436	brown
Cluster-35363.11677	purple
Cluster-35363.8816	yellow
Cluster-35363.18335	green
Cluster-35363.5413	pink
Cluster-35363.20959	grey
Cluster-35363.24475	purple
Cluster-35363.17889	yellow
Cluster-35363.21195	green
Cluster-35363.12671	turquoise
Cluster-35363.15980	brown
Cluster-35363.13103	magenta
Cluster-35363.19983	blue
Cluster-35363.11587	black
Cluster-35363.7695	yellow
Cluster-35363.11327	pink
Cluster-35363.10141	black
Cluster-35363.12126	turquoise
Cluster-35363.13160	yellow
Cluster-35363.13452	turquoise
Cluster-35363.11047	magenta
Cluster-35363.13425	blue
Cluster-35363.4996	turquoise
Cluster-35363.18209	brown
Cluster-35363.10599	brown
Cluster-35363.5495	blue
Cluster-35363.16552	blue
Cluster-35363.21821	yellow
Cluster-35363.23105	magenta
Cluster-35363.14373	turquoise
Cluster-35363.22668	red
Cluster-29753.0	turquoise
Cluster-35363.8521	turquoise
Cluster-35363.13439	brown
Cluster-35363.3988	blue
Cluster-35363.15546	green
Cluster-35363.8189	blue
Cluster-35363.19021	brown
Cluster-35363.17695	magenta
Cluster-35363.18872	purple
Cluster-35363.20886	magenta
Cluster-35363.22251	yellow
Cluster-35363.16599	turquoise
Cluster-35363.26711	red
Cluster-35363.19840	turquoise
Cluster-35363.12789	turquoise
Cluster-35363.17425	pink
Cluster-35363.5615	magenta
Cluster-35363.2760	brown
Cluster-35363.23822	pink
Cluster-35363.19209	brown
Cluster-35363.16948	red
Cluster-35363.13812	blue
Cluster-35363.7429	turquoise
Cluster-35363.19866	blue
Cluster-35363.20590	green
Cluster-35363.7352	grey
Cluster-35363.11554	turquoise
Cluster-35363.1381	black
Cluster-35363.25606	blue
Cluster-35363.20994	green
Cluster-35363.19898	blue
Cluster-35363.1066	yellow
Cluster-35363.21993	grey
Cluster-35363.6892	blue
Cluster-35363.17162	blue
Cluster-35363.15421	brown
Cluster-35363.23591	turquoise
Cluster-35363.21772	blue
Cluster-35363.10458	green
Cluster-35363.18384	yellow
Cluster-35363.4926	red
Cluster-35363.19845	turquoise
Cluster-35363.16463	magenta
Cluster-35363.6787	turquoise
Cluster-35363.23770	brown
Cluster-35363.3407	brown
Cluster-35363.17521	yellow
Cluster-35363.15035	turquoise
Cluster-35363.16222	green
Cluster-35363.13570	yellow
Cluster-35363.15292	black
Cluster-27530.0	brown
Cluster-35363.4485	brown
Cluster-35363.22968	yellow
Cluster-35363.9660	blue
Cluster-35363.17327	brown
Cluster-35363.10346	grey
Cluster-35363.8329	blue
Cluster-35363.542	purple
Cluster-35363.12785	turquoise
Cluster-35363.7362	turquoise
Cluster-35363.9352	yellow
Cluster-35363.7513	yellow
Cluster-35363.26473	magenta
Cluster-35363.29090	brown
Cluster-35363.8072	turquoise
Cluster-35363.8638	blue
Cluster-35363.4432	turquoise
Cluster-35363.8461	brown
Cluster-35363.18401	pink
Cluster-35363.24322	brown
Cluster-35363.8117	blue
Cluster-35363.7658	blue
Cluster-35363.7493	blue
Cluster-35363.13299	green
Cluster-35363.11157	brown
Cluster-31718.0	brown
Cluster-35363.17219	pink
Cluster-35363.20972	pink
Cluster-35363.5777	blue
Cluster-35363.8321	green
Cluster-35363.24868	grey
Cluster-35363.25036	grey
Cluster-35363.20426	turquoise
Cluster-35363.13639	pink
Cluster-35363.24570	green
Cluster-35363.7230	turquoise
Cluster-35363.18944	turquoise
Cluster-35363.8622	red
Cluster-35363.26046	grey
Cluster-35363.15627	turquoise
Cluster-35363.573	turquoise
Cluster-35363.4524	magenta
Cluster-35363.13610	turquoise
Cluster-35363.7409	grey
Cluster-35363.25463	blue
Cluster-35363.21451	green
Cluster-35363.7515	yellow
Cluster-35363.18079	pink
Cluster-35363.13410	turquoise
Cluster-35363.16356	blue
Cluster-35363.21335	blue
Cluster-35363.18039	yellow
Cluster-35363.1382	black
Cluster-35363.7162	brown
Cluster-35363.27443	turquoise
Cluster-35363.11203	turquoise
Cluster-25787.0	grey
Cluster-35363.22275	green
Cluster-35363.18212	turquoise
Cluster-35363.23108	blue
Cluster-35363.8839	brown
Cluster-35363.10644	yellow
Cluster-35363.19221	turquoise
Cluster-35363.12224	magenta
Cluster-35363.13792	grey
Cluster-35363.20794	pink
Cluster-35363.9851	yellow
Cluster-35363.13120	turquoise
Cluster-35363.12694	yellow
Cluster-35363.12344	turquoise
Cluster-35363.20946	purple
Cluster-35363.19019	turquoise
Cluster-35363.4792	yellow
Cluster-35363.20951	yellow
Cluster-35363.13180	blue
Cluster-35363.10373	turquoise
Cluster-35363.9080	turquoise
Cluster-35363.1181	turquoise
Cluster-35363.9644	yellow
Cluster-35363.16204	red
Cluster-35363.6798	brown
Cluster-35363.18605	brown
Cluster-35363.4376	brown
Cluster-35363.15056	turquoise
Cluster-35363.7849	blue
Cluster-35363.17577	green
Cluster-35363.14646	green
Cluster-35363.18269	magenta
Cluster-35363.6481	brown
Cluster-35363.4372	brown
Cluster-26480.0	turquoise
Cluster-35363.16869	blue
Cluster-35363.4752	red
Cluster-35363.29334	brown
Cluster-35363.15986	blue
Cluster-35363.11084	yellow
Cluster-35363.25342	brown
Cluster-35363.4950	green
Cluster-35363.14034	turquoise
Cluster-35363.7800	turquoise
Cluster-29687.0	red
Cluster-35363.9327	magenta
Cluster-35363.15753	yellow
Cluster-35363.19697	blue
Cluster-35363.13099	blue
Cluster-35363.20579	pink
Cluster-17870.0	pink
Cluster-35363.25070	brown
Cluster-35363.24333	brown
Cluster-35363.10902	turquoise
Cluster-35363.16519	blue
Cluster-35363.16127	green
Cluster-35363.27021	turquoise
Cluster-35363.8482	blue
Cluster-35363.3024	grey
Cluster-35363.19167	turquoise
Cluster-35363.27241	black
Cluster-35363.20501	blue
Cluster-27211.0	turquoise
Cluster-35363.25116	brown
Cluster-35363.8625	purple
Cluster-35363.11550	yellow
Cluster-35363.23478	turquoise
Cluster-35363.9437	turquoise
Cluster-35363.14124	blue
Cluster-35363.10801	blue
Cluster-35363.10034	yellow
Cluster-31490.0	turquoise
Cluster-35363.10115	turquoise
Cluster-35363.18332	magenta
Cluster-35363.11097	brown
Cluster-35363.11994	green
Cluster-35363.7585	black
Cluster-35363.17479	brown
Cluster-35363.23378	red
Cluster-35363.19805	yellow
Cluster-35363.23426	red
Cluster-35363.11959	red
Cluster-35363.24088	brown
Cluster-35363.28982	brown
Cluster-35363.26411	black
Cluster-35363.18955	pink
Cluster-35363.5899	brown
Cluster-35363.16231	turquoise
Cluster-35363.8056	green
Cluster-35363.242	brown
Cluster-35363.6730	brown
Cluster-35363.28951	blue
Cluster-35363.18949	magenta
Cluster-35363.1310	blue
Cluster-35363.12317	blue
Cluster-35363.5505	blue
Cluster-35363.4500	turquoise
Cluster-35363.20871	turquoise
Cluster-35363.15620	yellow
Cluster-35363.22038	turquoise
Cluster-35363.13249	pink
Cluster-25869.0	grey
Cluster-35363.18826	turquoise
Cluster-35363.14018	blue
Cluster-35363.18133	black
Cluster-35363.23182	yellow
Cluster-35363.14890	yellow
Cluster-35363.23777	blue
Cluster-35363.9929	turquoise
Cluster-35363.17891	turquoise
Cluster-35363.7917	yellow
Cluster-35363.18850	blue
Cluster-35363.12199	red
Cluster-35363.6354	brown
Cluster-35363.6508	turquoise
Cluster-35363.10545	pink
Cluster-35363.21636	yellow
Cluster-19741.0	black
Cluster-35363.20560	magenta
Cluster-26678.0	green
Cluster-35363.3171	pink
Cluster-18116.0	blue
Cluster-35363.177	blue
Cluster-35363.18589	pink
Cluster-35363.12061	yellow
Cluster-35363.13862	turquoise
Cluster-35363.839	green
Cluster-35363.6196	black
Cluster-35363.11890	brown
Cluster-35363.21113	turquoise
Cluster-35363.20537	grey
Cluster-35464.0	black
Cluster-35363.1848	turquoise
Cluster-35363.15603	grey
Cluster-17463.0	yellow
Cluster-35363.13850	green
Cluster-35363.18308	yellow
Cluster-35363.22326	turquoise
Cluster-35363.6768	black
Cluster-35363.8805	green
Cluster-35363.8697	turquoise
Cluster-35363.10366	turquoise
Cluster-35363.10446	green
Cluster-35363.21523	red
Cluster-35363.2053	turquoise
Cluster-35363.15390	brown
Cluster-34657.1	brown
Cluster-35363.17789	turquoise
Cluster-20526.0	grey
Cluster-35363.11196	green
Cluster-35363.23287	turquoise
Cluster-35363.18930	yellow
Cluster-35363.9294	purple
Cluster-35363.11584	green
Cluster-35363.9755	turquoise
Cluster-35363.22863	green
Cluster-35363.11173	blue
Cluster-35363.8051	blue
Cluster-35363.3610	blue
Cluster-35363.6888	green
Cluster-35363.20446	yellow
Cluster-35363.8688	green
Cluster-35363.18981	grey
Cluster-35363.16625	black
Cluster-35363.22184	red
Cluster-35363.15036	brown
Cluster-35363.5289	turquoise
Cluster-28657.0	turquoise
Cluster-35363.6659	brown
Cluster-35363.17482	blue
Cluster-35363.29172	blue
Cluster-11497.0	grey
Cluster-35363.17811	brown
Cluster-31506.0	green
Cluster-35363.10143	black
Cluster-35363.16286	green
Cluster-35363.8358	blue
Cluster-35363.11774	turquoise
Cluster-35363.24736	turquoise
Cluster-35363.26320	pink
Cluster-20560.1	red
Cluster-35363.8469	yellow
Cluster-35363.4018	pink
Cluster-35363.23692	red
Cluster-35363.16421	yellow
Cluster-35363.10858	brown
Cluster-35363.18565	brown
Cluster-35363.14692	blue
Cluster-35363.11656	pink
Cluster-35363.16824	blue
Cluster-35363.3463	brown
Cluster-35363.17352	green
Cluster-35363.7297	turquoise
Cluster-35363.13111	blue
Cluster-35363.21894	grey
Cluster-34037.0	red
Cluster-35363.9023	brown
Cluster-35363.12255	blue
Cluster-35363.28821	blue
Cluster-35363.18482	pink
Cluster-35434.0	black
Cluster-35363.9394	brown
Cluster-35363.5201	blue
Cluster-35363.16091	purple
Cluster-35363.3452	blue
Cluster-35363.11364	red
Cluster-35363.8023	turquoise
Cluster-35363.14930	red
Cluster-35363.6970	yellow
Cluster-35363.12981	brown
Cluster-35363.12285	purple
Cluster-35363.7608	brown
Cluster-34994.0	pink
Cluster-35363.14804	turquoise
Cluster-35363.15853	blue
Cluster-35363.345	grey
Cluster-35363.14293	turquoise
Cluster-35363.7015	turquoise
Cluster-35363.148	yellow
Cluster-35363.20648	grey
Cluster-35363.11295	red
Cluster-35363.14561	yellow
Cluster-35363.15164	brown
Cluster-35363.14315	turquoise
Cluster-35363.9234	green
Cluster-35363.13458	yellow
Cluster-35363.14304	blue
Cluster-35363.17139	turquoise
Cluster-35363.13309	brown
Cluster-35363.11911	blue
Cluster-35363.17035	red
Cluster-35363.8448	pink
Cluster-35363.17681	yellow
Cluster-35363.24522	red
Cluster-35363.18287	green
Cluster-35363.16440	turquoise
Cluster-35363.21466	brown
Cluster-35363.25372	blue
Cluster-35363.9812	turquoise
Cluster-35363.501	turquoise
Cluster-35363.11424	grey
Cluster-35363.24952	blue
Cluster-35363.9431	purple
Cluster-35363.16565	turquoise
Cluster-35363.5331	blue
Cluster-35363.10391	black
Cluster-35363.6802	turquoise
Cluster-35363.14140	blue
Cluster-35363.14488	brown
Cluster-35363.14634	brown
Cluster-35363.17450	brown
Cluster-35363.12504	turquoise
Cluster-26781.0	blue
Cluster-35363.23717	green
Cluster-35363.4460	brown
Cluster-35363.9083	black
Cluster-35363.27725	brown
Cluster-35363.24383	yellow
Cluster-35363.8466	brown
Cluster-35363.23123	yellow
Cluster-35363.12842	yellow
Cluster-35363.12929	turquoise
Cluster-35057.0	brown
Cluster-35363.4347	brown
Cluster-35363.11350	turquoise
Cluster-35363.6388	turquoise
Cluster-35363.20438	yellow
Cluster-35363.18717	blue
Cluster-35363.3946	green
Cluster-35363.11874	brown
Cluster-35363.14760	brown
Cluster-35363.16902	turquoise
Cluster-35363.15894	turquoise
Cluster-35363.23516	pink
Cluster-35363.16532	brown
Cluster-35363.10888	grey
Cluster-35363.12875	yellow
Cluster-35363.14817	brown
Cluster-35363.22282	brown
Cluster-35363.15801	turquoise
Cluster-19072.0	blue
Cluster-35363.11079	brown
Cluster-35363.12400	grey
Cluster-35363.1540	magenta
Cluster-35363.26105	red
Cluster-27896.0	blue
Cluster-8017.0	turquoise
Cluster-35363.23866	yellow
Cluster-35363.3496	magenta
Cluster-35363.18273	green
Cluster-35363.14040	brown
Cluster-35363.14039	turquoise
Cluster-35363.12680	red
Cluster-35363.5739	green
Cluster-35363.22234	green
Cluster-35363.4113	brown
Cluster-35363.22914	green
Cluster-35363.27158	pink
Cluster-35363.1586	black
Cluster-35363.12979	yellow
Cluster-35363.14368	blue
Cluster-35363.2355	yellow
Cluster-35363.18345	yellow
Cluster-35363.11699	green
Cluster-35363.17861	pink
Cluster-35363.19629	brown
Cluster-35363.25985	blue
Cluster-35363.24583	red
Cluster-35363.8282	yellow
Cluster-35363.26314	turquoise
Cluster-35363.12725	blue
Cluster-35363.8801	turquoise
Cluster-31382.0	turquoise
Cluster-35363.23912	brown
Cluster-35363.6486	yellow
Cluster-27038.0	pink
Cluster-35363.17459	brown
Cluster-35363.7489	blue
Cluster-35363.5097	turquoise
Cluster-35363.15669	turquoise
Cluster-26012.0	pink
Cluster-35363.10697	grey
Cluster-35363.14875	blue
Cluster-35363.9895	black
Cluster-35363.6948	blue
Cluster-35363.12740	black
Cluster-35363.782	brown
Cluster-35363.8235	turquoise
Cluster-35363.9641	grey
Cluster-35363.5846	brown
Cluster-35363.19925	red
Cluster-35363.13790	blue
Cluster-35363.13671	turquoise
Cluster-35363.4440	grey
Cluster-35363.9135	brown
Cluster-35363.20816	green
Cluster-35363.14213	grey
Cluster-35363.17062	green
Cluster-35363.6695	blue
Cluster-35363.24070	red
Cluster-29971.0	turquoise
Cluster-35363.19060	turquoise
Cluster-35363.10677	turquoise
Cluster-35363.10726	brown
Cluster-35363.21005	red
Cluster-35363.11453	brown
Cluster-35363.19592	brown
Cluster-35363.2865	blue
Cluster-35363.27948	blue
Cluster-35363.12070	turquoise
Cluster-35363.7601	turquoise
Cluster-35363.20174	grey
Cluster-35363.10076	brown
Cluster-35363.8288	brown
Cluster-35363.19306	grey
Cluster-35363.26581	red
Cluster-35363.14179	red
Cluster-35363.15916	green
Cluster-35363.13091	turquoise
Cluster-35363.5526	green
Cluster-35363.8491	brown
Cluster-28505.0	red
Cluster-35363.21161	green
Cluster-35363.9369	turquoise
Cluster-35363.28644	blue
Cluster-35363.11622	turquoise
Cluster-35363.11163	yellow
Cluster-35363.181	red
Cluster-35363.12093	black
Cluster-35363.15747	turquoise
Cluster-22560.0	red
Cluster-35363.19187	grey
Cluster-24440.0	red
Cluster-35363.15525	black
Cluster-35363.24289	yellow
Cluster-35363.12665	yellow
Cluster-35363.2741	pink
Cluster-35363.25799	brown
Cluster-35363.21520	red
Cluster-35363.20813	yellow
Cluster-35363.4867	green
Cluster-35363.21956	blue
Cluster-35363.10639	brown
Cluster-35363.8990	yellow
Cluster-35363.10194	turquoise
Cluster-35363.16427	pink
Cluster-35363.19416	yellow
Cluster-35363.5585	green
Cluster-35363.13678	blue
Cluster-35363.12713	red
Cluster-35363.16944	green
Cluster-35363.25332	blue
Cluster-35363.22496	turquoise
Cluster-35363.8188	yellow
Cluster-35363.16262	yellow
Cluster-35363.15345	grey
Cluster-35363.20998	turquoise
Cluster-35363.6990	brown
Cluster-35363.11246	green
Cluster-35363.8283	grey
Cluster-35363.20410	green
Cluster-35363.8868	pink
Cluster-35363.17678	blue
Cluster-35363.3612	blue
Cluster-35363.22557	green
Cluster-35363.12095	green
Cluster-35363.19736	grey
Cluster-31639.0	turquoise
Cluster-35363.7905	blue
Cluster-35363.26778	brown
Cluster-23709.0	blue
Cluster-35363.9401	blue
Cluster-35363.15015	blue
Cluster-35363.26606	blue
Cluster-33718.0	blue
Cluster-35363.18111	pink
Cluster-35363.7774	yellow
Cluster-35363.7664	green
Cluster-35363.9310	turquoise
Cluster-35363.6524	purple
Cluster-35363.20436	red
Cluster-35363.12280	brown
Cluster-25924.0	black
Cluster-35363.22277	green
Cluster-35363.17651	brown
Cluster-35363.21817	magenta
Cluster-35363.16857	yellow
Cluster-35363.21243	red
Cluster-35363.8762	turquoise
Cluster-35363.20403	pink
Cluster-35363.1210	brown
Cluster-35363.13001	yellow
Cluster-35363.10124	brown
Cluster-35363.23454	yellow
Cluster-35363.15370	yellow
Cluster-35363.15203	brown
Cluster-35363.18876	yellow
Cluster-35363.23583	purple
Cluster-35363.8609	blue
Cluster-35363.5903	turquoise
Cluster-35363.20055	brown
Cluster-35363.16801	turquoise
Cluster-35363.3479	brown
Cluster-35363.18352	pink
Cluster-35363.9673	yellow
Cluster-35363.13931	brown
Cluster-35363.3622	turquoise
Cluster-28032.0	brown
Cluster-35363.13574	black
Cluster-35363.3540	turquoise
Cluster-35363.9670	magenta
Cluster-35363.23486	turquoise
Cluster-35363.10106	turquoise
Cluster-35363.18607	turquoise
Cluster-35363.23547	yellow
Cluster-35363.25861	brown
Cluster-35363.17422	pink
Cluster-35363.2401	black
Cluster-35363.5244	blue
Cluster-35363.14003	green
Cluster-35363.11352	grey
Cluster-35363.3439	black
Cluster-35363.21138	pink
Cluster-35363.9172	grey
Cluster-35363.23272	yellow
Cluster-35363.17605	brown
Cluster-35363.7064	brown
Cluster-35363.15693	brown
Cluster-35363.13190	blue
Cluster-35363.16839	green
Cluster-35363.15365	turquoise
Cluster-35363.10618	yellow
Cluster-35363.16142	brown
Cluster-35363.23529	blue
Cluster-35363.12699	brown
Cluster-35363.8974	turquoise
Cluster-25748.0	turquoise
Cluster-35363.23755	turquoise
Cluster-29109.0	turquoise
Cluster-35363.23147	brown
Cluster-35363.21089	turquoise
Cluster-35363.18971	turquoise
Cluster-35363.8088	brown
Cluster-35363.24912	black
Cluster-35363.12717	blue
Cluster-35363.15602	pink
Cluster-35363.21588	grey
Cluster-35363.23685	blue
Cluster-35363.4483	turquoise
Cluster-35363.8811	turquoise
Cluster-35363.26210	blue
Cluster-35363.27168	turquoise
Cluster-35363.509	purple
Cluster-36238.2	green
Cluster-35363.16179	green
Cluster-35363.25659	turquoise
Cluster-35363.12559	green
Cluster-35363.13989	turquoise
Cluster-30925.0	grey
Cluster-35363.16470	blue
Cluster-35363.17978	turquoise
Cluster-35363.10884	purple
Cluster-35363.16844	black
Cluster-35363.3449	pink
Cluster-35363.23560	blue
Cluster-35363.14943	turquoise
Cluster-35363.18487	yellow
Cluster-35363.11153	blue
Cluster-35363.5129	brown
Cluster-35363.14095	red
Cluster-35363.2107	yellow
Cluster-35363.12734	brown
Cluster-10001.0	turquoise
Cluster-35363.5680	yellow
Cluster-35363.21754	pink
Cluster-35363.10628	turquoise
Cluster-35363.11254	blue
Cluster-35363.21321	turquoise
Cluster-35363.2261	magenta
Cluster-35363.9271	turquoise
Cluster-35363.8829	turquoise
Cluster-35363.18808	pink
Cluster-35363.25918	magenta
Cluster-35363.5032	red
Cluster-35363.21079	blue
Cluster-35363.319	turquoise
Cluster-35363.19521	turquoise
Cluster-35363.22980	black
Cluster-35363.25044	brown
Cluster-35363.15094	brown
Cluster-35363.27099	black
Cluster-35301.0	grey
Cluster-35363.1637	green
Cluster-35363.26071	brown
Cluster-35363.9590	red
Cluster-35363.22958	yellow
Cluster-25105.0	purple
Cluster-35363.18224	yellow
Cluster-35363.14916	green
Cluster-35363.16048	grey
Cluster-35363.20630	blue
Cluster-35363.25807	brown
Cluster-35363.9296	brown
Cluster-35363.29035	turquoise
Cluster-35363.1239	turquoise
Cluster-35363.21287	turquoise
Cluster-35363.10189	brown
Cluster-35363.17602	turquoise
Cluster-35363.11819	blue
Cluster-35363.29281	blue
Cluster-30045.0	yellow
Cluster-35363.4963	turquoise
Cluster-35363.5060	grey
Cluster-18931.0	purple
Cluster-35363.10232	brown
Cluster-35363.15027	turquoise
Cluster-35363.591	yellow
Cluster-35363.14070	black
Cluster-35363.11002	turquoise
Cluster-35363.13257	yellow
Cluster-35363.62	green
Cluster-35363.26462	grey
Cluster-9863.3	grey
Cluster-35363.8893	turquoise
Cluster-35363.21224	blue
Cluster-35363.12561	turquoise
Cluster-35363.15926	turquoise
Cluster-35363.16347	grey
Cluster-35363.25854	brown
Cluster-35363.11238	turquoise
Cluster-35363.18885	grey
Cluster-35363.11060	green
Cluster-35363.9696	turquoise
Cluster-35363.8212	blue
Cluster-35363.11725	yellow
Cluster-35363.8531	brown
Cluster-35363.8717	blue
Cluster-35363.23800	yellow
Cluster-35363.11059	turquoise
Cluster-35363.11369	blue
Cluster-35363.5011	green
Cluster-35363.17373	turquoise
Cluster-35363.5452	black
Cluster-35363.17993	black
Cluster-35363.23308	green
Cluster-28383.0	blue
Cluster-35363.9170	pink
Cluster-35363.19197	green
Cluster-35363.23703	turquoise
Cluster-35363.26178	brown
Cluster-35363.8888	turquoise
Cluster-35363.29492	yellow
Cluster-7175.0	yellow
Cluster-35363.17609	brown
Cluster-28989.0	turquoise
Cluster-35363.14669	brown
Cluster-35363.20083	brown
Cluster-35363.13502	brown
Cluster-35363.26793	red
Cluster-35363.9283	green
Cluster-35363.12882	brown
Cluster-35363.4888	turquoise
Cluster-35363.20583	grey
Cluster-35363.18370	brown
Cluster-35363.28709	turquoise
Cluster-35363.10798	blue
Cluster-35363.15476	turquoise
Cluster-35363.16640	yellow
Cluster-35363.27438	pink
Cluster-35363.8776	black
Cluster-35363.24414	blue
Cluster-35363.15466	black
Cluster-35363.13366	blue
Cluster-35363.19534	turquoise
Cluster-25647.0	magenta
Cluster-35363.19764	black
Cluster-35363.21563	red
Cluster-26064.1	red
Cluster-35363.16925	blue
Cluster-35363.16739	green
Cluster-35363.25900	yellow
Cluster-35363.23350	blue
Cluster-35363.19311	green
Cluster-35363.11842	turquoise
Cluster-35363.12898	turquoise
Cluster-35363.8046	turquoise
Cluster-35363.17975	turquoise
Cluster-35363.14534	yellow
Cluster-35363.19085	turquoise
Cluster-35363.15746	turquoise
Cluster-35363.26492	brown
Cluster-35363.22039	red
Cluster-35363.7182	green
Cluster-35363.5563	turquoise
Cluster-35363.1405	blue
Cluster-35363.14827	magenta
Cluster-35363.7604	yellow
Cluster-35363.8590	turquoise
Cluster-35363.24622	yellow
Cluster-35363.21097	green
Cluster-35363.21098	yellow
Cluster-35363.12384	green
Cluster-35363.8338	yellow
Cluster-27083.0	brown
Cluster-35363.11416	green
Cluster-27178.0	blue
Cluster-17610.0	green
Cluster-35363.20241	yellow
Cluster-35363.22467	black
Cluster-35363.7616	blue
Cluster-35363.10339	black
Cluster-17777.0	blue
Cluster-35363.5948	black
Cluster-35363.12868	brown
Cluster-35363.11291	blue
Cluster-35363.19715	yellow
Cluster-35363.16043	purple
Cluster-35363.12162	blue
Cluster-28447.0	black
Cluster-35363.8875	turquoise
Cluster-35363.16034	turquoise
Cluster-35363.7930	grey
Cluster-35363.7558	red
Cluster-35363.21302	green
Cluster-35363.11015	brown
Cluster-35363.15397	red
Cluster-35363.22014	pink
Cluster-35363.13571	grey
Cluster-35363.21333	turquoise
Cluster-35363.8154	yellow
Cluster-35363.21307	green
Cluster-35363.18640	yellow
Cluster-35363.14854	red
Cluster-35363.8078	yellow
Cluster-35363.26328	blue
Cluster-35363.10676	turquoise
Cluster-35363.26100	purple
Cluster-35363.4662	turquoise
Cluster-35363.6076	turquoise
Cluster-35363.7208	brown
Cluster-35363.15687	brown
Cluster-35363.3260	blue
Cluster-35363.21159	red
Cluster-35363.912	blue
Cluster-35363.24586	blue
Cluster-35363.7444	yellow
Cluster-35363.8678	turquoise
Cluster-35363.17414	yellow
Cluster-35363.4229	turquoise
Cluster-35363.23857	blue
Cluster-35363.21064	turquoise
Cluster-35363.19810	brown
Cluster-18688.1	turquoise
Cluster-35363.13444	brown
Cluster-35363.9610	black
Cluster-35363.12686	yellow
Cluster-16688.0	blue
Cluster-35363.19869	blue
Cluster-35363.13669	blue
Cluster-35363.21053	blue
Cluster-35363.18464	green
Cluster-35363.22077	yellow
Cluster-35363.23088	black
Cluster-35363.16180	black
Cluster-35363.8318	green
Cluster-35363.18755	grey
Cluster-35363.4887	blue
Cluster-35363.14829	yellow
Cluster-35363.7642	blue
Cluster-35363.21070	yellow
Cluster-35363.24741	yellow
Cluster-35363.6	brown
Cluster-35363.3406	red
Cluster-35363.8852	yellow
Cluster-35363.21102	blue
Cluster-35363.13575	black
Cluster-35363.15906	yellow
Cluster-35363.13759	green
Cluster-35363.15702	grey
Cluster-35363.14850	brown
Cluster-35363.12754	turquoise
Cluster-35363.18679	blue
Cluster-35363.6794	turquoise
Cluster-35363.22679	green
Cluster-35363.15940	green
Cluster-35363.6604	blue
Cluster-35363.17952	turquoise
Cluster-35363.504	yellow
Cluster-35363.25477	turquoise
Cluster-35363.18256	turquoise
Cluster-35363.2287	blue
Cluster-35363.27951	yellow
Cluster-35363.15376	turquoise
Cluster-35363.15775	turquoise
Cluster-35363.19177	pink
Cluster-35363.23913	yellow
Cluster-35363.12027	brown
Cluster-35363.17056	red
Cluster-35363.19380	brown
Cluster-35363.2850	red
Cluster-35363.10465	red
Cluster-35363.16530	yellow
Cluster-35363.22317	grey
Cluster-35363.3108	yellow
Cluster-35363.19936	brown
Cluster-35363.13147	blue
Cluster-35363.27244	red
Cluster-35363.12759	pink
Cluster-35363.16773	grey
Cluster-35363.20092	black
Cluster-35363.7023	brown
Cluster-35363.9337	purple
Cluster-35363.13258	yellow
Cluster-35363.7818	brown
Cluster-35363.17854	turquoise
Cluster-35363.4416	brown
Cluster-35363.11770	pink
Cluster-35363.15965	turquoise
Cluster-35363.9795	turquoise
Cluster-35363.19233	turquoise
Cluster-35363.14765	brown
Cluster-35363.17186	yellow
Cluster-35363.22042	brown
Cluster-35363.11041	yellow
Cluster-35363.17615	brown
Cluster-35363.8830	brown
Cluster-35363.16349	green
Cluster-35363.1806	black
Cluster-35363.9554	brown
Cluster-35363.23768	black
Cluster-35363.11457	turquoise
Cluster-25477.0	turquoise
Cluster-35363.10253	turquoise
Cluster-35363.22861	turquoise
Cluster-35363.11936	black
Cluster-35363.13797	red
Cluster-35363.9515	turquoise
Cluster-35363.6571	yellow
Cluster-35363.9848	brown
Cluster-35363.19547	red
Cluster-35363.6520	blue
Cluster-35363.3094	magenta
Cluster-35363.10928	turquoise
Cluster-35363.18703	turquoise
Cluster-35363.26064	brown
Cluster-35363.17987	blue
Cluster-35363.2468	yellow
Cluster-35363.8681	brown
Cluster-35363.9117	turquoise
Cluster-35363.26078	brown
Cluster-35363.15204	green
Cluster-35363.14439	magenta
Cluster-35363.12897	turquoise
Cluster-35363.13609	turquoise
Cluster-35363.15639	black
Cluster-35363.16672	grey
Cluster-35363.6259	pink
Cluster-35363.9021	red
Cluster-35363.9322	yellow
Cluster-35363.14539	brown
Cluster-35363.10228	blue
Cluster-35363.13322	brown
Cluster-35363.10515	brown
Cluster-35363.9158	green
Cluster-35363.1419	brown
Cluster-35363.11543	turquoise
Cluster-35363.17198	blue
Cluster-35363.1945	grey
Cluster-35363.8107	grey
Cluster-35363.8487	black
Cluster-35363.28193	green
Cluster-35363.16578	green
Cluster-35045.0	red
Cluster-35363.16891	black
Cluster-35363.13829	yellow
Cluster-35363.24137	brown
Cluster-35363.24929	yellow
Cluster-35363.2835	turquoise
Cluster-35363.21232	grey
Cluster-35363.9999	grey
Cluster-35363.7541	grey
Cluster-35363.9606	turquoise
Cluster-35363.22851	turquoise
Cluster-35363.17102	grey
Cluster-35363.20918	blue
Cluster-35363.9179	black
Cluster-35363.8054	blue
Cluster-35363.11846	green
Cluster-35363.17391	red
Cluster-35363.26799	brown
Cluster-19699.1	turquoise
Cluster-35363.22554	grey
Cluster-35363.1131	grey
Cluster-35363.19015	turquoise
Cluster-35363.14687	pink
Cluster-35363.11533	turquoise
Cluster-35363.14820	yellow
Cluster-35363.11760	turquoise
Cluster-35363.12089	green
Cluster-35363.14814	yellow
Cluster-35363.18270	green
Cluster-35363.15492	brown
Cluster-35363.28844	turquoise
Cluster-35363.3713	brown
Cluster-35363.18222	yellow
Cluster-35363.20307	yellow
Cluster-35363.7719	yellow
Cluster-35363.470	blue
Cluster-35363.25381	grey
Cluster-35363.10955	yellow
Cluster-35363.7754	blue
Cluster-35363.12088	grey
Cluster-35363.10700	turquoise
Cluster-35363.17254	yellow
Cluster-35363.5673	yellow
Cluster-4307.0	pink
Cluster-35363.18092	blue
Cluster-35363.1761	grey
Cluster-35363.4911	turquoise
Cluster-35363.42	brown
Cluster-35363.16554	yellow
Cluster-35363.19809	yellow
Cluster-35363.524	turquoise
Cluster-35363.16363	grey
Cluster-35363.13415	red
Cluster-35363.6623	brown
Cluster-35363.17068	brown
Cluster-35363.21270	blue
Cluster-35363.7848	turquoise
Cluster-35363.4890	brown
Cluster-35363.10675	turquoise
Cluster-35363.13815	red
Cluster-35363.11108	turquoise
Cluster-35363.13278	green
Cluster-35363.21503	green
Cluster-35363.17874	yellow
Cluster-35363.22755	red
Cluster-35363.963	blue
Cluster-35363.16173	grey
Cluster-35363.9922	pink
Cluster-35363.14177	green
Cluster-35363.18130	magenta
Cluster-29572.0	blue
Cluster-35363.21231	red
Cluster-35363.11517	turquoise
Cluster-35363.19755	turquoise
Cluster-35363.14287	brown
Cluster-24224.0	blue
Cluster-35363.15681	pink
Cluster-35363.24835	brown
Cluster-35363.20688	pink
Cluster-35363.20388	black
Cluster-35363.7043	turquoise
Cluster-35363.11747	blue
Cluster-35363.21219	turquoise
Cluster-35363.22801	pink
Cluster-35363.20493	brown
Cluster-35363.21787	yellow
Cluster-35363.8522	turquoise
Cluster-35363.8392	turquoise
Cluster-35363.17654	brown
Cluster-35363.21464	yellow
Cluster-35363.14258	turquoise
Cluster-35363.16645	turquoise
Cluster-35363.16942	yellow
Cluster-35363.13454	brown
Cluster-35363.18173	turquoise
Cluster-35363.6504	blue
Cluster-35363.13027	green
Cluster-35363.29494	turquoise
Cluster-35363.4478	yellow
Cluster-35363.6457	grey
Cluster-35363.13555	brown
Cluster-35363.516	brown
Cluster-35363.19178	green
Cluster-33982.0	black
Cluster-35363.29080	blue
Cluster-35363.21798	yellow
Cluster-35363.2802	black
Cluster-35363.8473	turquoise
Cluster-35363.20277	black
Cluster-35363.18610	yellow
Cluster-35363.17728	red
Cluster-35363.10351	red
Cluster-35363.12239	turquoise
Cluster-35363.16236	red
Cluster-35363.16217	brown
Cluster-35363.17583	magenta
Cluster-35363.5215	red
Cluster-35363.10463	brown
Cluster-35363.19703	blue
Cluster-35363.2052	turquoise
Cluster-35363.7457	turquoise
Cluster-35363.10332	grey
Cluster-35363.4066	yellow
Cluster-35363.11875	brown
Cluster-35363.6239	brown
Cluster-35363.9290	black
Cluster-35363.19655	yellow
Cluster-35363.12389	turquoise
Cluster-35363.13553	turquoise
Cluster-35363.18030	grey
Cluster-29087.0	turquoise
Cluster-35363.20136	blue
Cluster-35363.15284	turquoise
Cluster-35363.15545	brown
Cluster-35363.7950	brown
Cluster-35363.8984	blue
Cluster-35363.7385	grey
Cluster-35363.28765	blue
Cluster-35363.23206	yellow
Cluster-35363.8428	purple
Cluster-35363.3092	pink
Cluster-35363.18849	yellow
Cluster-35363.17145	turquoise
Cluster-35363.10811	grey
Cluster-35363.11707	blue
Cluster-35363.23511	green
Cluster-35363.16930	blue
Cluster-35363.4742	purple
Cluster-35363.12793	turquoise
Cluster-35363.9799	black
Cluster-35363.9273	black
Cluster-35363.29564	brown
Cluster-31809.0	yellow
Cluster-35363.5710	red
Cluster-35363.19657	pink
Cluster-35363.22125	yellow
Cluster-35363.9968	black
Cluster-35363.17385	turquoise
Cluster-35363.26970	pink
Cluster-35363.12712	yellow
Cluster-35363.18817	pink
Cluster-35363.21068	blue
Cluster-35363.22037	green
Cluster-35363.28585	purple
Cluster-35363.11091	yellow
Cluster-30516.0	blue
Cluster-35363.16680	yellow
Cluster-35363.17398	yellow
Cluster-29180.0	turquoise
Cluster-22044.0	yellow
Cluster-35363.21979	yellow
Cluster-35363.13691	green
Cluster-35363.7640	blue
Cluster-35363.10803	blue
Cluster-35363.7269	blue
Cluster-35363.15584	black
Cluster-35363.15628	blue
Cluster-35363.10588	turquoise
Cluster-35363.17664	turquoise
Cluster-35363.11817	turquoise
Cluster-35363.18217	turquoise
Cluster-27581.0	grey
Cluster-35363.16292	red
Cluster-35363.22121	blue
Cluster-35363.5323	brown
Cluster-35363.2193	brown
Cluster-35363.3837	magenta
Cluster-35363.23530	grey
Cluster-35363.24740	red
Cluster-35363.10396	purple
Cluster-35363.20795	blue
Cluster-35363.26332	yellow
Cluster-35363.11920	turquoise
Cluster-35363.14438	grey
Cluster-35363.5921	blue
Cluster-35363.17744	turquoise
Cluster-35363.12424	pink
Cluster-35363.448	turquoise
Cluster-35363.5361	magenta
Cluster-35363.6680	brown
Cluster-35363.25596	magenta
Cluster-35363.18751	purple
Cluster-35363.15359	red
Cluster-35363.26813	brown
Cluster-35363.20599	turquoise
Cluster-35363.14887	brown
Cluster-35363.21837	black
Cluster-35363.21039	green
Cluster-35363.11713	turquoise
Cluster-24520.0	turquoise
Cluster-35363.20270	pink
Cluster-35363.15119	turquoise
Cluster-35363.21413	grey
Cluster-35363.20465	brown
Cluster-20164.0	grey
Cluster-35363.10732	blue
Cluster-35363.5529	turquoise
Cluster-35363.15949	turquoise
Cluster-35363.18932	turquoise
Cluster-35363.13849	turquoise
Cluster-35363.845	yellow
Cluster-35363.26670	yellow
Cluster-35363.13304	green
Cluster-35363.20535	green
Cluster-35363.23327	turquoise
Cluster-35363.3759	red
Cluster-35363.8656	turquoise
Cluster-35363.21317	purple
Cluster-35363.16751	green
Cluster-35363.12911	yellow
Cluster-35363.9647	blue
Cluster-35363.17177	turquoise
Cluster-35363.13552	yellow
Cluster-35363.16703	blue
Cluster-35363.8964	brown
Cluster-35363.3744	yellow
Cluster-35363.20263	grey
Cluster-35363.16109	red
Cluster-35363.22594	pink
Cluster-35363.18754	red
Cluster-35363.17481	turquoise
Cluster-35363.3979	red
Cluster-35363.14939	black
Cluster-35363.4617	turquoise
Cluster-35363.16575	yellow
Cluster-35363.4516	brown
Cluster-35363.6172	brown
Cluster-35363.5802	turquoise
Cluster-35363.20756	brown
Cluster-35363.24533	yellow
Cluster-35363.15012	blue
Cluster-35363.13215	yellow
Cluster-35363.9927	brown
Cluster-35363.29385	green
Cluster-35363.10466	green
Cluster-35363.20364	turquoise
Cluster-35363.8228	blue
Cluster-35363.23419	green
Cluster-35363.26573	turquoise
Cluster-35363.13685	blue
Cluster-35363.6637	brown
Cluster-35363.14131	green
Cluster-35363.24789	yellow
Cluster-35363.25152	blue
Cluster-35363.18329	pink
Cluster-35363.7392	grey
Cluster-35363.28737	brown
Cluster-35363.2319	black
Cluster-35363.24395	green
Cluster-35363.26533	yellow
Cluster-35363.17474	turquoise
Cluster-35363.20662	blue
Cluster-27203.0	yellow
Cluster-35363.13456	magenta
Cluster-35363.21939	grey
Cluster-27541.0	black
Cluster-35363.27989	brown
Cluster-35363.9542	turquoise
Cluster-35363.12358	yellow
Cluster-35363.23447	turquoise
Cluster-35363.12859	green
Cluster-35363.21545	yellow
Cluster-35363.4789	blue
Cluster-35363.15238	green
Cluster-35363.24314	brown
Cluster-35363.25567	red
Cluster-35363.2144	pink
Cluster-35363.10290	brown
Cluster-23153.0	red
Cluster-35363.3827	red
Cluster-35363.17411	brown
Cluster-35363.3096	turquoise
Cluster-35363.14150	turquoise
Cluster-35363.18769	blue
Cluster-35363.14163	yellow
Cluster-35363.22663	turquoise
Cluster-35363.11372	blue
Cluster-35363.5430	brown
Cluster-35363.18811	pink
Cluster-35363.16194	turquoise
Cluster-35363.18037	green
Cluster-35363.3696	grey
Cluster-35363.16965	magenta
Cluster-35363.20992	red
Cluster-35363.21716	grey
Cluster-35363.18976	yellow
Cluster-35363.16603	black
Cluster-35363.26723	yellow
Cluster-35363.26298	yellow
Cluster-35363.11956	turquoise
Cluster-35363.22723	yellow
Cluster-35363.11170	yellow
Cluster-35363.13086	brown
Cluster-35363.13352	turquoise
Cluster-35363.14031	blue
Cluster-35363.10780	brown
Cluster-35363.24881	pink
Cluster-35363.17335	black
Cluster-35363.24540	turquoise
Cluster-35363.20271	magenta
Cluster-35363.17663	grey
Cluster-35363.11318	green
Cluster-35363.10230	brown
Cluster-35363.22075	yellow
Cluster-35363.12194	turquoise
Cluster-35363.15355	green
Cluster-35363.28887	turquoise
Cluster-35363.7525	black
Cluster-34687.0	yellow
Cluster-35363.25164	yellow
Cluster-34162.1	black
Cluster-35363.20428	blue
Cluster-35363.12314	yellow
Cluster-35363.11053	pink
Cluster-35363.26054	blue
Cluster-35363.16690	green
Cluster-35363.20147	turquoise
Cluster-35363.27405	pink
Cluster-35363.26073	brown
Cluster-35363.19144	grey
Cluster-35363.8391	pink
Cluster-35363.13461	pink
Cluster-35363.11134	brown
Cluster-35363.7584	black
Cluster-35363.19718	yellow
Cluster-35363.22725	brown
Cluster-35363.16756	turquoise
Cluster-35363.12440	purple
Cluster-35363.21256	green
Cluster-35363.15110	pink
Cluster-35363.15453	green
Cluster-35363.13788	turquoise
Cluster-35363.11586	black
Cluster-35363.15041	yellow
Cluster-35363.5298	pink
Cluster-26156.0	yellow
Cluster-26923.0	red
Cluster-35363.5953	red
Cluster-35363.23847	turquoise
Cluster-35363.16437	brown
Cluster-35363.8976	red
Cluster-35363.15391	turquoise
Cluster-35363.16586	yellow
Cluster-35363.5620	black
Cluster-35363.9785	grey
Cluster-35363.9740	blue
Cluster-35363.23550	yellow
Cluster-33798.0	grey
Cluster-35363.26194	magenta
Cluster-35363.7752	yellow
Cluster-35363.9082	turquoise
Cluster-35363.24550	brown
Cluster-35363.12783	red
Cluster-35363.7689	turquoise
Cluster-35363.11355	turquoise
Cluster-35363.20275	grey
Cluster-35363.13014	turquoise
Cluster-35319.2	turquoise
Cluster-35363.4232	black
Cluster-35363.8016	turquoise
Cluster-35363.28803	purple
Cluster-35363.10731	green
Cluster-35363.8426	blue
Cluster-35363.16846	blue
Cluster-35363.11865	blue
Cluster-35363.17364	pink
Cluster-35363.16008	blue
Cluster-35363.7994	turquoise
Cluster-35363.18664	turquoise
Cluster-35363.15071	turquoise
Cluster-35363.24208	yellow
Cluster-15324.1	blue
Cluster-35363.18771	turquoise
Cluster-35363.16291	turquoise
Cluster-35363.13525	turquoise
Cluster-35363.11132	red
Cluster-35363.13696	yellow
Cluster-35363.21666	yellow
Cluster-35363.17754	turquoise
Cluster-35363.11606	blue
Cluster-35363.23078	yellow
Cluster-35363.26911	blue
Cluster-35363.27904	yellow
Cluster-35363.25311	blue
Cluster-35363.23077	blue
Cluster-35363.18847	pink
Cluster-22215.0	blue
Cluster-35363.13605	brown
Cluster-35363.4743	red
Cluster-35363.12533	magenta
Cluster-35363.8341	turquoise
Cluster-35363.23116	blue
Cluster-28920.0	blue
Cluster-35363.3508	red
Cluster-35363.6272	green
Cluster-35363.14980	brown
Cluster-35363.18290	blue
Cluster-35363.6784	brown
Cluster-35363.12273	turquoise
Cluster-35363.5287	turquoise
Cluster-35363.12337	blue
Cluster-35363.5820	grey
Cluster-35363.22211	green
Cluster-15186.1	blue
Cluster-35363.12673	turquoise
Cluster-35363.6321	green
Cluster-30428.1	turquoise
Cluster-35363.8897	pink
Cluster-35363.24084	blue
Cluster-35363.16240	black
Cluster-27382.0	black
Cluster-35363.16828	green
Cluster-35363.17537	turquoise
Cluster-35363.3846	green
Cluster-35363.15219	green
Cluster-31386.0	turquoise
Cluster-35363.11204	grey
Cluster-35363.18186	red
Cluster-35363.8500	green
Cluster-35363.11464	grey
Cluster-35363.15314	turquoise
Cluster-35363.21115	black
Cluster-35363.14282	brown
Cluster-35363.23848	pink
Cluster-35363.17659	purple
Cluster-35363.19086	green
Cluster-35363.7739	blue
Cluster-35363.20713	yellow
Cluster-35363.11214	red
Cluster-35363.6138	turquoise
Cluster-35363.3621	turquoise
Cluster-35363.5534	turquoise
Cluster-35363.12983	green
Cluster-35363.20327	blue
Cluster-35363.6933	yellow
Cluster-35363.2150	turquoise
Cluster-35363.882	magenta
Cluster-35363.4222	turquoise
Cluster-35363.11151	blue
Cluster-35363.15333	brown
Cluster-35363.6088	turquoise
Cluster-35363.15555	red
Cluster-35363.7914	green
Cluster-35363.17706	green
Cluster-35363.6839	yellow
Cluster-35363.17129	turquoise
Cluster-35363.5661	black
Cluster-26303.0	brown
Cluster-35363.1820	yellow
Cluster-35363.9653	turquoise
Cluster-35363.5004	blue
Cluster-35363.17105	brown
Cluster-35363.13361	turquoise
Cluster-31109.0	black
Cluster-35363.4913	turquoise
Cluster-35363.10014	black
Cluster-35363.20858	brown
Cluster-35363.9265	green
Cluster-35363.18301	yellow
Cluster-35363.15692	turquoise
Cluster-35363.5697	grey
Cluster-35363.4303	turquoise
Cluster-35363.11040	red
Cluster-35363.15566	pink
Cluster-35363.13927	yellow
Cluster-35363.1454	turquoise
Cluster-35363.6590	turquoise
Cluster-7438.0	blue
Cluster-35363.11798	black
Cluster-35363.29384	brown
Cluster-35363.14389	green
Cluster-35363.2715	green
Cluster-35363.16183	turquoise
Cluster-35363.26140	yellow
Cluster-35363.7909	brown
Cluster-35363.2726	red
Cluster-35363.23941	brown
Cluster-35363.15781	blue
Cluster-29176.0	brown
Cluster-35363.10041	brown
Cluster-35363.22769	green
Cluster-35363.2421	brown
Cluster-35363.16309	turquoise
Cluster-35363.9894	magenta
Cluster-35363.15981	blue
Cluster-35363.1421	black
Cluster-35363.3126	turquoise
Cluster-35363.11137	green
Cluster-35363.18859	brown
Cluster-35363.18154	magenta
Cluster-35363.15244	brown
Cluster-35363.21707	grey
Cluster-35363.14953	blue
Cluster-35363.22161	green
Cluster-35363.1250	blue
Cluster-35363.20404	green
Cluster-35641.1	grey
Cluster-35363.10299	green
Cluster-35363.14673	turquoise
Cluster-35363.14877	turquoise
Cluster-35363.23472	red
Cluster-35363.17040	turquoise
Cluster-35363.15375	red
Cluster-35363.14460	red
Cluster-35363.9693	green
Cluster-35363.9180	turquoise
Cluster-35363.7049	turquoise
Cluster-35363.2111	grey
Cluster-35363.22492	turquoise
Cluster-35363.12296	blue
Cluster-35363.24790	blue
Cluster-35363.15679	yellow
Cluster-35363.25488	pink
Cluster-35363.3575	turquoise
Cluster-35363.16026	yellow
Cluster-15701.0	black
Cluster-35363.13813	turquoise
Cluster-35363.8416	turquoise
Cluster-35363.15876	green
Cluster-35363.7336	yellow
Cluster-35363.18168	green
Cluster-35363.22264	turquoise
Cluster-35363.22879	yellow
Cluster-35363.18211	turquoise
Cluster-35363.26707	purple
Cluster-35363.10962	turquoise
Cluster-35363.22372	turquoise
Cluster-35363.10357	purple
Cluster-35363.22616	grey
Cluster-35363.19606	turquoise
Cluster-35363.28990	brown
Cluster-35363.13728	black
Cluster-35363.22114	turquoise
Cluster-35363.16158	magenta
Cluster-35363.11674	green
Cluster-35363.13966	yellow
Cluster-35363.18218	magenta
Cluster-24898.0	turquoise
Cluster-11029.1	turquoise
Cluster-35363.24471	turquoise
Cluster-35363.4029	green
Cluster-35363.22613	purple
Cluster-35363.23990	blue
Cluster-35363.15575	red
Cluster-35363.7528	red
Cluster-35363.16419	yellow
Cluster-30807.1	brown
Cluster-35363.19849	turquoise
Cluster-35363.9958	yellow
Cluster-35363.11099	turquoise
Cluster-23867.0	turquoise
Cluster-35363.13657	blue
Cluster-35363.9496	pink
Cluster-35363.27585	brown
Cluster-35363.6055	black
Cluster-35363.7131	pink
Cluster-35363.16388	blue
Cluster-26811.0	red
Cluster-35363.26822	grey
Cluster-35363.11198	brown
Cluster-35363.14144	green
Cluster-35363.10405	green
Cluster-35363.29098	red
Cluster-35363.21126	blue
Cluster-35363.20357	turquoise
Cluster-35363.17178	brown
Cluster-35363.23536	turquoise
Cluster-35363.27047	turquoise
Cluster-35363.16063	brown
Cluster-35363.16776	yellow
Cluster-35363.15463	yellow
Cluster-35363.17528	blue
Cluster-35363.22548	green
Cluster-35363.13726	pink
Cluster-35363.20807	turquoise
Cluster-35363.25502	black
Cluster-35363.10328	red
Cluster-35363.1347	turquoise
Cluster-35363.10100	green
Cluster-35363.17623	red
Cluster-35363.5501	turquoise
Cluster-35363.16543	turquoise
Cluster-35363.5410	pink
Cluster-35363.18521	blue
Cluster-35363.5384	brown
Cluster-35363.19146	brown
Cluster-35363.6122	brown
Cluster-35363.12254	green
Cluster-35363.16123	turquoise
Cluster-35363.8183	yellow
Cluster-35363.14317	brown
Cluster-35363.13407	red
Cluster-35363.12180	red
Cluster-35363.18576	blue
Cluster-35363.5165	yellow
Cluster-35363.10761	yellow
Cluster-35363.8718	turquoise
Cluster-35363.17848	brown
Cluster-35363.11492	brown
Cluster-35363.23115	brown
Cluster-35363.14292	pink
Cluster-28450.0	turquoise
Cluster-35363.14010	turquoise
Cluster-35363.24916	brown
Cluster-35363.16136	grey
Cluster-35363.15229	turquoise
Cluster-35363.21222	pink
Cluster-35363.19868	blue
Cluster-35363.11312	red
Cluster-35363.7607	brown
Cluster-35363.14885	red
Cluster-35363.5975	red
Cluster-35363.16761	turquoise
Cluster-35363.14015	blue
Cluster-35363.15225	grey
Cluster-35363.2371	turquoise
Cluster-35363.25428	brown
Cluster-35363.22685	green
Cluster-35363.9268	green
Cluster-35363.3772	yellow
Cluster-35363.13497	grey
Cluster-35363.23214	pink
Cluster-35363.10866	green
Cluster-35363.18519	blue
Cluster-35363.11690	turquoise
Cluster-35363.19756	yellow
Cluster-35363.3327	green
Cluster-35363.25655	turquoise
Cluster-35363.15733	black
Cluster-35363.16329	black
Cluster-35363.12701	grey
Cluster-35363.16823	blue
Cluster-35363.17365	yellow
Cluster-35363.10126	turquoise
Cluster-35363.20736	blue
Cluster-35363.13137	turquoise
Cluster-35363.13141	red
Cluster-35363.16090	yellow
Cluster-35363.7309	brown
Cluster-35363.16537	blue
Cluster-35363.6197	yellow
Cluster-35363.18280	turquoise
Cluster-35363.16767	turquoise
Cluster-35363.21157	red
Cluster-30016.0	brown
Cluster-35363.17125	blue
Cluster-25548.0	yellow
Cluster-35363.5334	green
Cluster-35363.7668	brown
Cluster-35363.5343	grey
Cluster-29140.0	brown
Cluster-27296.0	magenta
Cluster-35363.18093	green
Cluster-35363.11241	magenta
Cluster-35363.16220	blue
Cluster-35363.13098	black
Cluster-35363.21188	blue
Cluster-35363.20352	brown
Cluster-35363.15833	yellow
Cluster-35363.12157	red
Cluster-35363.8603	red
Cluster-35363.15579	turquoise
Cluster-35363.18940	green
Cluster-35363.19352	red
Cluster-35363.12392	blue
Cluster-35363.15188	red
Cluster-35363.20558	grey
Cluster-35363.15662	green
Cluster-27757.0	black
Cluster-35363.7348	brown
Cluster-35363.18181	pink
Cluster-35363.17655	red
Cluster-35363.26865	grey
Cluster-35363.16633	blue
Cluster-35363.25597	red
Cluster-35363.11481	turquoise
Cluster-30355.0	grey
Cluster-35363.15743	turquoise
Cluster-35363.4398	blue
Cluster-35363.29576	yellow
Cluster-35363.12640	brown
Cluster-35363.21759	turquoise
Cluster-35363.20407	green
Cluster-35363.18870	grey
Cluster-35363.6106	green
Cluster-35363.18798	yellow
Cluster-35363.12385	grey
Cluster-35363.22495	turquoise
Cluster-35363.8775	brown
Cluster-35363.13934	brown
Cluster-35363.26224	black
Cluster-31052.0	blue
Cluster-27159.0	turquoise
Cluster-35363.23004	turquoise
Cluster-17533.0	grey
Cluster-35363.15570	green
Cluster-35363.23247	brown
Cluster-35363.16130	green
Cluster-35363.22680	green
Cluster-35363.24462	black
Cluster-35363.20692	brown
Cluster-27870.0	red
Cluster-35363.20732	brown
Cluster-32312.0	yellow
Cluster-35363.26102	turquoise
Cluster-35363.24275	green
Cluster-35363.2917	yellow
Cluster-5832.0	grey
Cluster-35363.1257	blue
Cluster-35363.18815	blue
Cluster-35363.15519	black
Cluster-35363.1047	yellow
Cluster-35363.20396	grey
Cluster-35363.22310	turquoise
Cluster-35363.7723	turquoise
Cluster-35363.25539	green
Cluster-35363.15363	green
Cluster-35363.8309	brown
Cluster-35363.11870	black
Cluster-35363.5520	brown
Cluster-35363.17094	turquoise
Cluster-35363.25667	pink
Cluster-35363.22694	turquoise
Cluster-35363.8924	turquoise
Cluster-35363.9561	blue
Cluster-35363.6581	magenta
Cluster-35363.10140	turquoise
Cluster-35363.14581	turquoise
Cluster-35363.1996	yellow
Cluster-35363.11709	black
Cluster-35363.14436	blue
Cluster-16969.0	blue
Cluster-35363.18083	yellow
Cluster-35363.16083	green
Cluster-35363.13044	black
Cluster-35363.8796	red
Cluster-35363.15327	green
Cluster-35363.19824	turquoise
Cluster-35363.18960	yellow
Cluster-35363.5330	brown
Cluster-35363.7431	turquoise
Cluster-35363.23090	yellow
Cluster-29695.0	blue
Cluster-35363.18731	red
Cluster-35363.21631	purple
Cluster-35363.18060	blue
Cluster-35363.3941	purple
Cluster-35363.8364	turquoise
Cluster-35363.18400	turquoise
Cluster-35363.16300	turquoise
Cluster-25283.0	grey
Cluster-35363.9307	pink
Cluster-35363.10273	red
Cluster-32201.0	blue
Cluster-35363.4115	yellow
Cluster-35363.21225	turquoise
Cluster-35363.5275	yellow
Cluster-35363.11013	turquoise
Cluster-35363.11975	green
Cluster-35363.22499	blue
Cluster-35363.12357	black
Cluster-35363.28643	purple
Cluster-35363.4425	turquoise
Cluster-35363.15443	grey
Cluster-35363.14739	red
Cluster-35363.27190	grey
Cluster-35363.27730	brown
Cluster-35363.17833	brown
Cluster-35363.21444	yellow
Cluster-35363.23211	black
Cluster-35363.3416	yellow
Cluster-32730.0	yellow
Cluster-35363.2070	blue
Cluster-35363.19698	grey
Cluster-35363.16170	pink
Cluster-35363.6331	yellow
Cluster-35363.3646	green
Cluster-23192.0	turquoise
Cluster-35363.12294	green
Cluster-35363.13095	red
Cluster-35363.16321	yellow
Cluster-35363.13061	red
Cluster-35363.11489	turquoise
Cluster-35363.17707	red
Cluster-35363.22016	blue
Cluster-35363.20973	brown
Cluster-35363.22272	blue
Cluster-35363.12541	brown
Cluster-35363.24019	pink
Cluster-35363.12265	turquoise
Cluster-30257.0	turquoise
Cluster-29649.0	blue
Cluster-35363.8173	brown
Cluster-35363.6202	blue
Cluster-35363.18006	blue
Cluster-35363.18970	green
Cluster-35363.24600	turquoise
Cluster-35363.22486	turquoise
Cluster-35363.20018	brown
Cluster-35363.21850	green
Cluster-35363.16476	green
Cluster-35363.12778	black
Cluster-35363.17890	black
Cluster-20867.1	grey
Cluster-35363.89	yellow
Cluster-35363.16393	pink
Cluster-35363.14135	yellow
Cluster-35363.22132	black
Cluster-35363.14968	yellow
Cluster-35363.25453	yellow
Cluster-35363.19626	black
Cluster-35363.23593	brown
Cluster-35363.19619	green
Cluster-35363.7854	turquoise
Cluster-35363.11908	turquoise
Cluster-35363.18101	turquoise
Cluster-21348.0	black
Cluster-35363.19696	brown
Cluster-35363.24384	green
Cluster-35363.13312	green
Cluster-35363.8862	turquoise
Cluster-35363.20634	magenta
Cluster-28941.0	turquoise
Cluster-35363.10231	blue
Cluster-35363.14207	brown
Cluster-35363.22750	brown
Cluster-35363.6842	blue
Cluster-35363.15176	brown
Cluster-35363.21602	yellow
Cluster-30242.0	brown
Cluster-35363.19833	turquoise
Cluster-35363.5689	blue
Cluster-35363.27982	black
Cluster-24609.0	turquoise
Cluster-35363.18108	blue
Cluster-35363.16630	green
Cluster-35363.26922	purple
Cluster-35363.12650	red
Cluster-35363.23343	black
Cluster-35363.4265	turquoise
Cluster-35363.20337	blue
Cluster-35363.25294	yellow
Cluster-35363.13689	turquoise
Cluster-35363.12354	black
Cluster-35363.14152	brown
Cluster-35363.21250	brown
Cluster-35363.3760	blue
Cluster-35363.25777	grey
Cluster-35363.29248	turquoise
Cluster-34927.0	turquoise
Cluster-14593.2	blue
Cluster-35363.15187	blue
Cluster-35363.6761	grey
Cluster-35363.15192	brown
Cluster-35363.15293	black
Cluster-35363.5959	brown
Cluster-35363.20854	pink
Cluster-35363.5304	red
Cluster-35363.9966	blue
Cluster-35363.16381	black
Cluster-35363.14560	grey
Cluster-35363.21160	blue
Cluster-35363.14285	magenta
Cluster-35363.16904	turquoise
Cluster-35363.13367	blue
Cluster-35363.19121	pink
Cluster-35363.5904	grey
Cluster-35363.11410	pink
Cluster-35363.11360	green
Cluster-35363.10896	brown
Cluster-35363.11211	pink
Cluster-35363.10829	yellow
Cluster-35363.7080	grey
Cluster-35363.15439	grey
Cluster-35363.13859	brown
Cluster-35363.15448	green
Cluster-35363.26682	blue
Cluster-35363.19857	turquoise
Cluster-35363.26121	red
Cluster-35363.13360	green
Cluster-35363.25986	blue
Cluster-35363.12633	brown
Cluster-35363.8553	red
Cluster-35363.11555	pink
Cluster-35363.9671	pink
Cluster-35363.12338	red
Cluster-35363.1529	pink
[truncated: 13,948 more rows]
