# Supplementary material for: Metabolomics and WGCNA Analyses Reveal the Underlying Mechanisms of Resistance to Botrytis cinerea in Hazelnut
Source: Genes (Basel). 2024 Dec 24;16(1):2. doi: 10.3390/genes16010002 (PMC11765503; doi:10.3390/genes16010002)
Supplement: Supplementary file 1 [file genes-16-00002-s001.zip › genes-3382460-supplementary/Table S6 Module−trait relationships.xlsx]

## Sheet: GS-value
	M397	M601
MEblack	0.245327	0.531509
MEred	0.360709	0.596562
MEyellow	0.942445	0.907201
MEblue	-0.627304	-0.749515
MEbrown	-0.36098	-0.483762
MEgreen	-0.618116	-0.432341
MEpurple	-0.62239	-0.634079
MEturquoise	-0.37645	-0.442621
MEmagenta	-0.164242	-0.378136
MEpink	0.23608	0.236888
MEgrey	-0.418635	-0.295588

## Sheet: pValue
	M397	M601
MEblack	0.442164	0.0753362
MEred	0.24937	0.0406009
MEyellow	4.51382e-06	4.62995e-05
MEblue	0.029002	0.00500843
MEbrown	0.248988	0.111052
MEgreen	0.032179	0.160421
MEpurple	0.0306716	0.0268086
MEturquoise	0.227769	0.149605
MEmagenta	0.61	0.225524
MEpink	0.460087	0.458507
MEgrey	0.175593	0.350927
