# Supplementary material for: Metabolomics and WGCNA Analyses Reveal the Underlying Mechanisms of Resistance to Botrytis cinerea in Hazelnut
Source: Genes (Basel). 2024 Dec 24;16(1):2. doi: 10.3390/genes16010002 (PMC11765503; doi:10.3390/genes16010002)
Supplement: Supplementary file 1 [file genes-16-00002-s001.zip › genes-3382460-supplementary/Table S7 Hub genes identified by WGCNA.xlsx]

## Sheet: hub genes
GeneID	DW_0_1	DW_0_2	DW_0_3	QX_0_1	QX_0_2	QX_0_3	DW_72_1	DW_72_2	DW_72_3	QX_72_1	QX_72_2	QX_72_3	NR Description	NT Description	Swissprot Description	PFAM description	BP Description	MF Description	CC Description
Cluster-35363.3749	2.96	3.61	3.23	2.6	3.52	3.02	14.78	13.35	6.03	2.38	8.63	4.18	PREDICTED: trihelix transcription factor GTL1 isoform X2 [Juglans regia]	PREDICTED: Juglans regia trihelix transcription factor GTL1 (LOC109018704), transcript variant X2, mRNA	Nudix hydrolase 2 OS=Arabidopsis thaliana OX=3702 GN=NUDT2 PE=1 SV=1	C-terminal tandem repeated domain in type 4 procollagen//Retinoblastoma-associated protein B domain//Bacteriophage phi-29 early protein GP16.7//Platelet-derived growth factor, N terminal region//NUDIX domain	cell population proliferation//signal transduction//viral DNA genome replication//growth//regulation of cell cycle	extracellular matrix structural constituent//growth factor activity//hydrolase activity	collagen trimer//nucleus//membrane
Cluster-35363.19186	16.28	14.7	13.18	13.03	16.27	12.59	23.48	20.97	15.06	12.98	12.75	15.88	uncharacterized protein LOC111412753 [Olea europaea var. sylvestris]	PREDICTED: Quercus suber ubiquitin-conjugating enzyme E2 2-like (LOC111987594), mRNA	Ubiquitin-conjugating enzyme E2 2 OS=Triticum aestivum OX=4565 GN=UBC2 PE=1 SV=1	tRNase Z endonuclease//RWD domain//Kv2 voltage-gated K+ channel	tRNA processing//potassium ion transport	voltage-gated potassium channel activity//protein binding	voltage-gated potassium channel complex
Cluster-35363.19963	9.33	5.16	6.3	12.73	6.73	9.86	3	2.92	6.79	9.83	8.63	8.24	PREDICTED: uncharacterized protein LOC108997400 [Juglans regia]	PREDICTED: Juglans regia UDP-N-acetylmuramoyl-L-alanyl-D-glutamate--2,6-diaminopimelate ligase (LOC108997400), mRNA	UDP-N-acetylmuramoyl-L-alanyl-D-glutamate--2,6-diaminopimelate ligase MurE homolog, chloroplastic OS=Arabidopsis thaliana OX=3702 GN=MURE PE=1 SV=1	Mur ligase middle domain//Mur ligase family, glutamate ligase domain//Mur ligase family, catalytic domain	biosynthetic process	ATP binding//ligase activity	--
Cluster-35363.16260	51.29	72.05	29.12	20.28	9.8	24.13	201.16	173.06	146.52	20.39	28.15	18.03	ERF11 [Betula platyphylla]	Betula platyphylla ERF11 mRNA, complete cds	Ethylene-responsive transcription factor RAP2-1 OS=Arabidopsis thaliana OX=3702 GN=RAP2-1 PE=2 SV=1	AP2 domain//Neuropeptide S precursor protein//Human adenovirus early E3A glycoprotein	neuropeptide signaling pathway//regulation of transcription, DNA-templated	DNA-binding transcription factor activity	extracellular region//transcription regulator complex//integral component of membrane
Cluster-35363.14270	3.9	2.96	3.04	2.95	1.41	2.45	26.24	17.07	8.36	2.07	15.34	5.53	PREDICTED: disease resistance protein RPM1-like [Juglans regia]	Corylus avellana isolate cav.w.F4R11.76 NBS-containing resistance-like protein gene, partial cds	Disease resistance protein RPM1 OS=Arabidopsis thaliana OX=3702 GN=RPM1 PE=1 SV=1	NB-ARC domain//ATPase domain predominantly from Archaea//ATPase family associated with various cellular activities (AAA)//NTPase	--	nucleotide phosphatase activity, acting on free nucleotides//ATP binding//ADP binding	--
Cluster-35363.16601	305.49	393.67	234.62	130.33	198.98	119.71	524.36	806.97	348.36	328.41	375.06	183.24	hypothetical protein L484_017734 [Morus notabilis]	PREDICTED: Quercus suber uncharacterized LOC111989348 (LOC111989348), transcript variant X4, ncRNA	--	--	--	--	--
Cluster-35363.1965	4.96	4.92	4.21	2.77	4.38	3.69	19.39	29.27	7.26	4.2	5.74	3.86	PREDICTED: probable protein phosphatase 2C 38 isoform X1 [Juglans regia]	PREDICTED: Juglans regia probable protein phosphatase 2C 38 (LOC109013075), transcript variant X2, mRNA	Probable protein phosphatase 2C 38 OS=Arabidopsis thaliana OX=3702 GN=PP2C38 PE=1 SV=1	Protein phosphatase 2C//Integrase Zinc binding domain	--	zinc ion binding//catalytic activity	--
Cluster-35363.23573	39.03	41.96	37.85	29.86	49.27	33.58	92.55	100.92	75.96	43.06	75.74	57.82	PREDICTED: non-functional pseudokinase ZED1-like [Juglans regia]	PREDICTED: Quercus suber non-functional pseudokinase ZED1-like (LOC112019777), mRNA	Non-functional pseudokinase ZED1 OS=Arabidopsis thaliana OX=3702 GN=ZED1 PE=1 SV=1	Protein tyrosine and serine/threonine kinase//Protein kinase domain	protein phosphorylation	ATP binding//protein kinase activity	--
Cluster-35363.13160	6.88	4.64	7.54	6.61	5.94	7.57	3.86	4.24	4.42	6.78	5.45	4.78	PREDICTED: ARF guanine-nucleotide exchange factor GNOM-like [Juglans regia]	PREDICTED: Juglans regia ARF guanine-nucleotide exchange factor GNOM-like (LOC109006351), mRNA	ARF guanine-nucleotide exchange factor GNOM OS=Arabidopsis thaliana OX=3702 GN=GN PE=1 SV=1	Sec7 domain	regulation of ARF protein signal transduction//regulation of GTPase activity	ARF guanyl-nucleotide exchange factor activity	--
Cluster-35363.1066	11.94	9.53	14.41	10.74	12.02	6.99	27.56	32.7	31.38	8.53	9.89	7.92	uncharacterized protein LOC112010544 isoform X1 [Quercus suber]	PREDICTED: Quercus suber uncharacterized LOC112010544 (LOC112010544), transcript variant X2, mRNA	--	--	--	--	--
Cluster-35363.13570	16.39	14.88	14.22	10.33	12.52	12.21	39.26	41.82	39.16	14.98	23.98	20.4	PREDICTED: phosphoglycerate mutase-like protein AT74 [Juglans regia]	PREDICTED: Quercus suber phosphoglycerate mutase-like protein AT74 (LOC112020071), transcript variant X2, mRNA	Phosphoglycerate mutase-like protein AT74 OS=Arabidopsis thaliana OX=3702 GN=At3g05170 PE=2 SV=1	--	--	--	--
Cluster-35363.18039	76.24	144.9	118.54	32.39	79.7	26.25	261.13	499.18	58.15	30.39	79.21	103.44	PREDICTED: expansin-like A2 [Juglans regia]	Quercus robur partial mRNA for expansin-like protein (ORF1)	Expansin-like A1 OS=Arabidopsis thaliana OX=3702 GN=EXLA1 PE=2 SV=1	E10-like protein conserved region	oxidation-reduction process	thiol oxidase activity	--
Cluster-35363.10644	8.05	4.74	2.47	2.72	1.1	2.53	42.5	41.49	13.7	6.37	13.28	15.46	putative methylesterase 11, chloroplastic [Quercus suber]	PREDICTED: Juglans regia putative methylesterase 11, chloroplastic (LOC109014383), transcript variant X5, mRNA	Putative methylesterase 11, chloroplastic OS=Arabidopsis thaliana OX=3702 GN=MES11 PE=2 SV=1	Serine hydrolase	--	hydrolase activity	--
Cluster-35363.9851	13.59	16.89	10.3	7.51	9.17	10.54	31.5	33.06	28.97	5.06	16.93	11.42	PREDICTED: probable receptor-like protein kinase At5g39020 [Solanum tuberosum]	PREDICTED: Quercus suber LEAF RUST 10 DISEASE-RESISTANCE LOCUS RECEPTOR-LIKE PROTEIN KINASE-like 2.5 (LOC112025071), mRNA	Probable receptor-like protein kinase At5g39020 OS=Arabidopsis thaliana OX=3702 GN=At5g39020 PE=2 SV=1	Protein kinase domain//Poxvirus serine/threonine protein kinase//Protein tyrosine and serine/threonine kinase	protein phosphorylation	ATP binding//protein kinase activity	--
Cluster-35363.12694	15.72	15.83	13.89	12.28	10.86	11.95	17.26	23.18	22.64	10.65	19.23	14.83	PREDICTED: formin-like protein 5 isoform X1 [Juglans regia]	PREDICTED: Juglans regia formin-like protein 5 (LOC109014354), transcript variant X2, mRNA	Formin-like protein 5 OS=Arabidopsis thaliana OX=3702 GN=FH5 PE=2 SV=2	Mediator complex subunit 13 C-terminal domain	regulation of transcription by RNA polymerase II	transcription coregulator activity	transcription regulator complex//mediator complex
Cluster-35363.20951	5.5	4.99	3.55	3.37	3.71	3.25	13.34	8.1	9.53	5.17	5.83	6.37	regulator of G-protein signaling 1 [Quercus suber]	PREDICTED: Quercus suber regulator of G-protein signaling 1 (LOC112000672), mRNA	Regulator of G-protein signaling 1 OS=Arabidopsis thaliana OX=3702 GN=RGS1 PE=1 SV=1	Phosphate transporter family	phosphate ion transport	inorganic phosphate transmembrane transporter activity	membrane
Cluster-35363.11084	14.67	20.68	12.86	1.76	2.97	1.64	33.41	68.54	9.66	7.62	6.79	2.27	PREDICTED: protein EXORDIUM-like 5 [Juglans regia]	PREDICTED: Juglans regia protein EXORDIUM-like 5 (LOC109006654), mRNA	Protein EXORDIUM-like 5 OS=Arabidopsis thaliana OX=3702 GN=EXL5 PE=2 SV=1	Occlusion-derived virus envelope protein ODV-E18//Aminotransferase ubiquitination site	2-oxoglutarate metabolic process//tyrosine biosynthetic process//alkaloid biosynthetic process//tryptophan biosynthetic process//L-phenylalanine biosynthetic process//aromatic amino acid family catabolic process//glutamate metabolic process	pyridoxal phosphate binding//L-tyrosine:2-oxoglutarate aminotransferase activity	viral envelope
Cluster-35363.10034	53.36	53.44	27.45	43.54	52.47	50.92	134.41	162.85	138.44	58.59	70.63	123.28	PREDICTED: CBL-interacting protein kinase 2-like [Juglans regia]	PREDICTED: Juglans regia CBL-interacting protein kinase 2-like (LOC109019258), transcript variant X2, mRNA	CBL-interacting protein kinase 2 OS=Oryza sativa subsp. japonica OX=39947 GN=CIPK2 PE=2 SV=1	NAF domain//Protein kinase domain//Protein tyrosine and serine/threonine kinase	protein phosphorylation//signal transduction	protein kinase activity//ATP binding	--
Cluster-35363.15620	151	203.85	92.74	28.66	58.13	36.13	216.88	307.02	167.32	149.1	125.77	76.1	--	PREDICTED: Quercus suber uncharacterized LOC111989348 (LOC111989348), transcript variant X4, ncRNA	--	--	--	--	--
Cluster-35363.7917	2.82	2.3	2.67	1.55	1.76	1.96	4.41	3.84	3.42	1.82	3.16	2.09	uncharacterized protein LOC110888484 [Helianthus annuus]	PREDICTED: Juglans regia ethylene-responsive transcription factor-like protein At4g13040 (LOC108986419), transcript variant X1, mRNA	--	mRNA cap methylation, RNMT-activating mini protein	RNA 5'-cap (guanine-N7)-methylation	RNA binding	mRNA cap binding complex
Cluster-35363.21636	18.86	18.89	17.2	15.99	16.83	16.09	32.74	24.51	25.68	19.22	25.53	23.52	PREDICTED: mitogen-activated protein kinase 9-like isoform X1 [Juglans regia]	PREDICTED: Juglans regia mitogen-activated protein kinase 9-like (LOC109002546), transcript variant X1, mRNA	Mitogen-activated protein kinase 8 OS=Arabidopsis thaliana OX=3702 GN=MPK8 PE=1 SV=2	Protein tyrosine and serine/threonine kinase//Protein kinase domain	protein phosphorylation	ATP binding//protein kinase activity	--
Cluster-35363.12061	698.07	1030.32	801.29	412.21	499.24	342.3	1958.94	2558.81	1668.36	323.6	633.61	725.55	--	--	--	Mycotoxin biosynthesis protein UstYa	mycotoxin biosynthetic process	--	--
Cluster-35363.18308	15.31	11.61	17.94	17.44	13.74	17.73	9.08	7.4	8.55	14.52	13.1	11.67	uncharacterized protein LOC111984635 [Quercus suber]	PREDICTED: Quercus suber uncharacterized LOC111984635 (LOC111984635), mRNA	--	Prolipoprotein diacylglyceryl transferase	lipoprotein biosynthetic process	phosphatidylglycerol-prolipoprotein diacylglyceryl transferase activity	integral component of plasma membrane
Cluster-35363.18930	38.15	47.13	27.87	11.07	11.25	13.13	51.92	57.71	35.91	11.01	14.8	15.27	PREDICTED: probable polyamine transporter At3g19553 [Juglans regia]	PREDICTED: Quercus suber probable polyamine transporter At3g19553 (LOC112033431), mRNA	Probable polyamine transporter At3g19553 OS=Arabidopsis thaliana OX=3702 GN=At3g19553 PE=3 SV=1	Amino acid permease	transmembrane transport	transmembrane transporter activity	membrane
Cluster-35363.8469	2.97	2.19	3.29	3.27	3.34	3.9	2.44	1.32	1.59	3.51	3.03	3.26	PREDICTED: protein NEDD1 [Juglans regia]	PREDICTED: Quercus suber protein NEDD1 (LOC111995974), transcript variant X2, mRNA	Protein NEDD1 OS=Arabidopsis thaliana OX=3702 GN=NEDD1 PE=2 SV=1	Initiation control protein YabA//WD domain, G-beta repeat//Basic region leucine zipper//Photosystem II 4 kDa reaction centre component	photosynthesis//regulation of transcription, DNA-templated//DNA replication	DNA-binding transcription factor activity//protein binding	transcription regulator complex//photosystem II reaction center//photosystem II
Cluster-35363.16421	146.72	146.58	92.74	84.05	81.19	84.57	216.4	223.87	253.7	97.24	185.72	168.9	WRKY transcription factor WRKY24-like [Quercus suber]	PREDICTED: Juglans regia WRKY transcription factor WRKY24-like (LOC108996946), transcript variant X1, mRNA	WRKY transcription factor WRKY24 OS=Oryza sativa subsp. indica OX=39946 GN=WRKY24 PE=2 SV=1	WRKY DNA -binding domain//Maf1 regulator	negative regulation of transcription by RNA polymerase III//regulation of transcription, DNA-templated	DNA-binding transcription factor activity//sequence-specific DNA binding	transcription regulator complex
Cluster-35363.6970	26.02	25.57	33.51	37.3	34.66	35.11	26.38	15.54	25.27	37.21	30.45	29.44	ras-related protein RABC1-like [Quercus suber]	PREDICTED: Juglans regia ras-related protein RABC1 (LOC108996407), transcript variant X2, mRNA	Ras-related protein RABC1 OS=Arabidopsis thaliana OX=3702 GN=RABC1 PE=1 SV=1	ADP-ribosylation factor family//Ras family//RsgA GTPase//Septin//50S ribosome-binding GTPase//Elongation factor Tu GTP binding domain//Gtr1/RagA G protein conserved region	--	GTP binding//GTPase activity	--
Cluster-35363.14561	3.19	2.41	1.7	2.18	1.77	2.03	8.15	4.97	7.89	0.92	2.49	2.59	PREDICTED: tubby-like F-box protein 7 [Vitis vinifera]	PREDICTED: Juglans regia tubby-like F-box protein 7 (LOC109012185), mRNA	Tubby-like F-box protein 7 OS=Arabidopsis thaliana OX=3702 GN=TULP7 PE=2 SV=1	--	--	--	--
Cluster-35363.17681	24.71	33.91	15.16	6.39	10.03	6.51	65.38	79.31	27.9	14.09	19.23	20.88	PREDICTED: F-box protein At1g78280-like [Juglans regia]	PREDICTED: Juglans regia F-box protein At1g78280-like (LOC109020585), mRNA	F-box protein At1g78280 OS=Arabidopsis thaliana OX=3702 GN=At1g78280 PE=2 SV=3	F-box domain//F-box-like//Histidine operon leader peptide	histidine biosynthetic process	protein binding	--
Cluster-35363.20438	9.2	12.65	4.07	8.26	4.42	9.65	52.78	44.77	41.39	8.26	10.82	12.16	PREDICTED: 7-deoxyloganetin glucosyltransferase-like [Juglans regia]	PREDICTED: Quercus suber 7-deoxyloganetin glucosyltransferase-like (LOC112021160), mRNA	7-deoxyloganetin glucosyltransferase OS=Catharanthus roseus OX=4058 GN=UGT85A23 PE=1 SV=1	UDP-glucoronosyl and UDP-glucosyl transferase//Transposase IS116/IS110/IS902 family	transposition, DNA-mediated	transferase activity, transferring hexosyl groups//DNA binding//transposase activity	--
Cluster-35363.6486	9.36	8.53	11.15	12.56	12.26	13.46	6.01	4.71	7.08	10.29	10.14	11.69	PREDICTED: protein DENND6B isoform X2 [Juglans regia]	PREDICTED: Juglans regia protein DENND6B (LOC109005610), transcript variant X3, mRNA	Protein DENND6B OS=Mus musculus OX=10090 GN=Dennd6b PE=2 SV=3	N-glycosylation protein	cellular response to oxidative stress	--	endoplasmic reticulum membrane
Cluster-35363.12665	7.85	5.66	8	7.69	7.6	7.24	4.6	4.53	6.25	7.79	4.78	6.66	PREDICTED: cleavage and polyadenylation specificity factor subunit 2 [Juglans regia]	PREDICTED: Quercus suber cleavage and polyadenylation specificity factor subunit 2 (LOC112026431), mRNA	Cleavage and polyadenylation specificity factor subunit 2 OS=Arabidopsis thaliana OX=3702 GN=CPSF100 PE=1 SV=2	tRNase Z endonuclease	tRNA processing	--	--
Cluster-35363.20813	34.23	57.77	25.45	9.78	12.27	11.3	70.25	79.3	73.12	33.76	47.73	25.14	PREDICTED: uncharacterized protein LOC109006211 [Juglans regia]	PREDICTED: Juglans regia uncharacterized LOC109006211 (LOC109006211), mRNA	--	Domain found in Dishevelled, Egl-10, and Pleckstrin (DEP)//QacR-like protein, C-terminal region//Glutaredoxin	obsolete electron transport//cell redox homeostasis//negative regulation of transcription, DNA-templated//intracellular signal transduction	protein disulfide oxidoreductase activity//DNA-binding transcription factor activity//electron transfer activity	transcription regulator complex
Cluster-35363.8188	19.96	18.6	26.79	30.09	33.33	32.48	10.53	8.15	19.14	28.9	29.2	29.61	PREDICTED: uncharacterized protein LOC109018445 [Juglans regia]	PREDICTED: Quercus suber uncharacterized LOC112012144 (LOC112012144), mRNA	--	Putative S-adenosyl-L-methionine-dependent methyltransferase//Methyltransferase domain	--	methyltransferase activity	--
Cluster-35363.13001	25.87	44.8	21.7	8.88	10.16	9.04	156	131.36	107.9	25.36	38.85	22.24	PREDICTED: U-box domain-containing protein 16 [Juglans regia]	--	U-box domain-containing protein 16 OS=Arabidopsis thaliana OX=3702 GN=PUB16 PE=2 SV=1	U-box domain//Armadillo/beta-catenin-like repeat//Zinc-finger of the MIZ type in Nse subunit	protein ubiquitination	protein binding//zinc ion binding//ubiquitin-protein transferase activity	--
Cluster-35363.18876	41.42	41.68	60.08	43.14	44.27	41.92	20.63	21.07	27.29	44.52	36.53	30.63	PREDICTED: tetraspanin-2-like [Juglans regia]	PREDICTED: Juglans regia tetraspanin-2-like (LOC108984262), mRNA	Tetraspanin-2 OS=Arabidopsis thaliana OX=3702 GN=TET2 PE=2 SV=1	Tetraspanin family	--	--	integral component of membrane
Cluster-35363.10618	25.57	22.73	22.62	18.79	20.99	23.47	29.48	30.71	26.91	24.13	25.25	26.17	PREDICTED: TOM1-like protein 2 [Juglans regia]	PREDICTED: Juglans regia TOM1-like protein 2 (LOC108996004), mRNA	TOM1-like protein 2 OS=Arabidopsis thaliana OX=3702 GN=TOL2 PE=1 SV=1	VHS domain	intracellular protein transport	--	--
Cluster-35363.18487	9.49	10.41	12.35	10.37	12.72	12.93	6.73	5.06	6.48	16.04	10.64	9.15	PREDICTED: acyl-CoA-binding domain-containing protein 4 [Juglans regia]	PREDICTED: Quercus suber acyl-CoA-binding domain-containing protein 4 (LOC111992096), transcript variant X1, mRNA	Acyl-CoA-binding domain-containing protein 4 OS=Arabidopsis thaliana OX=3702 GN=ACBP4 PE=1 SV=1	Centrosome localisation domain of Cep57//Kelch motif//Kelch motif//Leucine-rich repeats of kinetochore protein Cenp-F/LEK1	--	protein homodimerization activity//transcription factor binding//identical protein binding//protein binding//dynein complex binding//gamma-tubulin binding	transcription regulator complex//tubulin complex
Cluster-35363.18224	22.14	20.74	14.21	5.9	7.28	4.38	30.81	30.43	16.21	4.94	6.38	10.76	hypothetical protein B456_006G108100 [Gossypium raimondii]	PREDICTED: Gossypium arboreum UDP-D-apiose/UDP-D-xylose synthase 2 (LOC108459102), mRNA	UDP-D-apiose/UDP-D-xylose synthase 2 OS=Arabidopsis thaliana OX=3702 GN=AXS2 PE=2 SV=1	Saccharopine dehydrogenase NADP binding domain//NAD dependent epimerase/dehydratase family//3-beta hydroxysteroid dehydrogenase/isomerase family	androgen metabolic process//steroid biosynthetic process//oxidation-reduction process//estrogen metabolic process//C21-steroid hormone metabolic process	oxidoreductase activity//oxidoreductase activity, acting on the CH-OH group of donors, NAD or NADP as acceptor//3-beta-hydroxy-delta5-steroid dehydrogenase activity//obsolete coenzyme binding//catalytic activity	--
Cluster-30045.0	2.22	2.54	1.67	1.97	2.44	2.1	5	4.81	4.68	2.03	3.86	3.31	PREDICTED: probable glycosyltransferase At5g03795 [Juglans regia]	PREDICTED: Quercus suber probable glycosyltransferase At5g03795 (LOC111999822), mRNA	Probable glycosyltransferase At5g03795 OS=Arabidopsis thaliana OX=3702 GN=At5g03795 PE=3 SV=2	--	--	--	--
Cluster-35363.591	6.29	7.61	8.79	10.65	9.3	11.6	5.85	2.37	7.23	7.66	6.17	10.18	PREDICTED: protein LIGHT-DEPENDENT SHORT HYPOCOTYLS 3-like [Juglans regia]	PREDICTED: Juglans regia protein LIGHT-DEPENDENT SHORT HYPOCOTYLS 3-like (LOC108995899), mRNA	Protein LIGHT-DEPENDENT SHORT HYPOCOTYLS 3 OS=Arabidopsis thaliana OX=3702 GN=LSH3 PE=1 SV=1	Transactivating regulatory protein (Tat)	positive regulation of viral transcription	RNA-binding transcription regulator activity	host cell nucleus
Cluster-35363.13257	16.78	18.78	11.2	9.04	14.46	9.69	24.38	26.65	20.83	11.5	24.35	21.29	PREDICTED: disease resistance protein RRS1-like isoform X1 [Juglans regia]	--	Disease resistance protein Roq1 OS=Nicotiana benthamiana OX=4100 GN=ROQ1 PE=1 SV=1	--	--	--	--
Cluster-7175.0	6.86	15.87	6.35	6.39	4.1	5.91	22.35	16.74	14.44	5.19	10.49	8.7	PREDICTED: oxysterol-binding protein-related protein 1C-like isoform X2 [Gossypium hirsutum]	PREDICTED: Gossypium arboreum oxysterol-binding protein-related protein 1C-like (LOC108486404), transcript variant X2, mRNA	Oxysterol-binding protein-related protein 1C OS=Arabidopsis thaliana OX=3702 GN=ORP1C PE=2 SV=1	--	--	--	--
Cluster-35363.14534	17.72	19.43	20.06	12.58	17.72	12.62	29.15	30.92	19.57	11.01	11.2	11.73	coiled-coil domain-containing protein 115 [Quercus suber]	PREDICTED: Juglans regia uncharacterized LOC109022236 (LOC109022236), transcript variant X1, mRNA	--	--	--	--	--
Cluster-35363.24622	34.21	40.16	25.99	20.18	22.41	20.14	64.33	56.53	65.91	17.27	26.62	29.84	PREDICTED: serine/threonine-protein kinase AtPK2/AtPK19-like [Juglans regia]	PREDICTED: Juglans regia serine/threonine-protein kinase AtPK2/AtPK19-like (LOC108986277), mRNA	Serine/threonine-protein kinase AtPK2/AtPK19 OS=Arabidopsis thaliana OX=3702 GN=ATPK2 PE=1 SV=2	Protein kinase domain//Protein tyrosine and serine/threonine kinase//Transferase family	protein phosphorylation	transferase activity, transferring acyl groups other than amino-acyl groups//protein kinase activity//ATP binding	--
Cluster-35363.21098	53.55	65.82	27.85	10.18	19.09	14.14	104.71	94.32	79.64	31.69	38.6	32.73	uncharacterized protein LOC112007328 isoform X1 [Quercus suber]	PREDICTED: Quercus suber uncharacterized LOC112007328 (LOC112007328), transcript variant X1, mRNA	--	Poly(ADP-ribose) polymerase catalytic domain	--	NAD+ ADP-ribosyltransferase activity	--
Cluster-35363.19715	6.52	7.97	3.97	2.22	3.67	4.46	7.9	12.72	4.31	2.3	6.16	6.66	putative disease resistance RPP13-like protein 1 [Quercus suber]	--	Putative disease resistance RPP13-like protein 1 OS=Arabidopsis thaliana OX=3702 GN=RPPL1 PE=3 SV=1	--	--	--	--
Cluster-35363.8154	18.65	22.28	8.7	8.16	7.92	9.54	79.14	68.57	61.03	16.72	33.41	24.7	PREDICTED: uncharacterized protein LOC108992255 isoform X2 [Juglans regia]	PREDICTED: Hevea brasiliensis uncharacterized LOC110651238 (LOC110651238), mRNA	--	Elicitor peptide 1-7	innate immune response	--	--
Cluster-35363.8078	23.53	33.87	19.04	8.26	12.86	9.86	49.08	60.23	38.64	10.2	31.5	21.04	mitochondrial carrier protein CoAc1 isoform X1 [Quercus suber]	PREDICTED: Quercus suber mitochondrial carrier protein CoAc1 (LOC112013636), transcript variant X1, mRNA	Mitochondrial carrier protein CoAc1 OS=Arabidopsis thaliana OX=3702 GN=COAC1 PE=2 SV=1	--	--	--	--
Cluster-35363.7444	9.08	7.59	8.09	9.45	11.34	11.06	5.58	4.32	7.73	10.38	10.29	9.76	PREDICTED: ubiquitin carboxyl-terminal hydrolase 22-like [Juglans regia]	PREDICTED: Juglans regia ubiquitin carboxyl-terminal hydrolase 22-like (LOC109005202), mRNA	Ubiquitin C-terminal hydrolase 22 OS=Arabidopsis thaliana OX=3702 GN=UBP22 PE=1 SV=1	6-O-methylguanine DNA methyltransferase, DNA binding domain//TIM21//Ubiquitin carboxyl-terminal hydrolase//Zn-finger in ubiquitin-hydrolases and other protein	DNA repair//protein import into mitochondrial matrix//protein deubiquitination	thiol-dependent ubiquitinyl hydrolase activity//catalytic activity//zinc ion binding	TIM23 mitochondrial import inner membrane translocase complex
Cluster-35363.12686	6.52	8.57	5.58	2.22	2.56	2.84	19.08	16.03	13.44	8.37	5.76	5.69	serine/threonine-protein kinase SAPK3-like isoform X2 [Quercus suber]	PREDICTED: Quercus suber serine/threonine-protein kinase SAPK3-like (LOC112037432), transcript variant X2, mRNA	Serine/threonine-protein kinase SRK2A OS=Physcomitrella patens subsp. patens OX=3218 GN=SRK2A PE=1 SV=1	Protein kinase domain//Protein tyrosine and serine/threonine kinase	protein phosphorylation	protein kinase activity//ATP binding	--
Cluster-35363.22077	43.45	94.6	49.03	36.67	69.54	38.86	101.43	209.95	77.57	60.88	86.69	103.57	PREDICTED: putative calcium-transporting ATPase 13, plasma membrane-type [Juglans regia]	PREDICTED: Juglans regia putative calcium-transporting ATPase 13, plasma membrane-type (LOC108989438), mRNA	Putative calcium-transporting ATPase 13, plasma membrane-type OS=Arabidopsis thaliana OX=3702 GN=ACA13 PE=3 SV=1	--	--	--	--
Cluster-35363.14829	16.35	23.85	19.3	12.27	18.95	14.35	31.83	32.67	19.27	7.91	13.31	15.26	PREDICTED: uncharacterized protein LOC109016631 [Juglans regia]	PREDICTED: Quercus suber uncharacterized LOC112039765 (LOC112039765), mRNA	--	Lipopolysaccharide assembly protein A domain//G6B family//Fatty acid desaturase//Reduced folate carrier	lipid metabolic process//vitamin transport	vitamin transmembrane transporter activity	integral component of membrane//integral component of plasma membrane
Cluster-35363.21070	13.67	12.69	16.72	16.95	15.91	15.21	11.7	10.01	11.91	16.39	13.06	14.03	ATP-dependent DNA helicase At3g02060, chloroplastic [Carica papaya]	PREDICTED: Juglans regia ATP-dependent DNA helicase At3g02060, chloroplastic (LOC109001277), transcript variant X2, misc_RNA	ATP-dependent DNA helicase At3g02060, chloroplastic OS=Arabidopsis thaliana OX=3702 GN=At3g02060 PE=2 SV=1	Synaptobrevin//H-NS histone family//Syntaxin-like protein//Hypoxia-inducible lipid droplet-associated//Mediator complex protein//Type III restriction enzyme, res subunit//Vesicle transport v-SNARE protein N-terminus//Syntaxin//TRCF domain//DEAD/DEAH box helicase//Aspartic acid proteinase inhibitor	positive regulation of lipid storage//positive regulation of cytokine production//intracellular protein transport//positive regulation of cell population proliferation//regulation of transcription, DNA-templated//vesicle-mediated transport//regulation of transcription by RNA polymerase II//DNA repair	cysteine-type endopeptidase inhibitor activity//ATP binding//DNA binding//hydrolase activity//nucleic acid binding//transcription coregulator activity	integral component of membrane//transcription regulator complex//membrane//mediator complex
Cluster-35363.23913	3.23	4.02	1.95	8.41	10.1	6	54.84	38.33	45.11	18.47	18.63	7.38	PREDICTED: uncharacterized protein LOC109022278 isoform X1 [Juglans regia]	PREDICTED: Durio zibethinus uncharacterized LOC111312607 (LOC111312607), transcript variant X2, mRNA	Cold-regulated protein 27 OS=Arabidopsis thaliana OX=3702 GN=COR27 PE=1 SV=1	Apo-citrate lyase phosphoribosyl-dephospho-CoA transferase//Topoisomerase VI B subunit, transducer//Ferredoxin thioredoxin reductase variable alpha chain	prosthetic group biosynthetic process//DNA topological change//photosynthesis	DNA topoisomerase type II (double strand cut, ATP-hydrolyzing) activity//DNA binding	--
Cluster-35363.16530	183.14	237.91	127.38	87.84	87.62	90.49	377.88	394.27	289.78	136.39	213.85	180.06	sphinganine C4-monooxygenase 1 [Jatropha curcas]	PREDICTED: Quercus suber sphinganine C4-monooxygenase 1-like (LOC112001532), transcript variant X1, mRNA	Sphinganine C4-monooxygenase 1 OS=Arabidopsis thaliana OX=3702 GN=SBH1 PE=1 SV=1	Fatty acid hydroxylase superfamily	oxidation-reduction process//lipid biosynthetic process	oxidoreductase activity//iron ion binding	--
Cluster-35363.3108	6.34	8.62	2.34	3.87	3.48	3.77	15.93	14.74	11.52	3.37	10.81	12.81	PREDICTED: ankyrin repeat-containing protein ITN1-like [Juglans regia]	PREDICTED: Juglans regia ankyrin repeat-containing protein ITN1-like (LOC109008780), mRNA	Ankyrin repeat-containing protein BDA1 OS=Arabidopsis thaliana OX=3702 GN=BAD1 PE=1 SV=1	Ankyrin repeat//Ankyrin repeat	--	protein binding	--
Cluster-35363.17186	32.84	37.04	28.47	7.8	9.41	12.14	57.09	73.71	35.87	40.8	28.1	30.25	--	--	--	--	--	--	--
Cluster-35363.14820	59.29	74.7	50.8	43.64	49.58	49.41	118.7	116.93	76.34	80.16	70.08	58.96	PREDICTED: probable protein phosphatase 2C 39 [Juglans regia]	PREDICTED: Juglans regia probable protein phosphatase 2C 39 (LOC109013230), mRNA	Probable protein phosphatase 2C 39 OS=Arabidopsis thaliana OX=3702 GN=At3g15260 PE=2 SV=1	Protein phosphatase 2C//Stage II sporulation protein E (SpoIIE)	--	catalytic activity	--
Cluster-35363.16554	235.58	286.46	210.52	129.93	141.39	131.47	319.29	387.12	224.49	84.02	150.32	199.03	omega-3 fatty acid desaturase [Betula pendula]	Betula pendula clone fad8 omega-3 fatty acid desaturase mRNA, complete cds; nuclear gene for plastid product	Omega-3 fatty acid desaturase, chloroplastic OS=Glycine max OX=3847 GN=FAD7 PE=2 SV=1	Fatty acid desaturase//Domain of unknown function (DUF3474)	lipid metabolic process//oxidation-reduction process	oxidoreductase activity, acting on paired donors, with oxidation of a pair of donors resulting in the reduction of molecular oxygen to two molecules of water	--
Cluster-35363.19809	40.09	38.93	50.75	50.8	42.08	41.86	36.33	29.83	37.02	48.65	40.16	39.15	probable transmembrane ascorbate ferrireductase 2 [Quercus suber]	PREDICTED: Quercus suber probable transmembrane ascorbate ferrireductase 2 (LOC112024782), mRNA	Probable transmembrane ascorbate ferrireductase 2 OS=Arabidopsis thaliana OX=3702 GN=CYB561B PE=1 SV=1	Golgi 4-transmembrane spanning transporter	--	--	integral component of membrane
Cluster-35363.21464	4.87	4.68	6.27	6.79	8.42	7.12	4.12	2.79	5.27	8	6.65	7.13	PREDICTED: protein DEFECTIVE IN MERISTEM SILENCING 3-like isoform X4 [Juglans regia]	PREDICTED: Juglans regia protein DEFECTIVE IN MERISTEM SILENCING 3-like (LOC109007580), transcript variant X7, mRNA	Protein DEFECTIVE IN MERISTEM SILENCING 3 OS=Arabidopsis thaliana OX=3702 GN=DMS3 PE=1 SV=1	--	--	--	--
Cluster-35363.21798	21.14	20.14	26.18	22.78	22.74	24.32	12.07	13.27	10.59	21.6	14.64	14.83	PREDICTED: uncharacterized protein LOC108998880 [Juglans regia]	PREDICTED: Juglans regia uncharacterized LOC108998880 (LOC108998880), mRNA	--	--	--	--	--
Cluster-35363.18610	21.93	28.78	28.11	12.73	17.15	15.1	44.01	52.01	25.23	30.31	22.95	12.79	PREDICTED: anamorsin homolog isoform X1 [Juglans regia]	PREDICTED: Quercus suber anamorsin homolog (LOC112011038), mRNA	Anamorsin homolog OS=Ricinus communis OX=3988 GN=RCOM_1680640 PE=3 SV=1	ubiE/COQ5 methyltransferase family//Cytokine-induced anti-apoptosis inhibitor 1, Fe-S biogenesis//Hypothetical methyltransferase//Methyltransferase domain	iron-sulfur cluster assembly	iron-sulfur cluster binding//methyltransferase activity	cytoplasm//nucleolus
Cluster-35363.4066	10.57	10.9	11.24	13.9	11.74	10.79	7.07	6.54	6.42	10.21	8.26	7.92	PREDICTED: rab3 GTPase-activating protein non-catalytic subunit isoform X2 [Juglans regia]	PREDICTED: Juglans regia rab3 GTPase-activating protein non-catalytic subunit (LOC109012222), transcript variant X1, mRNA	Rab3 GTPase-activating protein non-catalytic subunit OS=Homo sapiens OX=9606 GN=RAB3GAP2 PE=1 SV=1	--	--	--	--
Cluster-35363.19655	5.61	5.26	6.13	3.29	3.74	2.22	11.54	10.21	7.33	1.58	7.32	3.37	putative disease resistance RPP13-like protein 1 [Quercus suber]	PREDICTED: Quercus suber putative disease resistance RPP13-like protein 1 (LOC112019090), mRNA	Putative disease resistance RPP13-like protein 1 OS=Arabidopsis thaliana OX=3702 GN=RPPL1 PE=3 SV=1	--	--	--	--
Cluster-35363.12712	47.36	55.9	45.85	23.41	23.95	23.89	83.71	85.92	32.83	32.49	44.9	42.46	PREDICTED: senescence-associated carboxylesterase 101 isoform X1 [Juglans regia]	PREDICTED: Quercus suber senescence-associated carboxylesterase 101-like (LOC111985784), mRNA	Senescence-associated carboxylesterase 101 OS=Arabidopsis thaliana OX=3702 GN=SAG101 PE=1 SV=1	Ellis van Creveld protein 2 like protein	smoothened signaling pathway	--	--
Cluster-35363.845	2.29	4.29	1.75	3.24	3.44	3.22	20.66	16.6	4.2	3.06	9.56	12.18	uncharacterized protein LOC111995103 [Quercus suber]	--	--	Heme exporter protein D (CcmD)	cytochrome complex assembly//heme transport	--	integral component of membrane
Cluster-35363.26670	3.23	4.94	5.87	2.25	3.43	3.04	10.02	15.07	3.5	2.24	2.56	1.88	PREDICTED: calcium-dependent protein kinase 29 [Juglans regia]	PREDICTED: Juglans regia calcium-dependent protein kinase 29 (LOC108981428), transcript variant X2, mRNA	Calcium-dependent protein kinase 29 OS=Arabidopsis thaliana OX=3702 GN=CPK29 PE=2 SV=2	Protein tyrosine and serine/threonine kinase//ATP synthase alpha/beta family, nucleotide-binding domain//EF hand//Cytoskeletal-regulatory complex EF hand//Secreted protein acidic and rich in cysteine Ca binding region//Nematode fatty acid retinoid binding protein (Gp-FAR-1)//EF-hand domain//Septum formation inhibitor MinC, C-terminal domain//Herpesvirus UL36 tegument protein//Death effector domai…	protein phosphorylation//viral DNA genome replication//tRNA aminoacylation for protein translation//proteolysis//regulation of apoptotic process//cell morphogenesis	ATP binding//nucleotide binding//aminoacyl-tRNA ligase activity//protein binding//calcium ion binding//NEDD8-specific protease activity//lipid binding//protein kinase activity	cytoplasm
Cluster-35363.12911	21.63	42.2	6.77	9.97	13.17	10.14	172.59	105.87	102.68	30.2	79.17	35.34	UDP-glucose iridoid glucosyltransferase-like [Quercus suber]	PREDICTED: Quercus suber UDP-glucose iridoid glucosyltransferase-like (LOC111986254), mRNA	UDP-glycosyltransferase 76E2 OS=Arabidopsis thaliana OX=3702 GN=UGT76E2 PE=2 SV=1	UDP-glucoronosyl and UDP-glucosyl transferase	--	transferase activity, transferring hexosyl groups	--
Cluster-35363.13552	10.98	11.83	8.88	2.8	3.2	0.61	19.4	32.9	7.64	5.18	6.08	3.01	TMV resistance protein N-like [Rosa chinensis]	PREDICTED: Juglans regia TMV resistance protein N-like (LOC109019065), mRNA	Probable WRKY transcription factor 19 OS=Arabidopsis thaliana OX=3702 GN=WRKY19 PE=3 SV=1	--	--	--	--
Cluster-35363.24533	3.3	2.8	3.33	4	5	4.97	2.18	2.32	2.27	4.82	3.76	4.35	protein RST1 [Quercus suber]	PREDICTED: Juglans regia protein RST1 (LOC109007238), transcript variant X1, mRNA	Protein RST1 OS=Arabidopsis thaliana OX=3702 GN=RST1 PE=2 SV=2	--	--	--	--
Cluster-35363.12358	142.61	165.28	69.08	67.64	71.63	71.13	710.93	565.26	560.18	82.16	426.62	164.87	PREDICTED: glutathione S-transferase U8-like [Juglans regia]	PREDICTED: Juglans regia glutathione S-transferase U8-like (LOC109012045), mRNA	Glutathione S-transferase U1 OS=Arabidopsis thaliana OX=3702 GN=GSTU1 PE=2 SV=1	Glutathione S-transferase, N-terminal domain//Glutathione S-transferase, N-terminal domain//Glutaredoxin//Glutathione S-transferase, N-terminal domain//Lantibiotic alpha	obsolete electron transport//cell redox homeostasis//defense response to Gram-positive bacterium	electron transfer activity//protein binding//protein disulfide oxidoreductase activity	--
Cluster-35363.14163	6.96	6.49	6.71	7.71	7.52	8	5.8	4.27	5.89	7.64	5.91	6.48	PREDICTED: uncharacterized protein LOC109011699 [Juglans regia]	PREDICTED: Juglans regia uncharacterized LOC109011699 (LOC109011699), mRNA	SH2 domain-containing protein B OS=Arabidopsis thaliana OX=3702 GN=SHB PE=1 SV=1	--	--	--	--
Cluster-35363.18976	13.22	11.09	13.65	10.76	9.9	12.42	21.6	29.42	17.31	15.74	17.51	13.26	MACPF domain-containing protein At4g24290-like [Quercus suber]	PREDICTED: Quercus suber MACPF domain-containing protein At4g24290-like (LOC112019029), mRNA	MACPF domain-containing protein At4g24290 OS=Arabidopsis thaliana OX=3702 GN=At4g24290 PE=2 SV=1	--	--	--	--
Cluster-35363.26723	16.85	12.49	17.72	18.61	17.63	17.72	11.56	7.39	14.06	14.73	13.84	12.76	protein unc-50 homolog [Quercus suber]	PREDICTED: Quercus suber protein unc-50 homolog (LOC112035960), mRNA	Protein unc-50 homolog OS=Dictyostelium discoideum OX=44689 GN=DDB_G0292320 PE=3 SV=1	--	--	--	--
Cluster-35363.26298	26.95	19.52	24.91	22.21	22.23	23.5	32.93	57.51	33.5	13.03	29.98	30.7	UDP-glycosyltransferase 87A1-like [Quercus suber]	PREDICTED: Eucalyptus grandis UDP-glycosyltransferase 87A1 (LOC104418926), mRNA	UDP-glycosyltransferase 87A1 OS=Arabidopsis thaliana OX=3702 GN=UGT87A1 PE=2 SV=1	--	--	--	--
Cluster-35363.22723	32.3	29.58	35.29	36.31	36.83	34.87	21.96	19.1	29.96	33.42	33.09	30.47	protein disulfide-isomerase 5-4-like [Quercus suber]	PREDICTED: Juglans regia protein disulfide-isomerase 5-3-like (LOC108983708), mRNA	Protein disulfide-isomerase 5-3 OS=Arabidopsis thaliana OX=3702 GN=PDIL5-3 PE=2 SV=1	Thioredoxin	cell redox homeostasis	--	--
Cluster-35363.11170	25.43	15.91	11.56	10.82	10.37	13.17	56.51	49.83	56.16	12.26	45.48	19.06	12-oxophytodienoate reductase 2-like [Quercus suber]	PREDICTED: Quercus suber 12-oxophytodienoate reductase 2-like (LOC111995945), mRNA	12-oxophytodienoate reductase 2 OS=Arabidopsis thaliana OX=3702 GN=OPR2 PE=1 SV=2	NADH:flavin oxidoreductase / NADH oxidase family	oxidation-reduction process	oxidoreductase activity//FMN binding	--
Cluster-35363.22075	21.63	16.83	25.39	31.33	23.87	39.04	6.42	8.15	10.38	23.14	18.55	32.44	PREDICTED: systemin receptor SR160-like [Juglans regia]	PREDICTED: Juglans regia systemin receptor SR160-like (LOC108992512), mRNA	Systemin receptor SR160 OS=Solanum peruvianum OX=4082 PE=1 SV=1	Leucine Rich Repeat//Protein kinase domain//Protein tyrosine and serine/threonine kinase//CENP-W protein//Leucine Rich repeat//Leucine rich repeat	kinetochore assembly//mitotic cell cycle//protein phosphorylation	protein binding//protein kinase activity//DNA binding//ATP binding	--
Cluster-34687.0	267	449.37	327.92	144.24	195.81	131.87	838.21	1127.58	587.05	225.04	229.42	148.79	PREDICTED: thioredoxin H1-like [Gossypium raimondii]	PREDICTED: Gossypium hirsutum thioredoxin H1-like (LOC107951474), mRNA	Thioredoxin H-type OS=Ricinus communis OX=3988 PE=3 SV=1	AhpC/TSA family//Redoxin//Mitosis protein DIM1//Thioredoxin	mRNA splicing, via spliceosome//cell redox homeostasis//oxidation-reduction process	antioxidant activity//oxidoreductase activity	U4/U6 x U5 tri-snRNP complex
Cluster-35363.12314	5.83	4.41	0.9	1.92	1.63	2.98	20.55	12.5	12.6	1.11	5.98	9.63	PREDICTED: UPF0481 protein At3g47200-like isoform X2 [Juglans regia]	PREDICTED: Juglans regia UPF0481 protein At3g47200-like (LOC108984201), mRNA	UPF0481 protein At3g47200 OS=Arabidopsis thaliana OX=3702 GN=At3g47200 PE=2 SV=1	MAATS-type transcriptional repressor, C-terminal region//DHHC palmitoyltransferase	obsolete acyl-carrier-protein biosynthetic process	DNA binding//palmitoyltransferase activity	--
Cluster-35363.24208	21.11	12.45	12.38	6.94	5.64	6.6	32.35	26.88	35.03	9.5	5.91	10.23	PREDICTED: cytochrome P450 71D9-like [Juglans regia]	PREDICTED: Juglans regia cytochrome P450 71D9-like (LOC108983462), mRNA	Cytochrome P450 71D11 (Fragment) OS=Lotus japonicus OX=34305 GN=CYP71D11 PE=2 SV=1	Bacillus thuringiensis toxin//Cytochrome P450	pathogenesis//oxidation-reduction process	oxidoreductase activity, acting on paired donors, with incorporation or reduction of molecular oxygen//iron ion binding//heme binding	extracellular region
Cluster-35363.27904	3.24	3.57	1.62	1.2	1.25	0.98	17.25	17.4	17.52	3.55	5.27	1.82	lysM domain receptor-like kinase 3 [Quercus suber]	PREDICTED: Juglans regia lysM domain receptor-like kinase 3 (LOC108980918), mRNA	Chitin elicitor receptor kinase 1 OS=Arabidopsis thaliana OX=3702 GN=CERK1 PE=1 SV=1	--	--	--	--
Cluster-35363.20713	18.04	19.28	5.82	1.34	1.42	2.77	47.14	31.52	51.28	6.01	17.01	15.79	protein O-linked-mannose beta-1,4-N-acetylglucosaminyltransferase 2-like [Quercus suber]	--	Xylan glycosyltransferase MUCI21 OS=Arabidopsis thaliana OX=3702 GN=MUCI21 PE=1 SV=1	Protein of unknown function (DUF563)	--	transferase activity, transferring glycosyl groups	--
Cluster-35363.1820	11.88	9.5	12.38	10.68	10.03	12.07	6.98	5.65	6.96	10.76	7.73	7.8	pectin acetylesterase 5-like [Quercus suber]	PREDICTED: Quercus suber pectin acetylesterase 5-like (LOC111992987), mRNA	Pectin acetylesterase 5 OS=Arabidopsis thaliana OX=3702 GN=PAE5 PE=2 SV=1	Photosystem II reaction centre I protein (PSII 4.8 kDa protein)//Pectinacetylesterase	photosynthesis	hydrolase activity	membrane//photosystem II//photosystem II reaction center
Cluster-35363.18301	49.28	63.71	43.4	17.23	15.52	13.57	94.75	124.91	100.95	31.25	47.12	32.92	PREDICTED: glucan endo-1,3-beta-glucosidase-like [Juglans regia]	PREDICTED: Juglans regia glucan endo-1,3-beta-glucosidase-like (LOC108993000), mRNA	Glucan endo-1,3-beta-glucosidase OS=Triticum aestivum OX=4565 GN=GLC1 PE=2 SV=1	Glycosyl hydrolases family 17//Herpesvirus latent membrane protein 1 (LMP1)	carbohydrate metabolic process//transformation of host cell by virus	hydrolase activity, hydrolyzing O-glycosyl compounds	integral component of membrane
Cluster-35363.13927	12.66	20.94	17.96	10.23	16.8	11.53	22.77	25.56	14.81	13.66	13.87	13.15	PREDICTED: membrin-11-like [Juglans regia]	PREDICTED: Juglans regia membrin-11-like (LOC109001375), mRNA	Membrin-11 OS=Arabidopsis thaliana OX=3702 GN=MEMB11 PE=1 SV=1	--	--	--	--
Cluster-35363.8183	18.24	12.39	15.81	23.71	15.32	23.99	8.76	8.45	7	20.3	14.6	17.14	PREDICTED: chaperone protein ClpB3, chloroplastic-like [Juglans regia]	PREDICTED: Juglans regia chaperone protein ClpB3, chloroplastic-like (LOC108988124), mRNA	Chaperone protein ClpB3, chloroplastic OS=Arabidopsis thaliana OX=3702 GN=CLPB3 PE=1 SV=1	AAA domain (Cdc48 subfamily)//IstB-like ATP binding protein//AAA domain (dynein-related subfamily)//ATPase family associated with various cellular activities (AAA)//Holliday junction DNA helicase RuvB P-loop domain//ABC transporter//Ethanolamine utilisation - propanediol utilisation//Torsin//RsgA GTPase//Hydrolytic ATP binding site of dynein motor region//Sigma-54 interaction domain//RNA helicase…	cellular biogenic amine metabolic process//SRP-dependent cotranslational protein targeting to membrane//DNA recombination//tRNA threonylcarbamoyladenosine modification//DNA repair//regulation of transcription, DNA-templated	RNA binding//ATP binding//GTP binding//ATPase activity//kinase activity//GTPase activity//transcription factor binding//hydrolase activity//DNA binding//RNA helicase activity//four-way junction helicase activity	Holliday junction helicase complex//replication fork//transcription regulator complex
Cluster-35363.5165	4.9	4.25	4.43	6.21	5.18	5.1	3.76	2.47	3.7	4.33	4.8	4.82	general transcription factor 3C polypeptide 5-like isoform X1 [Quercus suber]	PREDICTED: Juglans regia general transcription factor 3C polypeptide 5-like (LOC109009309), transcript variant X1, mRNA	General transcription factor 3C polypeptide 5 OS=Homo sapiens OX=9606 GN=GTF3C5 PE=1 SV=2	--	--	--	--
Cluster-35363.6197	6.15	6.32	4.73	3.86	2.94	3.56	14	10.97	9.53	5.59	5.85	4.74	allantoate deiminase 1-like isoform X2 [Quercus suber]	PREDICTED: Quercus suber allantoate deiminase 1-like (LOC111993263), mRNA	Allantoate deiminase 1 OS=Glycine max OX=3847 GN=AAH1 PE=1 SV=1	--	--	--	--
Cluster-35363.15833	163.95	219.06	146.49	53.64	66.87	64.86	283.28	300.38	336.02	115.33	185.53	123.24	PREDICTED: serine/threonine-protein kinase At5g01020-like [Juglans regia]	PREDICTED: Juglans regia serine/threonine-protein kinase At5g01020-like (LOC109008510), mRNA	Serine/threonine-protein kinase RIPK OS=Arabidopsis thaliana OX=3702 GN=RIPK PE=1 SV=1	MerR family regulatory protein//Protein tyrosine and serine/threonine kinase//Protein kinase domain//ZIP Zinc transporter	protein phosphorylation//transmembrane transport//regulation of transcription, DNA-templated//metal ion transport	ATP binding//metal ion transmembrane transporter activity//protein kinase activity//DNA binding	membrane
Cluster-35363.29576	3.75	3.1	2.83	3.2	3.78	3.39	5.65	5.42	5.96	2.53	4.92	4.49	PREDICTED: metal tolerance protein C2 [Juglans regia]	PREDICTED: Juglans regia metal tolerance protein C2 (LOC109011592), mRNA	Metal tolerance protein C2 OS=Arabidopsis thaliana OX=3702 GN=MTPC2 PE=2 SV=1	Cation efflux family	cation transport//transmembrane transport	cation transmembrane transporter activity	integral component of membrane
Cluster-35363.18798	10.75	9.98	4.47	6.9	7.15	7.71	35.38	35.6	21.44	2.59	14.39	16.29	PREDICTED: aspartic proteinase-like protein 1 isoform X1 [Cucumis sativus]	--	Aspartyl protease family protein 1 OS=Arabidopsis thaliana OX=3702 GN=APF1 PE=2 SV=1	--	--	--	--
Cluster-32312.0	2.69	3.62	3.89	1.19	2.3	2.16	7.35	9.9	6.66	1.03	7.49	1.8	--	--	--	--	--	--	--
Cluster-35363.1047	28.3	22.02	26.58	32.89	30.09	30.9	18.78	13.59	17.18	25.69	24.34	24.01	PREDICTED: imidazoleglycerol-phosphate dehydratase [Juglans regia]	PREDICTED: Juglans regia imidazoleglycerol-phosphate dehydratase-like (LOC109020702), partial mRNA	Imidazoleglycerol-phosphate dehydratase, chloroplastic OS=Pisum sativum OX=3888 GN=HIS3 PE=2 SV=1	Imidazoleglycerol-phosphate dehydratase	histidine biosynthetic process	imidazoleglycerol-phosphate dehydratase activity	--
Cluster-35363.18960	12.37	12.04	8.21	8.2	9.03	8.47	18.04	20.95	22.86	9.74	19.45	14.1	PREDICTED: probable receptor-like protein kinase At5g47070 [Juglans regia]	PREDICTED: Juglans regia probable receptor-like protein kinase At5g47070 (LOC108997938), mRNA	Serine/threonine-protein kinase PCRK1 OS=Arabidopsis thaliana OX=3702 GN=PCRK1 PE=1 SV=1	Protein kinase domain//Protein tyrosine and serine/threonine kinase	protein phosphorylation	ATP binding//protein kinase activity	--
Cluster-35363.23090	3.22	3.71	3.98	4.56	4.62	4.03	2.82	1.61	3.57	3.82	3.41	3.64	PREDICTED: heparan-alpha-glucosaminide N-acetyltransferase-like isoform X1 [Juglans regia]	PREDICTED: Juglans regia heparan-alpha-glucosaminide N-acetyltransferase-like (LOC108994139), transcript variant X1, mRNA	Heparan-alpha-glucosaminide N-acetyltransferase OS=Mus musculus OX=10090 GN=Hgsnat PE=1 SV=2	Reverse transcriptase-like//ETC complex I subunit conserved region	regulation of RNA metabolic process//respiratory electron transport chain	RNA-DNA hybrid ribonuclease activity//nucleic acid binding	--
Cluster-35363.4115	3.8	2.59	3.31	3.59	3.53	3.32	2.04	2.14	2.28	2.9	3.17	3.4	PREDICTED: uncharacterized protein LOC108989702 [Juglans regia]	PREDICTED: Quercus suber uncharacterized LOC111988435 (LOC111988435), transcript variant X1, mRNA	Protein SMG8 OS=Homo sapiens OX=9606 GN=SMG8 PE=1 SV=1	UV-endonuclease UvdE//Smg8_Smg9	nuclear-transcribed mRNA catabolic process, nonsense-mediated decay//response to UV//nucleotide-excision repair	endonuclease activity	--
Cluster-35363.21444	8.15	6.92	9.33	10.71	9.62	8.86	7.09	5.62	6.76	9.92	7.53	7.73	autophagy-related protein 18c-like [Quercus suber]	PREDICTED: Quercus suber autophagy-related protein 18c-like (LOC112005104), mRNA	Autophagy-related protein 18c OS=Arabidopsis thaliana OX=3702 GN=ATG18C PE=2 SV=1	VIT family//WD domain, G-beta repeat	cellular manganese ion homeostasis//manganese ion transport	manganese ion transmembrane transporter activity//protein binding	--
Cluster-35363.3416	10.6	10.31	3.72	1.05	3.07	1.52	27.21	19.52	9.46	1.16	2.79	4.02	PREDICTED: uncharacterized protein LOC108998858 isoform X1 [Juglans regia]	PREDICTED: Juglans regia uncharacterized LOC108998858 (LOC108998858), transcript variant X1, mRNA	--	GDA1/CD39 (nucleoside phosphatase) family	--	hydrolase activity	--
Cluster-35363.6331	18.76	20.5	18.74	10.53	13.65	10.02	31.55	53.1	17.86	11.51	11.8	8.55	calcium-dependent protein kinase 8-like [Quercus suber]	PREDICTED: Quercus suber calcium-dependent protein kinase 8-like (LOC112027620), transcript variant X2, mRNA	Calcium-dependent protein kinase 8 OS=Arabidopsis thaliana OX=3702 GN=CPK8 PE=1 SV=1	EF hand//EF hand//Cytoskeletal-regulatory complex EF hand//EF-hand domain pair//EF-hand domain	--	protein binding//calcium ion binding	--
Cluster-35363.16321	102.19	114.98	75.87	102.5	84.78	96.07	227.76	210.38	199.3	59.97	123.9	172.93	PREDICTED: GATA transcription factor 5-like isoform X1 [Juglans regia]	PREDICTED: Quercus suber GATA transcription factor 5-like (LOC112001020), transcript variant X2, mRNA	GATA transcription factor 5 OS=Arabidopsis thaliana OX=3702 GN=GATA5 PE=2 SV=1	GATA zinc finger	regulation of transcription, DNA-templated	zinc ion binding//sequence-specific DNA binding	--
Cluster-35363.89	11.15	6.95	9.34	9.66	10.03	12.25	3.45	2.21	7.54	10.17	7.67	5.36	PREDICTED: protein SMAX1-LIKE 6-like [Juglans regia]	PREDICTED: Juglans regia protein SMAX1-LIKE 6-like (LOC109002236), mRNA	Protein SMAX1-LIKE 7 OS=Arabidopsis thaliana OX=3702 GN=SMXL7 PE=1 SV=1	AAA domain (Cdc48 subfamily)//Leukotriene A4 hydrolase, C-terminal	--	ATP binding//metallopeptidase activity//zinc ion binding	--
Cluster-35363.14135	11.91	12.81	10.57	8.94	8.37	9.36	16.22	13.99	13.43	10.9	11.07	9.25	PREDICTED: probable voltage-gated potassium channel subunit beta [Cucumis melo]	PREDICTED: Juglans regia probable voltage-gated potassium channel subunit beta (LOC108989750), mRNA	Probable voltage-gated potassium channel subunit beta OS=Arabidopsis thaliana OX=3702 GN=KAB1 PE=1 SV=1	Amidohydrolase	--	hydrolase activity	--
Cluster-35363.14968	30.03	27.96	18.42	6.63	19.5	7.75	51.18	94.9	19.11	12.19	48.78	17.46	PREDICTED: protein SIEVE ELEMENT OCCLUSION B-like [Juglans regia]	PREDICTED: Juglans regia protein SIEVE ELEMENT OCCLUSION B-like (LOC109011885), mRNA	Protein SIEVE ELEMENT OCCLUSION A OS=Arabidopsis thaliana OX=3702 GN=SEOA PE=1 SV=1	--	--	--	--
Cluster-35363.21602	12.9	14.14	36.25	18.9	12.92	17.38	61.56	86.22	20.26	3.76	26.78	24.23	--	--	--	--	--	--	--
Cluster-35363.25294	6.19	7.06	9.06	7.79	8.38	8.54	2.81	1.86	2.65	10.54	4.91	4.91	uncharacterized protein LOC112017512 [Quercus suber]	PREDICTED: Quercus suber uncharacterized LOC112017512 (LOC112017512), mRNA	--	Assemblin (Peptidase family S21)	proteolysis	serine-type endopeptidase activity	--
Cluster-35363.18947	2.97	1.07	2.85	1.8	1.01	1.64	7.71	8.54	7.23	0.49	3.99	2.37	PREDICTED: cysteine-rich receptor-like protein kinase 10 isoform X1 [Juglans regia]	PREDICTED: Juglans regia cysteine-rich receptor-like protein kinase 10 (LOC108990608), mRNA	Cysteine-rich receptor-like protein kinase 10 OS=Arabidopsis thaliana OX=3702 GN=CRK10 PE=1 SV=3	Domain of unknown function (DUF3403)//Protein tyrosine and serine/threonine kinase//Protein kinase domain	serine family amino acid metabolic process//protein phosphorylation//phosphorylation	ATP binding//protein kinase activity//protein serine/threonine kinase activity	--
Cluster-35363.11427	27.82	56.23	33.44	29.98	28.36	25.08	69.85	126.22	62.48	32.38	59.57	50.33	putative calcium-transporting ATPase 13, plasma membrane-type [Quercus suber]	PREDICTED: Juglans regia putative calcium-transporting ATPase 13, plasma membrane-type (LOC108989438), mRNA	Calcium-transporting ATPase 12, plasma membrane-type OS=Arabidopsis thaliana OX=3702 GN=ACA12 PE=2 SV=1	--	--	--	--
Cluster-35363.10021	22.68	34.49	17.82	7.69	10.59	8.71	44.76	49.81	38.82	14.97	31.62	20.6	PREDICTED: uncharacterized protein LOC109002057 [Juglans regia]	PREDICTED: Quercus suber uncharacterized LOC112015347 (LOC112015347), transcript variant X1, mRNA	--	--	--	--	--
Cluster-35363.12462	23.95	18.67	28.25	23.25	18.88	23.44	11.16	10.84	13.75	23.84	16.57	14.76	coatomer subunit alpha-1-like [Quercus suber]	PREDICTED: Quercus suber coatomer subunit alpha-1-like (LOC111995651), mRNA	Coatomer subunit alpha-1 OS=Arabidopsis thaliana OX=3702 GN=At1g62020 PE=2 SV=2	Coatomer WD associated region//Coatomer (COPI) alpha subunit C-terminus//WD domain, G-beta repeat	intracellular protein transport//vesicle-mediated transport	protein binding//structural molecule activity	COPI vesicle coat//membrane coat
Cluster-35363.2012	38.39	43.57	36.49	28.71	29.54	30.87	68.83	65.72	67.23	39.46	48.52	39.94	PREDICTED: uncharacterized protein LOC109015941 [Juglans regia]	PREDICTED: Quercus suber uncharacterized LOC111997865 (LOC111997865), mRNA	--	TolA binding protein trimerisation//Initiation control protein YabA//Phage shock protein B//Apolipophorin-III precursor (apoLp-III)//Malate synthase	DNA replication//lipid transport//protein trimerization//pyruvate metabolic process//regulation of transcription, DNA-templated//phage shock//glyoxylate cycle//tricarboxylic acid cycle	malate synthase activity//lipid binding	extracellular region
Cluster-35363.16392	151.02	242.42	172.73	157.2	217.87	194.86	382.85	511.72	514.92	205.22	375.2	243.67	zinc finger protein ZAT11-like [Quercus suber]	PREDICTED: Phoenix dactylifera zinc finger protein ZAT12 (LOC103720004), mRNA	Zinc finger protein ZAT11 OS=Arabidopsis thaliana OX=3702 GN=ZAT11 PE=2 SV=1	Zinc finger, C2H2 type	--	nucleic acid binding	--
Cluster-35363.11658	25.46	26.45	19.34	16.2	11.92	14.37	41.82	41.2	35.63	16.86	24.29	22.82	PREDICTED: outer envelope protein 61 [Juglans regia]	PREDICTED: Juglans regia outer envelope protein 61 (LOC109013997), mRNA	Outer envelope protein 61 OS=Arabidopsis thaliana OX=3702 GN=OEP61 PE=1 SV=1	PHF5-like protein//Tetratricopeptide repeat//Tetratricopeptide repeat//Tetratricopeptide repeat//Tetratricopeptide repeat	mRNA splicing, via spliceosome	protein binding	--
Cluster-35363.6109	8.82	7.56	8.85	10.15	9.07	10.58	6.65	5.66	9.87	11.72	8.88	10.09	PREDICTED: mitotic checkpoint protein BUB3.2 [Juglans regia]	PREDICTED: Juglans regia mitotic checkpoint protein BUB3.1 (LOC109014210), mRNA	Mitotic checkpoint protein BUB3.2 OS=Arabidopsis thaliana OX=3702 GN=BUB3.2 PE=2 SV=1	WD domain, G-beta repeat	--	protein binding	--
Cluster-35363.17569	40.34	38.96	39.4	35.15	35.7	32.01	47.43	46.88	38.13	34.91	37.78	40.3	hypothetical protein GOBAR_AA03524 [Gossypium barbadense]	PREDICTED: Quercus suber bifunctional nitrilase/nitrile hydratase NIT4B (LOC111993929), mRNA	Bifunctional nitrilase/nitrile hydratase NIT4A OS=Lupinus angustifolius OX=3871 GN=NIT4A PE=1 SV=1	tRNA synthetases class II (D, K and N)//Carbon-nitrogen hydrolase	tRNA aminoacylation for protein translation//nitrogen compound metabolic process	nucleotide binding//aminoacyl-tRNA ligase activity//ATP binding	--
Cluster-35363.15861	11.83	20.9	6.95	2.85	2.39	3	38.1	73.18	21.47	0.54	3.67	9.12	G-type lectin S-receptor-like serine/threonine-protein kinase At1g11300 [Quercus suber]	PREDICTED: Quercus suber uncharacterized LOC112040664 (LOC112040664), ncRNA	G-type lectin S-receptor-like serine/threonine-protein kinase CES101 OS=Arabidopsis thaliana OX=3702 GN=CES101 PE=2 SV=2	Protein tyrosine and serine/threonine kinase//Protein kinase domain	protein phosphorylation	protein kinase activity//ATP binding	--
Cluster-35363.23181	14.58	18.31	15.79	14.17	16.51	14.34	22.36	27.79	17.85	17.59	16.55	17.92	PREDICTED: serine/threonine-protein kinase HT1-like [Juglans regia]	PREDICTED: Juglans regia serine/threonine-protein kinase HT1-like (LOC109004226), mRNA	Serine/threonine/tyrosine-protein kinase HT1 OS=Arabidopsis thaliana OX=3702 GN=HT1 PE=1 SV=1	Domain of unknown function (DUF1518)//Protein tyrosine and serine/threonine kinase//Protein kinase domain	protein phosphorylation	protein kinase activity//ATP binding	nucleus
Cluster-35363.15205	20.55	43.76	28.31	21.18	17.46	17.88	107.2	114.34	48.27	10.16	24.34	62.75	PREDICTED: diacylglycerol kinase 2 [Juglans regia]	PREDICTED: Juglans regia diacylglycerol kinase 2 (LOC108984981), transcript variant X2, mRNA	Diacylglycerol kinase 2 OS=Arabidopsis thaliana OX=3702 GN=DGK2 PE=1 SV=1	Phorbol esters/diacylglycerol binding domain (C1 domain)//Diacylglycerol kinase catalytic domain//MATH domain	intracellular signal transduction	protein binding//kinase activity	--
Cluster-35363.19449	11.35	9.12	17.74	10.85	11.84	14.24	4.26	2.11	3.32	13.96	10.61	8.16	probable sugar phosphate/phosphate translocator At1g12500 [Quercus suber]	PREDICTED: Juglans regia probable sugar phosphate/phosphate translocator At1g12500 (LOC109010824), mRNA	Probable sugar phosphate/phosphate translocator At1g12500 OS=Arabidopsis thaliana OX=3702 GN=At1g12500 PE=1 SV=1	EamA-like transporter family//UAA transporter family	transmembrane transport	--	integral component of membrane//membrane
Cluster-35363.18782	12.66	16.91	10.83	2.93	4.47	2.1	18.21	31.48	10.18	1.51	4.38	3.74	PREDICTED: putative UDP-rhamnose:rhamnosyltransferase 1 [Juglans regia]	PREDICTED: Juglans regia putative UDP-rhamnose:rhamnosyltransferase 1 (LOC108990657), transcript variant X2, misc_RNA	Putative UDP-rhamnose:rhamnosyltransferase 1 OS=Fragaria ananassa OX=3747 GN=GT4 PE=2 SV=1	--	--	--	--
Cluster-35363.8754	18.4	19.26	11.99	11.48	10.61	10.36	31.63	29.44	31	6.79	18.69	18.39	PREDICTED: putative serine/threonine-protein kinase isoform X2 [Juglans regia]	PREDICTED: Quercus suber putative serine/threonine-protein kinase (LOC112006339), mRNA	Cold-responsive protein kinase 1 OS=Arabidopsis thaliana OX=3702 GN=CRPK1 PE=1 SV=1	Protein kinase domain//Protein tyrosine and serine/threonine kinase	protein phosphorylation	protein kinase activity//ATP binding	--
Cluster-35363.13535	143.02	241.01	63.2	52.89	79.87	72.48	441.83	392.73	288.22	49.6	101.59	177.28	scarecrow-like protein 21 isoform X1 [Quercus suber]	PREDICTED: Quercus suber chitin-inducible gibberellin-responsive protein 1-like (LOC112024972), transcript variant X1, mRNA	Chitin-inducible gibberellin-responsive protein 1 OS=Oryza sativa subsp. japonica OX=39947 GN=CIGR1 PE=2 SV=1	--	--	--	--
Cluster-35363.7378	23.28	24.04	22.21	23.62	24.69	24.73	19.36	14.57	18.81	27.93	21.32	19.17	PREDICTED: glycine-rich RNA-binding protein RZ1C-like, partial [Juglans regia]	PREDICTED: Quercus suber glycine-rich RNA-binding protein RZ1B-like (LOC112036456), transcript variant X1, mRNA	Glycine-rich RNA-binding protein RZ1B OS=Arabidopsis thaliana OX=3702 GN=RZ1B PE=2 SV=1	RNA recognition motif//RNA recognition motif. (a.k.a. RRM, RBD, or RNP domain)//Phage shock protein B//Zinc knuckle//Lipid-A-disaccharide synthetase	phage shock//regulation of transcription, DNA-templated//lipid A biosynthetic process	zinc ion binding//nucleic acid binding//lipid-A-disaccharide synthase activity	--
Cluster-35363.6556	4.45	6.14	0.88	1.6	1.29	3.49	31.23	18.85	10.79	3.78	10.63	4.83	UDP-glucose iridoid glucosyltransferase-like [Quercus suber]	PREDICTED: Quercus suber UDP-glucose iridoid glucosyltransferase-like (LOC111990368), mRNA	UDP-glycosyltransferase 76E2 OS=Arabidopsis thaliana OX=3702 GN=UGT76E2 PE=2 SV=1	UDP-glucoronosyl and UDP-glucosyl transferase	--	transferase activity, transferring hexosyl groups	--
Cluster-35363.15034	17.2	13.65	10.71	11.72	15.9	12.11	26.85	25.37	18.26	10.35	19.35	16.57	PREDICTED: uncharacterized protein LOC109357542 [Lupinus angustifolius]	PREDICTED: Juglans regia uncharacterized LOC109009254 (LOC109009254), mRNA	--	--	--	--	--
Cluster-35363.12150	12.22	17.64	9.79	8.17	8.74	7.08	38.92	47.19	14.62	10.78	10.87	19.3	PREDICTED: uncharacterized protein LOC108992543 [Juglans regia]	--	Sodium/calcium exchanger NCL OS=Arabidopsis thaliana OX=3702 GN=NCL PE=2 SV=1	EF hand//EF-hand domain//Secreted protein acidic and rich in cysteine Ca binding region//HEC/Ndc80p family//EF-hand domain pair//EF hand	attachment of mitotic spindle microtubules to kinetochore	calcium ion binding	Ndc80 complex
Cluster-35363.17990	139.63	209.55	160.19	162.89	172.92	179.12	267.08	308.19	181.35	154.98	169.15	166.29	auxin-responsive protein SAUR32 [Ziziphus jujuba]	PREDICTED: Juglans regia auxin-responsive protein SAUR32-like (LOC108992270), mRNA	Auxin-responsive protein SAUR32 OS=Arabidopsis thaliana OX=3702 GN=SAUR32 PE=2 SV=1	Auxin responsive protein	response to auxin	--	--
Cluster-35363.23665	13.91	11.53	11.64	13.51	10.17	13.97	8.93	6.42	10.03	13.48	12.96	12.54	PREDICTED: uncharacterized protein LOC108997478 isoform X1 [Juglans regia]	PREDICTED: Juglans regia uncharacterized LOC108997478 (LOC108997478), transcript variant X1, mRNA	DnaJ homolog subfamily C member 10 OS=Mus musculus OX=10090 GN=Dnajc10 PE=1 SV=2	--	--	--	--
Cluster-35363.27916	5.39	4.66	5.29	6.13	5.82	6.08	3.21	2.83	4.86	6.59	5.67	5.09	LOW QUALITY PROTEIN: tRNA(adenine(34)) deaminase, chloroplastic [Quercus suber]	PREDICTED: Juglans regia tRNA(adenine(34)) deaminase, chloroplastic-like (LOC109004334), transcript variant X2, mRNA	tRNA(adenine(34)) deaminase, chloroplastic OS=Arabidopsis thaliana OX=3702 GN=TADA PE=1 SV=1	HicA toxin of bacterial toxin-antitoxin,//MafB19-like deaminase	tRNA wobble adenosine to inosine editing//nitrogen compound metabolic process	mRNA binding//tRNA-specific adenosine deaminase activity	--
Cluster-35363.29547	5.81	13.31	7.63	1.45	5.19	2.02	77.96	95.9	16.48	5.31	10.57	23.98	PREDICTED: dynein light chain, cytoplasmic-like [Juglans regia]	PREDICTED: Juglans regia dynein light chain, cytoplasmic-like (LOC109012958), mRNA	Dynein light chain, cytoplasmic OS=Dictyostelium discoideum OX=44689 GN=dlcB PE=3 SV=1	Dynein light chain type 1	microtubule-based process	--	dynein complex
Cluster-27755.0	9.21	11.89	9.7	6.38	6.2	5.91	20.26	26.43	16.95	5.32	13.53	12.97	phosphatidylinositol:ceramide inositolphosphotransferase 3 [Quercus suber]	PREDICTED: Juglans regia phosphatidylinositol:ceramide inositolphosphotransferase 3 (LOC108998418), transcript variant X1, mRNA	Phosphatidylinositol:ceramide inositolphosphotransferase 3 OS=Arabidopsis thaliana OX=3702 GN=IPCS3 PE=2 SV=1	--	--	--	--
Cluster-35363.17527	24.83	26.08	21.75	15.11	20.21	15.82	33.28	42.92	26.66	22.93	22.89	19.17	PREDICTED: uncharacterized protein LOC109013801 [Juglans regia]	PREDICTED: Juglans regia universal stress protein Slr1101-like (LOC109020739), mRNA	--	--	--	--	--
Cluster-35363.11914	14.28	15.64	7.88	14.14	11.42	14.61	80.75	71.67	15.01	0.82	2.21	15.62	PREDICTED: heavy metal-associated isoprenylated plant protein 26-like [Juglans regia]	PREDICTED: Juglans regia heavy metal-associated isoprenylated plant protein 26-like (LOC108993299), mRNA	Heavy metal-associated isoprenylated plant protein 26 OS=Arabidopsis thaliana OX=3702 GN=HIPP26 PE=1 SV=1	Heavy-metal-associated domain	metal ion transport	metal ion binding	--
Cluster-35363.11106	68.13	71.92	46.92	68.15	47.28	59.08	160.77	119.61	126.12	38.98	91.76	101.32	uncharacterized protein LOC111988841 [Quercus suber]	--	--	--	--	--	--
Cluster-35363.1450	6.36	9.27	1.95	1.04	3.34	1.06	228.67	351.8	40.67	12.63	2.18	1.92	--	--	--	--	--	--	--
Cluster-35363.7252	13.29	13.21	7.56	12.1	10.62	14.92	36.26	32.26	28.19	15.75	25.88	29.57	PREDICTED: putative serine/threonine-protein kinase [Juglans regia]	PREDICTED: Juglans regia putative serine/threonine-protein kinase (LOC108981562), transcript variant X1, mRNA	Putative serine/threonine-protein kinase (Fragment) OS=Helianthus annuus OX=4232 PE=1 SV=1	Birnavirus VP2 protein//Protein tyrosine and serine/threonine kinase//Protein kinase domain	protein phosphorylation	ATP binding//structural molecule activity//protein kinase activity	--
Cluster-35363.19997	2.52	2.53	2.25	2.3	2.18	2.6	2.99	3.61	2.78	2.05	2.63	2.08	PREDICTED: pentatricopeptide repeat-containing protein At4g14850 [Juglans regia]	PREDICTED: Juglans regia pentatricopeptide repeat-containing protein At4g14850 (LOC109007283), mRNA	Pentatricopeptide repeat-containing protein At4g14850 OS=Arabidopsis thaliana OX=3702 GN=LOI1 PE=1 SV=1	DYW family of nucleic acid deaminases//Oligopeptide/dipeptide transporter, C-terminal region	peptide transport	nucleotide binding//ATP binding//zinc ion binding	--
Cluster-35363.20864	69.61	96.33	59.29	37.77	47.1	28.87	167.26	190.19	53.48	38.43	26.65	94.64	PREDICTED: gibberellin 2-beta-dioxygenase 1-like [Juglans regia]	PREDICTED: Juglans regia gibberellin 2-beta-dioxygenase 1-like (LOC108995841), mRNA	Gibberellin 2-beta-dioxygenase 1 OS=Pisum sativum OX=3888 GN=GA2OX1 PE=1 SV=1	2OG-Fe(II) oxygenase superfamily	oxidation-reduction process	oxidoreductase activity	--
Cluster-35363.10874	51.43	47.33	45.37	57.18	61.04	70.15	27.25	30.24	34.05	47.57	58.65	62.54	disease resistance protein RPM1-like [Quercus suber]	PREDICTED: Quercus suber disease resistance protein RPM1-like (LOC112017091), mRNA	Disease resistance protein RPM1 OS=Arabidopsis thaliana OX=3702 GN=RPM1 PE=1 SV=1	ATPase family associated with various cellular activities (AAA)//NB-ARC domain//Leucine rich repeat	--	protein binding//ADP binding//ATP binding	--
Cluster-35363.17870	4.34	1.6	1.84	3.71	1.27	2.54	16	14.04	6.01	2.53	10.37	6.19	disease resistance protein RPM1-like, partial [Quercus suber]	--	Disease resistance protein PIK6-NP OS=Oryza sativa subsp. japonica OX=39947 GN=PIK6-NP PE=2 SV=1	Rhabdovirus matrix protein M2//Prolyl 4-Hydroxylase alpha-subunit, N-terminal region	oxidation-reduction process//peptidyl-proline hydroxylation to 4-hydroxy-L-proline//arginine metabolic process//proline metabolic process//viral process	procollagen-proline 4-dioxygenase activity//oxidoreductase activity, acting on single donors with incorporation of molecular oxygen, incorporation of two atoms of oxygen	endoplasmic reticulum//viral envelope
Cluster-35363.11654	9.02	9.92	8.45	9.2	11.26	8.92	18.77	19.5	13.06	7.6	8.95	7.61	PREDICTED: uncharacterized protein LOC108997868 isoform X2 [Juglans regia]	PREDICTED: Juglans regia uncharacterized LOC108997868 (LOC108997868), transcript variant X4, mRNA	--	R3H domain//Oxaloacetate decarboxylase, gamma chain	proline metabolic process//sodium ion transport//sodium ion export across plasma membrane//arginine metabolic process//pyruvate metabolic process	oxaloacetate decarboxylase activity//sodium ion transmembrane transporter activity//nucleic acid binding	membrane
Cluster-35363.19434	22.36	25.54	22.79	10.63	12.03	11.44	34.82	40.19	23.87	15.83	27.97	33.64	PREDICTED: TMV resistance protein N-like [Juglans regia]	Corylus avellana isolate cav.w.F4.56 NBS-containing resistance-like protein gene, partial cds	Disease resistance protein RPV1 OS=Vitis rotundifolia OX=103349 GN=RPV1 PE=1 SV=1	50S ribosome-binding GTPase//ABC transporter//Sigma-54 interaction domain//TIR domain//ATPase family associated with various cellular activities (AAA)//ATPase domain predominantly from Archaea//NB-ARC domain	signal transduction//regulation of transcription, DNA-templated	protein binding//ADP binding//ATP binding//transcription factor binding//GTP binding//ATPase activity	transcription regulator complex
Cluster-35363.13290	14.62	20.54	7.79	5.21	3.91	1.97	27.09	47.73	18.28	1.67	13.15	11.01	hypothetical protein COLO4_04714 [Corchorus olitorius]	Corylus avellana isolate cav.pt.II.14 kinase-like protein gene, partial cds	Receptor-like protein kinase FERONIA OS=Arabidopsis thaliana OX=3702 GN=FER PE=1 SV=1	Mitoribosomal protein mL52//Protein tyrosine and serine/threonine kinase//Protein kinase domain	protein phosphorylation//ribosome biogenesis//mitochondrial translation	ATP binding//structural constituent of ribosome//protein kinase activity	ribosome//mitochondrial large ribosomal subunit
Cluster-35363.27539	5.53	4.93	4.86	3.99	3.9	4.37	7.1	6.3	7	4.08	4.17	5.4	FRIGIDA-like protein 1 [Ziziphus jujuba]	PREDICTED: Juglans regia FRIGIDA-like protein 1 (LOC108985004), mRNA	FRIGIDA-like protein 1 OS=Arabidopsis thaliana OX=3702 GN=FRL1 PE=1 SV=1	P-11 zinc finger	--	RNA binding//zinc ion binding	--
Cluster-35363.3573	14.91	10.71	13.64	18.77	13.94	15.38	10.62	9.22	9.59	15.57	12.99	12.3	histidine biosynthesis bifunctional protein hisIE, chloroplastic-like [Quercus suber]	PREDICTED: Quercus suber histidine biosynthesis bifunctional protein hisIE, chloroplastic-like (LOC112036579), mRNA	Histidine biosynthesis bifunctional protein hisIE, chloroplastic OS=Arabidopsis thaliana OX=3702 GN=HISN2 PE=1 SV=1	Phosphoribosyl-AMP cyclohydrolase//Colipase-like	histidine metabolic process//histidine biosynthetic process//lipid catabolic process//digestion	enzyme activator activity//phosphoribosyl-AMP cyclohydrolase activity	extracellular region
Cluster-35363.19049	46.03	51.66	32.34	34.57	30.07	35.57	74.53	75.84	83.18	27	56.36	53.87	PREDICTED: scarecrow-like protein 1 [Juglans regia]	PREDICTED: Juglans regia scarecrow-like protein 1 (LOC108984751), transcript variant X2, mRNA	Scarecrow-like protein 1 OS=Arabidopsis thaliana OX=3702 GN=SCL1 PE=2 SV=1	--	--	--	--
Cluster-35363.8320	10.25	8.96	11.19	11.29	10.01	10.85	6.24	5.3	10.13	12.94	8.9	8.69	uncharacterized protein LOC111984648 [Quercus suber]	PREDICTED: Juglans regia uncharacterized LOC109007843 (LOC109007843), mRNA	--	--	--	--	--
Cluster-35363.9913	7.99	8.42	7.23	3.92	5.15	6.9	16.76	13.55	9.89	6.79	10.24	9.21	PREDICTED: probable receptor-like protein kinase At1g11050 [Juglans regia]	PREDICTED: Juglans regia probable receptor-like protein kinase At1g11050 (LOC109019014), mRNA	Probable receptor-like protein kinase At1g11050 OS=Arabidopsis thaliana OX=3702 GN=At1g11050 PE=2 SV=1	Protein kinase domain//Protein tyrosine and serine/threonine kinase	protein phosphorylation	ATP binding//protein kinase activity	--
Cluster-35363.15823	181.5	239.55	147.97	131.15	172.19	146.91	351.88	341.03	286.08	144.95	206.28	287.48	PREDICTED: protein EARLY RESPONSIVE TO DEHYDRATION 15-like [Juglans regia]	PREDICTED: Juglans regia protein EARLY RESPONSIVE TO DEHYDRATION 15-like (LOC109014914), partial mRNA	Protein EARLY RESPONSIVE TO DEHYDRATION 15 OS=Arabidopsis thaliana OX=3702 GN=ERD15 PE=1 SV=1	--	--	--	--
Cluster-35363.21733	10.95	13.22	4.43	5.97	4.22	7.02	42.3	46.98	54.27	4.87	35.8	25.77	mitochondrial phosphate translocator [Betula pendula]	B.pendula mRNA encoding mitochondrial phosphate translocator	Mitochondrial phosphate carrier protein 3, mitochondrial OS=Arabidopsis thaliana OX=3702 GN=MPT3 PE=1 SV=1	ATPase proteolipid family	regulation of catalytic activity	enzyme regulator activity	--
Cluster-35363.15378	20.06	27.36	21.29	17.79	14.61	14.58	35.11	69.01	21.53	8.99	13.72	15.21	trihelix transcription factor GT-3b-like [Quercus suber]	PREDICTED: Juglans regia trihelix transcription factor GT-3b-like (LOC108994851), mRNA	Trihelix transcription factor GT-3a OS=Arabidopsis thaliana OX=3702 GN=GT-3A PE=1 SV=1	TFIIS helical bundle-like domain//DNA gyrase/topoisomerase IV, subunit A	DNA topological change	DNA binding//DNA topoisomerase type II (double strand cut, ATP-hydrolyzing) activity//ATP binding	nucleus
Cluster-30580.0	3.42	3.94	2.35	1.96	3.04	1.86	6.49	17.89	5.04	4.16	2.89	0.98	PREDICTED: transcription factor TCP11-like [Juglans regia]	PREDICTED: Eucalyptus grandis transcription factor TCP20 (LOC104419124), mRNA	Transcription factor TCP11 OS=Arabidopsis thaliana OX=3702 GN=TCP11 PE=1 SV=1	--	--	--	--
Cluster-35363.432	7.15	8.12	7.74	3.44	4.77	3.78	16.38	17.57	15.12	6.12	8.71	9.41	PREDICTED: receptor-like serine/threonine-protein kinase At4g25390 [Juglans regia]	PREDICTED: Juglans regia receptor-like serine/threonine-protein kinase At4g25390 (LOC108998650), mRNA	Receptor-like serine/threonine-protein kinase At4g25390 OS=Arabidopsis thaliana OX=3702 GN=At4g25390 PE=2 SV=1	Tubulin/FtsZ family, GTPase domain//Protein tyrosine and serine/threonine kinase//Protein kinase domain	protein phosphorylation	GTPase activity//ATP binding//protein kinase activity	--
Cluster-35363.21454	49.27	64.42	38.17	8.95	7.27	8.14	113.38	121.2	96.24	23.53	40.44	13.69	PREDICTED: probable carboxylesterase 2 [Juglans regia]	--	Probable carboxylesterase 2 OS=Arabidopsis thaliana OX=3702 GN=CXE2 PE=2 SV=1	alpha/beta hydrolase fold//Esterase PHB depolymerase	--	hydrolase activity	extracellular region
Cluster-35363.18395	25.51	32.97	19.52	15.25	18.51	16.63	44.87	46.92	39.43	16.27	32.53	32.37	uncharacterized protein LOC112019366 [Quercus suber]	PREDICTED: Quercus suber uncharacterized LOC112019366 (LOC112019366), mRNA	--	U1 zinc finger	--	zinc ion binding	--
Cluster-35363.24201	2.86	3.72	3.05	2.74	2.15	2.03	4.8	6.25	4.93	2.11	2.17	3.8	protein of unknown function DUF2828 [Macleaya cordata]	--	--	--	--	--	--
Cluster-35363.15595	810.48	1179.28	886.69	756.13	829.84	828.1	1871.14	1697.35	1263.82	464.3	754.69	1014.03	PREDICTED: zinc finger A20 and AN1 domain-containing stress-associated protein 5-like [Juglans regia]	PREDICTED: Juglans regia zinc finger A20 and AN1 domain-containing stress-associated protein 5 (LOC108987928), mRNA	Zinc finger A20 and AN1 domain-containing stress-associated protein 5 OS=Arabidopsis thaliana OX=3702 GN=SAP5 PE=2 SV=1	AN1-like Zinc finger//A20-like zinc finger//Reduced folate carrier	vitamin transport	zinc ion binding//DNA binding//vitamin transmembrane transporter activity	integral component of membrane
Cluster-35363.15607	474.53	735.25	334.8	170.75	337.92	186.39	827.67	848.39	908.75	233.74	535.93	518.96	hypothetical protein CUMW_171010 [Citrus unshiu]	--	--	--	--	--	--
Cluster-35363.8599	12.55	11.91	15	13.27	13.33	16.64	7.85	7.17	11.15	12.09	11.84	10.1	PREDICTED: uncharacterized protein LOC109012094 [Juglans regia]	PREDICTED: Quercus suber uncharacterized LOC112038646 (LOC112038646), transcript variant X3, mRNA	--	--	--	--	--
Cluster-35363.21447	20.78	25.6	23.28	8.47	13.9	15.47	45.22	32.92	45.51	17.35	28.32	25.11	PREDICTED: uncharacterized protein LOC108991157 [Juglans regia]	PREDICTED: Juglans regia uncharacterized LOC108991157 (LOC108991157), mRNA	--	Ribose/Galactose Isomerase//Major Facilitator Superfamily//Organic Anion Transporter Polypeptide (OATP) family	carbohydrate metabolic process//transmembrane transport	isomerase activity//transmembrane transporter activity	membrane
Cluster-35363.7855	7.74	6.35	6.68	8.69	7.91	9.57	5.01	4.47	6.24	8.8	7.38	6.57	PREDICTED: ubiquitin carboxyl-terminal hydrolase 5 isoform X2 [Juglans regia]	PREDICTED: Juglans regia ubiquitin carboxyl-terminal hydrolase 5 (LOC109002451), transcript variant X5, mRNA	Ubiquitin carboxyl-terminal hydrolase 5 OS=Arabidopsis thaliana OX=3702 GN=UBP5 PE=1 SV=2	Isoprenylcysteine carboxyl methyltransferase (ICMT) family//DUSP domain//Ubiquitin carboxyl-terminal hydrolase	protein deubiquitination//protein methylation//proteolysis//C-terminal protein methylation	thiol-dependent ubiquitin-specific protease activity//protein C-terminal S-isoprenylcysteine carboxyl O-methyltransferase activity//thiol-dependent ubiquitinyl hydrolase activity	integral component of membrane
Cluster-35363.14462	17.27	17.88	11.93	10.15	11.52	10.94	40.22	41.45	20.12	9.65	13.68	13.97	serine/threonine-protein kinase tricorner [Citrus clementina]	PREDICTED: Quercus suber serine/threonine-protein kinase tricorner-like (LOC112030601), mRNA	Serine/threonine-protein kinase tricorner OS=Drosophila pseudoobscura pseudoobscura OX=46245 GN=trc PE=3 SV=1	Protein tyrosine and serine/threonine kinase//Microsomal signal peptidase 12 kDa subunit (SPC12)//Ubiquinone biosynthesis protein COQ7//Poxvirus serine/threonine protein kinase//Protein kinase domain//Protein kinase C terminal domain	serine family amino acid metabolic process//signal peptide processing//ubiquinone biosynthetic process//protein phosphorylation//phosphorylation	protein kinase activity//protein serine/threonine kinase activity//ATP binding//monooxygenase activity//peptidase activity	integral component of membrane//signal peptidase complex
Cluster-35363.20093	16.68	36.44	21.07	17.15	29.36	18.83	188.73	196.96	31.09	19.52	10.69	18.09	PREDICTED: heat stress transcription factor C-1-like [Juglans regia]	PREDICTED: Juglans regia heat stress transcription factor C-1-like (LOC108979361), mRNA	Heat stress transcription factor C-1 OS=Arabidopsis thaliana OX=3702 GN=HSFC1 PE=1 SV=1	Cell division protein ZapB//tRNA nucleotidyltransferase, second domain//E2F transcription factor CC-MB domain//HSF-type DNA-binding	tRNA processing//cell septum assembly//regulation of transcription, DNA-templated//FtsZ-dependent cytokinesis	DNA-binding transcription factor activity//sequence-specific DNA binding//tRNA adenylyltransferase activity//tRNA cytidylyltransferase activity//protein dimerization activity	host cell nucleus//cytoplasm//transcription regulator complex
Cluster-35363.17269	25.93	31.83	19.74	9.33	11.47	8.12	35.6	46.51	13.74	5.19	14.75	20.29	PREDICTED: uncharacterized protein C24B11.05-like [Juglans regia]	PREDICTED: Juglans regia uncharacterized protein C24B11.05-like (LOC109013008), mRNA	--	--	--	--	--
Cluster-26979.0	14.54	17.1	7.82	4.42	3.22	3.7	20.67	29.6	12.95	7.97	9.2	10.81	hypothetical protein PanWU01x14_293960 [Parasponia andersonii]	--	Peroxiredoxin-2E-1, chloroplastic OS=Oryza sativa subsp. japonica OX=39947 GN=PRXIIE-1 PE=2 SV=1	AhpC/TSA family//Redoxin	oxidation-reduction process	oxidoreductase activity//antioxidant activity	--
Cluster-35363.8834	28.33	32.46	24.54	24.36	28.43	25.85	42.61	40.6	33.17	19.28	25.79	27.19	ubiquitin-conjugating enzyme E2 34-like isoform X1 [Quercus suber]	PREDICTED: Quercus suber ubiquitin-conjugating enzyme E2 34-like (LOC112014125), transcript variant X1, mRNA	Ubiquitin-conjugating enzyme E2 34 OS=Arabidopsis thaliana OX=3702 GN=UBC34 PE=2 SV=1	RWD domain	--	protein binding	--
Cluster-35363.18556	22.49	23.73	21.01	15.14	20.42	18.14	30.26	33.84	22.5	18.04	20.26	18.87	PREDICTED: 1-phosphatidylinositol 3-phosphate 5-kinase isoform X1 [Juglans regia]	PREDICTED: Juglans regia hepatocyte growth factor-regulated tyrosine kinase substrate (LOC108993581), transcript variant X3, mRNA	--	Ankyrin repeat//FYVE zinc finger//Polysaccharide lyase family 8, C-terminal beta-sandwich domain//Ankyrin repeat	--	lyase activity//metal ion binding//protein binding	extracellular region
Cluster-35363.13998	3.99	3.38	4.1	3.99	4.26	4.36	2.74	2.41	3.59	4.19	3.44	3.59	formin-like protein 14 [Quercus suber]	PREDICTED: Quercus suber formin-like protein 14 (LOC111989230), mRNA	Formin-like protein 14 OS=Arabidopsis thaliana OX=3702 GN=FH14 PE=3 SV=3	Copper fist DNA binding domain//Gas vesicle protein	regulation of transcription, DNA-templated	DNA-binding transcription factor activity//structural molecule activity//copper ion binding//DNA binding	vesicle membrane//host cell nucleus//transcription regulator complex
Cluster-35363.19004	15.27	11.94	11.22	10.33	8.11	10.89	23.6	21.3	17.6	6.73	13.95	14.93	cytosolic endo-beta-N-acetylglucosaminidase 1-like [Quercus suber]	PREDICTED: Quercus suber cytosolic endo-beta-N-acetylglucosaminidase 1-like (LOC112026681), mRNA	Cytosolic endo-beta-N-acetylglucosaminidase 1 OS=Arabidopsis thaliana OX=3702 GN=ENGASE1 PE=1 SV=1	Glycosyl hydrolase family 85//bZIP Maf transcription factor	regulation of transcription, DNA-templated	mannosyl-glycoprotein endo-beta-N-acetylglucosaminidase activity//DNA binding	cytoplasm//nucleus
Cluster-35363.7018	4.84	4.73	7	6.84	6.59	6.38	3.4	3.03	4.17	7.29	5.3	5.32	zinc finger MYND domain-containing protein 15 [Quercus suber]	PREDICTED: Quercus suber zinc finger MYND domain-containing protein 15 (LOC112015864), mRNA	Zinc finger MYND domain-containing protein 15 OS=Mus musculus OX=10090 GN=Zmynd15 PE=1 SV=1	Alphaherpesvirus tegument protein US9	intracellular transport of virus	--	--
Cluster-35363.4923	7.65	7.93	6.69	6.06	6.74	6.27	9.37	9.29	7.6	7.35	7.44	7.18	RING finger and transmembrane domain-containing protein 2-like [Solanum pennellii]	PREDICTED: Prunus avium RING finger and transmembrane domain-containing protein 2-like (LOC110768930), mRNA	RING finger and transmembrane domain-containing protein 2 OS=Homo sapiens OX=9606 GN=RNFT2 PE=2 SV=2	zinc RING finger of MSL2//Anaphase-promoting complex subunit 11 RING-H2 finger//RING-H2 zinc finger domain//Zinc-finger of the MIZ type in Nse subunit//Zinc finger, C3HC4 type (RING finger)	protein ubiquitination	ubiquitin-protein transferase activity//ubiquitin protein ligase activity//zinc ion binding//metal ion binding	anaphase-promoting complex
Cluster-35363.12410	13.4	15	15.26	16.31	12.63	15.22	11.46	8.28	12.99	15.16	11.35	13.71	PREDICTED: stress-response A/B barrel domain-containing protein UP3-like [Juglans regia]	PREDICTED: Quercus suber protein LOL2 (LOC112005208), mRNA	Stress-response A/B barrel domain-containing protein UP3 OS=Arabidopsis thaliana OX=3702 GN=UP3 PE=1 SV=1	Ribosomal protein S27//RNA polymerases M/15 Kd subunit	ribosome biogenesis//translation//transcription, DNA-templated	structural constituent of ribosome	ribosome
Cluster-35363.14783	15.1	19.46	9.25	8.16	8.94	8.97	32.2	30.87	23.63	7.9	14.36	16.19	PREDICTED: mitogen-activated protein kinase kinase kinase YODA-like isoform X2 [Juglans regia]	PREDICTED: Juglans regia mitogen-activated protein kinase kinase kinase YODA-like (LOC108979793), transcript variant X2, mRNA	Mitogen-activated protein kinase kinase kinase 5 OS=Arabidopsis thaliana OX=3702 GN=MAPKKK5 PE=1 SV=1	Protein kinase domain//Potassium channel Kv1.4 tandem inactivation domain//Protein tyrosine and serine/threonine kinase//Histone acetylation protein	protein phosphorylation//regulation of transcription, DNA-templated//obsolete acyl-carrier-protein biosynthetic process//potassium ion transport//histone acetylation	ATP binding//histone acetyltransferase activity//voltage-gated potassium channel activity//protein kinase activity//potassium ion binding	histone acetyltransferase complex//voltage-gated potassium channel complex//integral component of membrane
Cluster-35363.9219	4.19	5.79	5.41	1.92	3.45	2.82	7.37	8.32	4.51	4.28	4.38	3.82	PREDICTED: vacuolar cation/proton exchanger 5-like isoform X1 [Juglans regia]	PREDICTED: Juglans regia vacuolar cation/proton exchanger 5-like (LOC109000743), transcript variant X1, mRNA	Vacuolar cation/proton exchanger 5 OS=Arabidopsis thaliana OX=3702 GN=CAX5 PE=2 SV=1	Sodium/calcium exchanger protein	transmembrane transport	--	integral component of membrane
Cluster-35363.12562	12.37	9.73	11.28	13.56	11.49	14.99	9	7.75	11.49	11.03	11.33	11.98	PREDICTED: structural maintenance of chromosomes protein 1 [Juglans regia]	PREDICTED: Juglans regia structural maintenance of chromosomes protein 1 (LOC108995972), mRNA	Structural maintenance of chromosomes protein 1 OS=Arabidopsis thaliana OX=3702 GN=SMC1 PE=2 SV=2	ABC transporter//SWI5-dependent HO expression protein 3//SMC proteins Flexible Hinge Domain//AAA domain, putative AbiEii toxin, Type IV TA system//Heat shock factor binding protein 1//Septation ring formation regulator, EzrA	mRNA transport//endoplasmic reticulum inheritance//septin ring assembly//chromosome organization	ATP binding//protein binding//ATPase activity//transcription corepressor activity	integral component of membrane//chromosome//transcription regulator complex//septin ring
Cluster-35363.17346	18.3	23.61	12.14	5.68	7.05	5.45	37.47	45.24	28.9	7.94	21.79	19.4	Phosphatidylinositol:ceramide inositolphosphotransferase 1 [Vitis vinifera]	PREDICTED: Quercus suber phosphatidylinositol:ceramide inositolphosphotransferase 1-like (LOC111988167), mRNA	Phosphatidylinositol:ceramide inositolphosphotransferase 1 OS=Arabidopsis thaliana OX=3702 GN=IPCS1 PE=2 SV=1	--	--	--	--
Cluster-22863.0	6.36	11.92	4.31	1.36	1.62	0.96	14.85	13.68	13.81	4.68	9.48	1.54	--	--	--	--	--	--	--
Cluster-35363.15619	83.99	111.31	43.26	27.95	42.2	27.82	182.23	218.64	106.28	55.49	95.94	56.27	Cysteine-rich transmembrane CYSTM domain containing protein [Trema orientale]	PREDICTED: Quercus suber uncharacterized LOC111989348 (LOC111989348), transcript variant X4, ncRNA	--	--	--	--	--
Cluster-35363.10539	16.75	23.83	15.1	2.74	1.11	2.27	27.85	66.75	14.73	0.6	1.75	3.81	PREDICTED: myosin heavy chain kinase C-like [Juglans regia]	PREDICTED: Juglans regia myosin heavy chain kinase C-like (LOC108991051), mRNA	Protein JINGUBANG OS=Arabidopsis thaliana OX=3702 GN=JGB PE=1 SV=1	E10-like protein conserved region//WD domain, G-beta repeat	oxidation-reduction process	thiol oxidase activity//protein binding	--
Cluster-35363.1894	3.78	8.14	3.67	1.7	2.29	2.05	17.36	9.76	11.28	4.48	12.17	6.43	hypothetical protein CFOL_v3_28853 [Cephalotus follicularis]	--	--	Acrosome formation-associated factor	acrosomal vesicle exocytosis//endocytosis//fusion of sperm to egg plasma membrane involved in single fertilization	--	plasma membrane
Cluster-35363.11366	60.61	87.28	81.45	67.48	82.45	77.26	171.41	229.82	89.37	74.06	64.18	66.97	PREDICTED: chaperone protein dnaJ 11, chloroplastic [Juglans regia]	PREDICTED: Camellia sinensis chaperone protein dnaJ 11, chloroplastic-like (LOC114314736), mRNA	Chaperone protein dnaJ 11, chloroplastic OS=Arabidopsis thaliana OX=3702 GN=ATJ11 PE=1 SV=2	--	--	--	--
Cluster-35363.12481	52.55	108.8	32.79	6.06	10.67	6.33	243.42	388.89	94.96	18.73	54.82	43.07	dihydrofolate reductase [Hevea brasiliensis]	PREDICTED: Juglans regia esterase CG5412-like (LOC108982028), mRNA	--	--	--	--	--
Cluster-35363.3412	10.19	6.72	16.05	12.1	13.46	13.14	6.25	3.85	7.09	13.59	10.14	8.34	PREDICTED: espin-like isoform X2 [Juglans regia]	PREDICTED: Juglans regia espin-like (LOC108988812), transcript variant X2, mRNA	--	--	--	--	--
Cluster-35363.18848	2.94	2.96	2.63	3.56	4	3.12	1.99	1.33	2.04	3.03	2.71	3.45	PREDICTED: probable enoyl-CoA hydratase 2, mitochondrial [Juglans regia]	PREDICTED: Juglans regia probable enoyl-CoA hydratase 2, mitochondrial (LOC108994410), mRNA	Probable enoyl-CoA hydratase 2, mitochondrial OS=Arabidopsis thaliana OX=3702 GN=At4g16800 PE=2 SV=1	Enoyl-CoA hydratase/isomerase//Enoyl-CoA hydratase/isomerase	beta-alanine metabolic process//valine catabolic process//isoleucine catabolic process//leucine catabolic process	catalytic activity//3-hydroxyisobutyryl-CoA hydrolase activity	--
Cluster-35363.13733	5.7	3.62	6.04	8.04	6.66	7.89	3.29	2.83	4.33	6.38	5.71	7.44	uncharacterized protein LOC112028340 [Quercus suber]	PREDICTED: Quercus suber uncharacterized LOC112028340 (LOC112028340), transcript variant X3, mRNA	Putative general negative regulator of transcription C16C9.04c OS=Schizosaccharomyces pombe (strain 972 / ATCC 24843) OX=284812 GN=SPAC16C9.04c PE=3 SV=1	Zinc finger, C3HC4 type (RING finger)//RNA recognition motif. (a.k.a. RRM, RBD, or RNP domain)	--	metal ion binding//nucleic acid binding	--
Cluster-35363.5740	11.61	8.51	10.37	13.04	11.43	13.64	7.07	4.9	11.31	15.61	14.13	12.2	PREDICTED: probable ubiquitin-conjugating enzyme E2 26 [Juglans regia]	PREDICTED: Juglans regia probable ubiquitin-conjugating enzyme E2 26 (LOC109012985), mRNA	Probable ubiquitin-conjugating enzyme E2 25 OS=Arabidopsis thaliana OX=3702 GN=UBC25 PE=2 SV=1	--	--	--	--
Cluster-35363.4237	18.75	21.72	10.04	6.34	15.87	8.16	29.7	31.63	10.06	8.48	13.4	14.93	--	PREDICTED: Juglans regia arabinogalactan peptide 22-like (LOC108980617), mRNA	--	--	--	--	--
Cluster-35363.15185	37.77	46.34	30.22	25.55	35.06	25.97	77.4	86.2	92.67	40.56	53.13	44.25	PREDICTED: cysteine proteinase inhibitor A-like [Juglans regia]	Castanea sativa mRNA for cystatin, complete CDS	Cysteine proteinase inhibitor OS=Vigna unguiculata OX=3917 PE=1 SV=1	Aspartic acid proteinase inhibitor//Cystatin domain	--	cysteine-type endopeptidase inhibitor activity	--
Cluster-35363.26864	3.94	2.47	5.62	5.27	5.59	5.95	2.95	2.14	3.99	5.35	4.06	5.28	PREDICTED: protein FAR1-RELATED SEQUENCE 5-like [Juglans regia]	--	Protein FAR1-RELATED SEQUENCE 6 OS=Arabidopsis thaliana OX=3702 GN=FRS6 PE=2 SV=1	Baculoviral IAP repeat-containing protein 6//SWIM zinc finger//Transposase, Mutator family	protein ubiquitination//transposition, DNA-mediated//apoptotic process//regulation of cytokinesis	DNA binding//ubiquitin-protein transferase activity//transposase activity//zinc ion binding	--
Cluster-35363.15003	452.48	647.23	464.61	320.64	461.52	326.76	1202.66	1492.22	811.15	458.55	429.87	442.38	THL1 [Corylus heterophylla x Corylus avellana]	Corylus heterophylla x Corylus avellana THL1 mRNA, complete cds	Thioredoxin H-type OS=Ricinus communis OX=3988 PE=3 SV=1	AhpC/TSA family//Redoxin//Mitosis protein DIM1//Thioredoxin	cell redox homeostasis//oxidation-reduction process//mRNA splicing, via spliceosome	oxidoreductase activity//antioxidant activity	U4/U6 x U5 tri-snRNP complex
Cluster-35363.14651	10.34	11.84	8.65	6.24	8.35	6.14	19.56	16.35	17.63	10.24	14.91	10.68	hypothetical protein GOBAR_AA28423 [Gossypium barbadense]	PREDICTED: Juglans regia vesicle-associated membrane protein 724 (LOC108995090), mRNA	Vesicle-associated membrane protein 724 OS=Arabidopsis thaliana OX=3702 GN=VAMP724 PE=2 SV=2	Ribosomal protein S27//Vpu protein//Synaptobrevin//Herpesvirus latent membrane protein 1 (LMP1)	receptor catabolic process//ribosome biogenesis//transformation of host cell by virus//translation//viral release from host cell//vesicle-mediated transport//cation transport	structural constituent of ribosome//cation channel activity	ribosome//integral component of membrane//host cell membrane
Cluster-35363.8863	12.26	13.51	12.09	11.04	10.89	12.94	20.12	20.66	11.42	11.21	10.73	11.88	PREDICTED: protein-lysine methyltransferase METTL21D [Juglans regia]	PREDICTED: Fragaria vesca subsp. vesca protein-lysine methyltransferase C42C1.13 (LOC101291936), mRNA	Protein-lysine methyltransferase METTL21D OS=Mus musculus OX=10090 GN=Vcpkmt PE=2 SV=2	--	--	--	--
Cluster-35363.8721	90.45	98.29	57.12	57.54	106.79	73.31	218	146.54	177.27	76.19	114.23	128.34	uncharacterized protein LOC110618794 [Manihot esculenta]	PREDICTED: Juglans regia probable beta-D-xylosidase 5 (LOC108979737), mRNA	--	--	--	--	--
Cluster-35363.15799	19.29	19.88	17.97	12.73	13.71	13.63	26.41	24.08	26.22	19.16	15.67	14.59	PREDICTED: myosin heavy chain, cardiac muscle isoform-like [Juglans regia]	PREDICTED: Quercus suber nuclear envelope-associated protein 2-like (LOC112025782), transcript variant X3, mRNA	Nuclear envelope-associated protein 2 OS=Arabidopsis thaliana OX=3702 GN=NEAP2 PE=1 SV=1	Fibrinogen alpha/beta chain family//Uso1 / p115 like vesicle tethering protein, C terminal region//Golgin subfamily A member 5//Tho complex subunit THP2	mRNA export from nucleus//protein polymerization//Golgi organization//platelet activation//signal transduction//vesicle-mediated transport//intracellular protein transport//transcription elongation from RNA polymerase II promoter	signaling receptor binding	fibrinogen complex//nucleoplasmic THO complex
Cluster-35363.12204	28.5	28.63	23.25	19.4	19.13	20.05	33.45	33.68	31.39	18.06	26.57	22.45	zinc finger CCCH domain-containing protein 44 [Quercus suber]	PREDICTED: Quercus suber zinc finger CCCH domain-containing protein 44 (LOC112033591), mRNA	Zinc finger CCCH domain-containing protein 44 OS=Arabidopsis thaliana OX=3702 GN=At3g51120 PE=2 SV=3	Small Novel Rich in Cartilage//Plus-3 domain//AT hook motif//Zinc finger C-x8-C-x5-C-x3-H type (and similar)//Vpu protein//GYF domain//SWIB/MDM2 domain	viral release from host cell//cation transport//receptor catabolic process//cartilage development	cation channel activity//metal ion binding//DNA binding//protein binding	host cell membrane
Cluster-35363.7396	14.9	16.05	18.54	9.42	11.48	10.38	26.72	33.3	23.57	15.73	12.63	7.31	PREDICTED: uncharacterized protein LOC108984806 [Juglans regia]	PREDICTED: Juglans regia 3-oxoacyl-[acyl-carrier-protein] reductase FabG-like (LOC108984806), mRNA	3-oxoacyl-[acyl-carrier-protein] reductase FabG OS=Bacillus subtilis (strain 168) OX=224308 GN=fabG PE=3 SV=3	NAD dependent epimerase/dehydratase family	--	catalytic activity//obsolete coenzyme binding	--
Cluster-35363.13673	27.62	35.9	16.86	13.43	23.3	16.78	61.37	60.82	28.66	18.16	18.09	23.18	PREDICTED: ras-related protein RABE1c-like isoform X1 [Gossypium hirsutum]	PREDICTED: Gossypium raimondii ras-related protein RABE1c-like (LOC105782301), mRNA	Ras-related protein RABE1c OS=Arabidopsis thaliana OX=3702 GN=RABE1C PE=1 SV=1	50S ribosome-binding GTPase//AAA domain (dynein-related subfamily)//RsgA GTPase//MCM P-loop domain//ADP-ribosylation factor family//Gtr1/RagA G protein conserved region//Elongation factor Tu GTP binding domain//Ras family	DNA replication initiation	ATPase activity//ATP binding//GTPase activity//DNA binding//GTP binding	--
Cluster-35363.13009	31.72	34.11	28.28	23.89	21.11	25.75	75.22	57.86	55.37	35.06	44.1	28.34	PREDICTED: vesicle-associated protein 4-2-like [Juglans regia]	PREDICTED: Juglans regia vesicle-associated protein 4-2-like (LOC108987280), mRNA	Vesicle-associated protein 4-2 OS=Arabidopsis thaliana OX=3702 GN=PVA42 PE=1 SV=1	Dynein light chain type 1//Adaptin C-terminal domain	microtubule-based process//vesicle-mediated transport//intracellular protein transport	--	dynein complex
Cluster-35363.21449	2.39	4.04	2.23	2.17	3.93	2.68	11.77	12.21	3.12	1.73	3.48	4.27	PREDICTED: chorismate mutase 2-like [Juglans regia]	PREDICTED: Quercus suber chorismate mutase 2-like (LOC112011622), mRNA	Chorismate mutase 2 OS=Arabidopsis thaliana OX=3702 GN=CM2 PE=1 SV=1	Colipase, N-terminal domain	digestion//lipid catabolic process	enzyme activator activity	extracellular region
Cluster-35363.11625	28.86	25.76	21.31	25.29	24.18	25.59	42.83	34.5	28.69	25.74	30.48	31.92	PREDICTED: lipid phosphate phosphatase delta-like [Juglans regia]	PREDICTED: Juglans regia lipid phosphate phosphatase delta-like (LOC108982713), mRNA	Lipid phosphate phosphatase delta OS=Arabidopsis thaliana OX=3702 GN=LPPD PE=2 SV=1	--	--	--	--
Cluster-35363.8090	10.76	8.96	19.96	16.7	15.16	13.47	4.5	5.12	6.74	15.45	14.34	16.35	PREDICTED: TLC domain-containing protein At5g14285-like [Juglans regia]	PREDICTED: Juglans regia TLC domain-containing protein At5g14285-like (LOC109009191), mRNA	TLC domain-containing protein At5g14285 OS=Arabidopsis thaliana OX=3702 GN=At5g14285 PE=2 SV=1	TLC domain	--	--	integral component of membrane
Cluster-35363.7436	5.54	7.29	6.67	4.28	5.27	3.45	10.32	14.07	5.45	4.34	5.11	6.63	aspartic proteinase-like protein 2 [Quercus suber]	PREDICTED: Juglans regia aspartic proteinase-like protein 2 (LOC109008469), transcript variant X3, mRNA	Aspartic proteinase-like protein 2 OS=Arabidopsis thaliana OX=3702 GN=At1g65240 PE=3 SV=2	--	--	--	--
Cluster-35363.11637	3.15	5.5	1.91	2.41	2.35	1.49	16.66	11.18	12.28	6.32	7.26	4.82	PREDICTED: cationic amino acid transporter 1-like [Juglans regia]	PREDICTED: Juglans regia cationic amino acid transporter 1-like (LOC108996561), transcript variant X4, mRNA	Cationic amino acid transporter 1 OS=Arabidopsis thaliana OX=3702 GN=CAT1 PE=1 SV=1	Hantavirus ITAM motif	signal transduction	--	--
Cluster-35363.23083	4.61	3.67	5.14	6.37	7.17	7.57	2.34	2.72	3.15	5.96	5.06	4.76	PREDICTED: histidine--tRNA ligase, cytoplasmic [Juglans regia]	PREDICTED: Juglans regia histidine--tRNA ligase, cytoplasmic (LOC109001402), mRNA	Histidine--tRNA ligase, cytoplasmic OS=Arabidopsis thaliana OX=3702 GN=At3g02760 PE=2 SV=1	tRNA synthetases class II (D, K and N)//tRNA synthetases class II core domain (F)	tRNA aminoacylation for protein translation//tRNA aminoacylation	aminoacyl-tRNA ligase activity//nucleotide binding//tRNA binding//ATP binding	--
Cluster-35363.27181	2.16	2.42	1.5	1.66	1.55	1.99	4.19	3.43	3.04	2.44	2.86	2.95	PREDICTED: uncharacterized protein LOC108979532, partial [Juglans regia]	Corylus avellana clone KG861 microsatellite sequence	Calmodulin-binding receptor-like cytoplasmic kinase 3 OS=Arabidopsis thaliana OX=3702 GN=CRCK3 PE=2 SV=1	Geminivirus AL2 protein	--	structural molecule activity	viral capsid
Cluster-35363.22885	6.97	7.3	8.53	4.18	5.73	4.7	15.21	13.4	7.23	2.82	3.55	6.54	--	--	--	--	--	--	--
Cluster-35363.27867	10.14	10.83	10.33	12	12.59	10.87	8.61	6.56	8.02	12.86	9.71	10.09	PREDICTED: tyrosyl-DNA phosphodiesterase 1 isoform X2 [Juglans regia]	PREDICTED: Quercus suber tyrosyl-DNA phosphodiesterase 1 (LOC112031670), mRNA	Tyrosyl-DNA phosphodiesterase 1 OS=Arabidopsis thaliana OX=3702 GN=TDP1 PE=1 SV=1	Tyrosyl-DNA phosphodiesterase//FHA domain	DNA repair	protein binding//phosphoric diester hydrolase activity	nucleus
Cluster-35363.3771	9.39	10.32	9.88	10.79	9.86	7.56	15.52	13.69	15.18	9.91	9.41	10.01	pentatricopeptide repeat-containing protein At3g13160, mitochondrial-like [Quercus suber]	PREDICTED: Quercus suber pentatricopeptide repeat-containing protein At3g13160, mitochondrial-like (LOC111989162), mRNA	Pentatricopeptide repeat-containing protein At3g13160, mitochondrial OS=Arabidopsis thaliana OX=3702 GN=At3g13160 PE=1 SV=1	--	--	--	--
Cluster-30602.0	5.97	4.67	5.67	7.78	7.79	8.73	2.64	1.75	6.03	7.17	4.2	4.37	PREDICTED: uncharacterized protein LOC108992342 [Juglans regia]	PREDICTED: Quercus suber uncharacterized LOC112007721 (LOC112007721), misc_RNA	--	--	--	--	--
Cluster-35363.11062	19.13	21.72	16.26	9.73	9.57	9.31	24.58	25.26	17.09	5.36	10.5	12.14	probable polygalacturonase [Quercus suber]	PREDICTED: Quercus suber probable polygalacturonase (LOC112037170), mRNA	Probable polygalacturonase OS=Vitis vinifera OX=29760 GN=GSVIVT00026920001 PE=1 SV=1	Protein kinase domain//Glycosyl hydrolases family 28//Protein tyrosine and serine/threonine kinase	starch metabolic process//carbohydrate metabolic process//protein phosphorylation//sucrose metabolic process	protein kinase activity//polygalacturonase activity//ATP binding	--
Cluster-35363.19580	75.52	130.52	19.73	11.59	6.53	10.96	823.76	662.32	547.06	104.16	144.57	116.19	PREDICTED: 7-deoxyloganetin glucosyltransferase-like [Juglans regia]	PREDICTED: Juglans regia 7-deoxyloganetin glucosyltransferase-like (LOC109008477), mRNA	7-deoxyloganetin glucosyltransferase OS=Catharanthus roseus OX=4058 GN=UGT85A23 PE=1 SV=1	UDP-glucoronosyl and UDP-glucosyl transferase	--	transferase activity, transferring hexosyl groups	--
Cluster-35363.22126	17.33	13.87	15.52	8.12	10.64	8.31	35.74	48.5	25.67	20.12	22.61	19.62	PREDICTED: EG45-like domain containing protein [Fragaria vesca subsp. vesca]	PREDICTED: Quercus suber EG45-like domain containing protein (LOC111988344), mRNA	Putative EG45-like domain containing protein 1 OS=Arabidopsis thaliana OX=3702 GN=EGC1 PE=3 SV=1	--	--	--	--
Cluster-35363.15122	146.75	136.83	102.08	99.72	120.06	100.76	179.74	206.49	212.33	149.95	131.61	160.32	PREDICTED: 3-oxo-Delta(4,5)-steroid 5-beta-reductase-like [Juglans regia]	PREDICTED: Juglans regia 3-oxo-Delta(4,5)-steroid 5-beta-reductase-like (LOC109002733), mRNA	Iridoid synthase CYC2 OS=Camptotheca acuminata OX=16922 GN=CYC2 PE=1 SV=1	--	--	--	--
Cluster-35363.7539	9.23	11.55	9.62	13.69	21.35	16.67	37.16	37.69	26.01	14.76	14.89	17.43	PREDICTED: PAN domain-containing protein At5g03700-like [Juglans regia]	Corylus avellana AT1G59600 mRNA, partial sequence	PAN domain-containing protein At5g03700 OS=Arabidopsis thaliana OX=3702 GN=At5g03700 PE=1 SV=1	S-locus glycoprotein domain	recognition of pollen	--	--
Cluster-35363.14955	408.85	500.52	226.49	264.57	365.4	321.61	923.52	775.22	899.69	230.33	472.19	612.42	NAC domain-containing protein 2-like [Quercus suber]	PREDICTED: Juglans regia NAC domain-containing protein 2-like (LOC108996217), mRNA	Protein ATAF2 OS=Arabidopsis thaliana OX=3702 GN=NAC081 PE=1 SV=1	Biopolymer transport protein ExbD/TolR//No apical meristem (NAM) protein	regulation of transcription, DNA-templated//transmembrane transport	DNA binding//transmembrane transporter activity	--
Cluster-35363.26912	7.42	8.74	2.98	1.89	3.69	1.53	25.4	43.38	30.65	1.79	15.09	14.84	PREDICTED: probable WRKY transcription factor 53 [Juglans regia]	PREDICTED: Quercus suber probable WRKY transcription factor 41 (LOC112010086), mRNA	Probable WRKY transcription factor 41 OS=Arabidopsis thaliana OX=3702 GN=WRKY41 PE=2 SV=2	WRKY DNA -binding domain	regulation of transcription, DNA-templated	DNA-binding transcription factor activity//sequence-specific DNA binding	transcription regulator complex
Cluster-35363.13837	18.08	26.96	12.26	7.25	8.52	6.68	31.19	31.61	18.4	8.24	10.67	13.2	PREDICTED: oleoyl-acyl carrier protein thioesterase 1, chloroplastic-like [Juglans regia]	PREDICTED: Juglans regia oleoyl-acyl carrier protein thioesterase 1, chloroplastic-like (LOC108998294), mRNA	Oleoyl-acyl carrier protein thioesterase 1, chloroplastic OS=Arabidopsis thaliana OX=3702 GN=FATA PE=1 SV=1	Acyl-ACP thioesterase//Photosystem II reaction centre I protein (PSII 4.8 kDa protein)	photosynthesis//fatty acid biosynthetic process	thiolester hydrolase activity	photosystem II reaction center//photosystem II//membrane
Cluster-35363.22252	10.08	7.38	10.6	12.61	12.43	12.78	6.63	5.36	10.7	12.1	12.14	12.8	PREDICTED: protein trichome birefringence-like 14 [Juglans regia]	PREDICTED: Quercus suber protein trichome birefringence-like 14 (LOC112030715), transcript variant X1, mRNA	Protein trichome birefringence-like 14 OS=Arabidopsis thaliana OX=3702 GN=TBL14 PE=2 SV=1	--	--	--	--
Cluster-35363.19823	14.73	16.25	14.67	12.9	12.83	11.96	23.88	20.11	15.65	14.46	17.24	14.94	PREDICTED: vacuolar protein-sorting-associated protein 37 homolog 1-like [Juglans regia]	PREDICTED: Juglans regia vacuolar protein-sorting-associated protein 37 homolog 1-like (LOC108985267), mRNA	Vacuolar protein-sorting-associated protein 37 homolog 1 OS=Arabidopsis thaliana OX=3702 GN=VPS37-1 PE=1 SV=1	Photosystem II reaction centre T protein	photosynthesis	--	photosystem II reaction center//membrane//photosystem II
Cluster-35363.15994	185.36	238.66	141.15	64.63	76.92	55.95	294.2	370.56	195.84	46.56	105.8	145.57	PREDICTED: probable xyloglucan glycosyltransferase 12 [Juglans regia]	PREDICTED: Quercus suber probable xyloglucan glycosyltransferase 12 (LOC111985232), mRNA	Probable xyloglucan glycosyltransferase 12 OS=Arabidopsis thaliana OX=3702 GN=CSLC12 PE=1 SV=1	--	--	--	--
Cluster-35363.18432	81.79	100.57	32.11	21.8	30.03	23.7	370.83	373.94	292.1	52.72	136.88	79.17	class IV chitinase [Corylus heterophylla]	Corylus heterophylla class IV chitinase mRNA, complete cds	Endochitinase EP3 OS=Arabidopsis thaliana OX=3702 GN=EP3 PE=1 SV=1	Chitin recognition protein//Chitinase class I	cell wall macromolecule catabolic process//chitin catabolic process	chitin binding//chitinase activity	--
Cluster-35363.17709	707.78	817.92	563	563.83	461.62	599.8	1481.04	1472.1	1636.6	487.4	846.19	976.06	wound-induced protein 1-like [Prunus yedoensis var. nudiflora]	PREDICTED: Juglans regia wound-induced protein 1-like (LOC108991920), mRNA	Wound-induced protein 1 OS=Solanum tuberosum OX=4113 GN=WUN1 PE=2 SV=1	--	--	--	--
Cluster-35363.18316	12.55	18.39	10.02	6.34	10.05	7.5	43.1	51.03	17.67	9.41	11.95	15.79	C2 domain-containing protein At1g53590-like [Quercus suber]	PREDICTED: Juglans regia C2 domain-containing protein At1g53590-like (LOC108994379), transcript variant X2, mRNA	C2 domain-containing protein At1g53590 OS=Arabidopsis thaliana OX=3702 GN=NTMC2T6.1 PE=1 SV=2	RSC complex, Rsc14/Ldb7 subunit//Accessory gene regulator B//ATP synthase protein 8//Peroxisomal biogenesis factor 11 (PEX11)//Dimethlysulfonioproprionate lyase//Oxaloacetate decarboxylase, gamma chain//Phosphoenolpyruvate carboxykinase N-terminal domain//Peptidase family S49 N-terminal//GWT1//Biopolymer transport protein ExbD/TolR//Ferroportin1 (FPN1)//5-aminolevulinate synthase presequence	porphyrin-containing compound metabolic process//pyruvate metabolic process//ATP synthesis coupled proton transport//gluconeogenesis//heme biosynthetic process//iron ion transmembrane transport//obsolete acyl-carrier-protein biosynthetic process//quorum sensing//threonine metabolic process//L-serine metabolic process//proline metabolic process//transmembrane transport//arginine metabolic process/…	5-aminolevulinate synthase activity//pyridoxal phosphate binding//proton transmembrane transporter activity//peptidase activity//iron ion transmembrane transporter activity//serine-type endopeptidase activity//phosphoenolpyruvate carboxykinase activity//dimethylpropiothetin dethiomethylase activity//transmembrane transporter activity//transferase activity, transferring acyl groups//oxaloacetate d…	membrane//mitochondrial matrix//plasma membrane//integral component of membrane//mitochondrial proton-transporting ATP synthase complex, coupling factor F(o)//RSC-type complex//integral component of peroxisomal membrane
Cluster-35363.15942	17.1	24.93	7.35	4.1	4.28	7.58	38.17	68.32	22.07	1.97	9.49	7.45	G-type lectin S-receptor-like serine/threonine-protein kinase At1g11300 isoform X1 [Quercus suber]	--	G-type lectin S-receptor-like serine/threonine-protein kinase At1g11300 OS=Arabidopsis thaliana OX=3702 GN=At1g11300 PE=2 SV=1	--	--	--	--
Cluster-35363.19242	16.64	15.4	14.25	14.2	13.21	15.95	19.23	21.33	19.5	11.12	17.85	16.06	PREDICTED: 1-phosphatidylinositol-3-phosphate 5-kinase FAB1B-like [Juglans regia]	PREDICTED: Quercus suber 1-phosphatidylinositol-3-phosphate 5-kinase FAB1B (LOC112003631), transcript variant X2, mRNA	1-phosphatidylinositol-3-phosphate 5-kinase FAB1B OS=Arabidopsis thaliana OX=3702 GN=FAB1B PE=2 SV=1	TCP-1/cpn60 chaperonin family//FYVE zinc finger//Phosphatidylinositol-4-phosphate 5-Kinase	phosphatidylinositol metabolic process	phosphatidylinositol phosphate kinase activity//ATP binding//metal ion binding	--
Cluster-35363.20618	5.25	4.07	8.06	6.21	6.17	6.76	1.36	1.28	2.32	6.35	4.07	3.06	BTB/POZ domain-containing protein At1g63850 [Quercus suber]	PREDICTED: Quercus suber BTB/POZ domain-containing protein At1g63850 (LOC112025688), mRNA	BTB/POZ domain-containing protein At1g63850 OS=Arabidopsis thaliana OX=3702 GN=At1g63850 PE=1 SV=1	BTB/POZ domain//Ribosomal protein S5, N-terminal domain	translation//ribosome biogenesis	structural constituent of ribosome//RNA binding//protein binding	ribosome
Cluster-35363.12056	27.18	50.19	23.85	9.49	20.92	11.85	96.13	99.79	47.26	11.02	21.96	26.73	SUN domain-containing protein 3-like [Quercus suber]	PREDICTED: Juglans regia uncharacterized protein slp1 (LOC109001396), transcript variant X3, mRNA	SUN domain-containing protein 3 OS=Arabidopsis thaliana OX=3702 GN=SUN3 PE=1 SV=1	Ectropic viral integration site 2A protein (EVI2A)	--	--	integral component of membrane
Cluster-35363.14364	103.2	95.79	67.36	53.34	47.4	49.93	226.16	110.48	148.52	42	74.73	89.57	PREDICTED: uncharacterized protein LOC109018321 [Juglans regia]	PREDICTED: Quercus suber uncharacterized LOC111996963 (LOC111996963), mRNA	--	--	--	--	--
Cluster-35363.8067	6.44	4.7	8.45	10.92	10.31	10.31	3.52	3.64	4.09	8.59	8.68	8.7	probable methyltransferase PMT19 [Quercus suber]	PREDICTED: Quercus suber probable methyltransferase PMT19 (LOC111985941), mRNA	Probable methyltransferase PMT19 OS=Arabidopsis thaliana OX=3702 GN=At2g43200 PE=3 SV=1	Hypothetical methyltransferase//Methyltransferase domain//Putative S-adenosyl-L-methionine-dependent methyltransferase//ubiE/COQ5 methyltransferase family//Methyltransferase small domain	--	methyltransferase activity	nucleolus
Cluster-33435.0	4.62	3.95	4.62	6.15	6.05	6.36	2.82	2.17	2.67	5.85	4.35	3.79	PREDICTED: uncharacterized protein LOC109008682 [Juglans regia]	PREDICTED: Juglans regia uncharacterized LOC109008682 (LOC109008682), mRNA	Protein FIP1 OS=Arabidopsis thaliana OX=3702 GN=FIP1 PE=1 SV=1	Structural protein 2	--	structural molecule activity//RNA binding	--
Cluster-35363.14630	53.81	79.58	56.93	33.95	39.85	45.39	160.9	143.43	106.29	49.84	57.5	59.19	PREDICTED: uncharacterized protein LOC109022046 isoform X1 [Juglans regia]	PREDICTED: Cicer arietinum uncharacterized LOC101498349 (LOC101498349), mRNA	--	Flagellar protein FlaF//Myc amino-terminal region	regulation of transcription, DNA-templated//bacterial-type flagellum organization	DNA-binding transcription factor activity	transcription regulator complex
Cluster-35363.5841	10.82	13.56	12.39	8.36	11.92	7.73	18.03	17.83	13.46	9.68	13.51	12.16	PREDICTED: F-box/LRR-repeat protein At1g67190-like isoform X1 [Pyrus x bretschneideri]	PREDICTED: Ziziphus jujuba F-box/LRR-repeat protein At1g67190 (LOC107432221), transcript variant X8, mRNA	F-box/LRR-repeat protein At1g67190 OS=Arabidopsis thaliana OX=3702 GN=At1g67190 PE=2 SV=1	Photosystem II reaction centre M protein (PsbM)//Leucine Rich Repeat//Poly(ADP-ribose) polymerase catalytic domain//F-box domain//F-box-like//Leucine rich repeat	photosynthesis, light reaction//photosynthesis	protein binding//NAD+ ADP-ribosyltransferase activity	integral component of membrane//photosystem II
Cluster-35363.15734	24.85	22.76	17.51	16.13	24.9	17.6	43.24	32.97	40.88	23.9	28.25	27.07	PREDICTED: transcription factor DIVARICATA [Juglans regia]	PREDICTED: Juglans regia transcription factor DIVARICATA (LOC108985730), mRNA	Transcription factor SRM1 OS=Arabidopsis thaliana OX=3702 GN=SRM1 PE=1 SV=1	--	--	--	--
Cluster-35363.13292	29.13	58	26.22	19.02	33.81	24.27	88.87	148.9	72.06	29.44	61.99	47.16	PREDICTED: putative calcium-transporting ATPase 13, plasma membrane-type [Juglans regia]	PREDICTED: Juglans regia putative calcium-transporting ATPase 13, plasma membrane-type (LOC108989440), mRNA	Putative calcium-transporting ATPase 13, plasma membrane-type OS=Arabidopsis thaliana OX=3702 GN=ACA13 PE=3 SV=1	U1 zinc finger//Sec20	transport//retrograde vesicle-mediated transport, Golgi to endoplasmic reticulum	SNAP receptor activity//zinc ion binding	intracellular
Cluster-35363.17200	19.87	25.9	17.12	14.98	12.5	12.07	41.17	50.03	18.14	10.85	22.39	33.66	PREDICTED: uncharacterized protein LOC109007568 isoform X1 [Juglans regia]	PREDICTED: Juglans regia putative aminoacrylate hydrolase RutD (LOC109007568), transcript variant X2, mRNA	--	Thioesterase domain//ATP synthase protein 8	biosynthetic process//ATP synthesis coupled proton transport	hydrolase activity, acting on ester bonds//proton transmembrane transporter activity	mitochondrial proton-transporting ATP synthase complex, coupling factor F(o)
Cluster-35363.29249	11.95	9.87	11.81	16.63	14.31	13.55	8.53	9.08	10	13.87	10.43	13.75	1-aminocyclopropane-1-carboxylate oxidase homolog 1-like [Hevea brasiliensis]	Frangula alnus subsp. alnus clone Contig29899 polymorphic genomic sequence	1-aminocyclopropane-1-carboxylate oxidase homolog 1 OS=Arabidopsis thaliana OX=3702 GN=At1g06620 PE=2 SV=1	2OG-Fe(II) oxygenase superfamily	oxidation-reduction process	oxidoreductase activity	--
Cluster-35363.24560	5.02	4.96	6.62	4.67	6.06	5.3	14.57	17.9	8.42	8.33	9.98	7.25	cysteine-rich receptor-like protein kinase 2 [Quercus suber]	PREDICTED: Quercus suber cysteine-rich receptor-like protein kinase 2 (LOC112006661), misc_RNA	Cysteine-rich receptor-like protein kinase 2 OS=Arabidopsis thaliana OX=3702 GN=CRK2 PE=1 SV=1	Beta-amyloid peptide (beta-APP)//Protein tyrosine and serine/threonine kinase//Cobalamin-5-phosphate synthase//Protein kinase domain//Divalent cation transporter	cobalamin biosynthetic process//protein phosphorylation//cation transport	adenosylcobinamide-GDP ribazoletransferase activity//ATP binding//cobalamin 5'-phosphate synthase activity//protein kinase activity//cation transmembrane transporter activity	integral component of membrane
Cluster-35363.22011	19.11	21.25	14.65	14.32	21.23	15.44	59.64	72.23	35.37	21.69	42.07	28.41	PREDICTED: ATP-dependent 6-phosphofructokinase 3-like isoform X1 [Juglans regia]	PREDICTED: Quercus suber ATP-dependent 6-phosphofructokinase 3-like (LOC112032505), mRNA	ATP-dependent 6-phosphofructokinase 3 OS=Arabidopsis thaliana OX=3702 GN=PFK3 PE=1 SV=1	Phosphofructokinase//HD-ZIP protein N terminus	pentose-phosphate shunt//mannose metabolic process//fructose metabolic process//gluconeogenesis//galactose metabolic process//glycolytic process	6-phosphofructokinase activity	6-phosphofructokinase complex//nucleus
Cluster-35363.10934	121.35	158.56	50.63	29.63	24.87	30.54	342.3	346.72	324.01	108.12	197.14	146.62	PREDICTED: inorganic phosphate transporter 1-4-like [Juglans regia]	PREDICTED: Quercus suber inorganic phosphate transporter 1-4 (LOC111998651), mRNA	Inorganic phosphate transporter 1-4 OS=Arabidopsis thaliana OX=3702 GN=PHT1-4 PE=1 SV=1	Sugar (and other) transporter//Major Facilitator Superfamily//Organic Anion Transporter Polypeptide (OATP) family	transmembrane transport	transmembrane transporter activity	integral component of membrane//membrane
Cluster-35363.9717	2.75	2.49	2.7	2.11	2.49	2.29	7.52	8.53	2.96	1.79	3.66	7.22	--	--	--	--	--	--	--
Cluster-35363.2191	25.55	21.13	23.82	24.51	23.84	23.73	16.15	17.06	20.95	28.18	23.11	20.58	50S ribosomal protein HLP, mitochondrial-like [Cicer arietinum]	PREDICTED: Quercus suber 50S ribosomal protein HLP, mitochondrial-like (LOC111999437), mRNA	50S ribosomal protein HLP, mitochondrial OS=Arabidopsis thaliana OX=3702 GN=HLP PE=2 SV=1	Ribosomal protein L14p/L23e	ribosome biogenesis//translation	structural constituent of ribosome	ribosome
Cluster-35363.23131	16.09	20.03	11.59	10.3	9.37	10.32	35.53	51.81	15.03	10.83	15.8	15.24	PREDICTED: zinc finger CCCH domain-containing protein 6-like isoform X2 [Juglans regia]	PREDICTED: Quercus suber zinc finger CCCH domain-containing protein 30-like (LOC111996691), mRNA	Zinc finger CCCH domain-containing protein 30 OS=Oryza sativa subsp. japonica OX=39947 GN=Os04g0663200 PE=2 SV=3	Zinc finger C-x8-C-x5-C-x3-H type (and similar)	--	metal ion binding	--
Cluster-35363.8885	9.9	11.27	6.49	9.11	6.35	8.48	25.24	19.33	21.54	5	12.57	13.49	PREDICTED: putative serine/threonine-protein kinase isoform X5 [Juglans regia]	PREDICTED: Juglans regia putative serine/threonine-protein kinase (LOC108996056), transcript variant X5, mRNA	Cold-responsive protein kinase 1 OS=Arabidopsis thaliana OX=3702 GN=CRPK1 PE=1 SV=1	Peroxisome biogenesis factor 1, N-terminal//Protein tyrosine and serine/threonine kinase//Protein kinase domain	peroxisome organization//protein phosphorylation	protein kinase activity//ATP binding	peroxisome
Cluster-35363.16865	15.27	11.83	15.93	18.6	17.06	21.87	9.55	10.07	15	18.37	14.13	13.77	zinc finger BED domain-containing protein DAYSLEEPER-like [Quercus suber]	PREDICTED: Quercus suber zinc finger BED domain-containing protein DAYSLEEPER-like (LOC112039039), transcript variant X2, mRNA	Zinc finger BED domain-containing protein DAYSLEEPER OS=Arabidopsis thaliana OX=3702 GN=HAT PE=1 SV=1	Domain of unknown function (DUF4413)//hAT family C-terminal dimerisation region	--	protein dimerization activity//DNA binding	--
Cluster-35363.14276	26.48	61.34	27.64	27.72	52.12	35.42	80.53	130.14	62.44	43.47	81.8	70.75	PREDICTED: putative calcium-transporting ATPase 13, plasma membrane-type [Juglans regia]	PREDICTED: Quercus suber putative calcium-transporting ATPase 13, plasma membrane-type (LOC111993920), mRNA	Putative calcium-transporting ATPase 13, plasma membrane-type OS=Arabidopsis thaliana OX=3702 GN=ACA13 PE=3 SV=1	--	--	--	--
Cluster-35363.23339	4.03	3.12	3.6	3.95	4.2	4.18	2.39	2.14	3.4	3.65	3.66	3.81	PREDICTED: transcription initiation factor TFIID subunit 1 isoform X1 [Juglans regia]	PREDICTED: Juglans regia transcription initiation factor TFIID subunit 1 (LOC109010417), transcript variant X4, mRNA	Transcription initiation factor TFIID subunit 1 OS=Arabidopsis thaliana OX=3702 GN=TAF1 PE=1 SV=1	Bromodomain//Ubiquitin family	--	protein binding	--
Cluster-35363.1744	6.97	4.93	4.63	7.78	6.48	6.74	3.64	2.48	5.67	6.16	5.74	5.99	PREDICTED: DNA gyrase subunit B, chloroplastic/mitochondrial-like [Juglans regia]	PREDICTED: Juglans regia DNA gyrase subunit B, chloroplastic/mitochondrial-like (LOC109013350), mRNA	DNA gyrase subunit B, chloroplastic/mitochondrial OS=Nicotiana benthamiana OX=4100 GN=GYRB PE=2 SV=1	DNA gyrase B//Vestigial/Tondu family//DNA gyrase B subunit, carboxyl terminus	DNA topological change//regulation of transcription, DNA-templated	ATP binding//DNA topoisomerase type II (double strand cut, ATP-hydrolyzing) activity//DNA binding	nucleus
Cluster-35363.15338	211.78	333.12	258.24	95.35	162.48	137.79	375.76	615.95	288.77	166.67	184.74	204.19	PREDICTED: auxin-induced in root cultures protein 12-like [Juglans regia]	--	Cytochrome b561 and DOMON domain-containing protein At3g25290 OS=Arabidopsis thaliana OX=3702 GN=At3g25290 PE=2 SV=1	--	--	--	--
Cluster-35363.11169	64.57	40.69	33.9	31.27	23.15	33.25	132.81	103.45	137.38	34.16	97.22	46.76	PREDICTED: 12-oxophytodienoate reductase 2-like [Juglans regia]	PREDICTED: Quercus suber 12-oxophytodienoate reductase 2-like (LOC112032336), mRNA	12-oxophytodienoate reductase 2 OS=Arabidopsis thaliana OX=3702 GN=OPR2 PE=1 SV=2	NADH:flavin oxidoreductase / NADH oxidase family	oxidation-reduction process	oxidoreductase activity//FMN binding	--
Cluster-35363.18180	66.31	123.41	87.32	36.3	54.21	34.77	130.04	214	83.31	56.04	59.75	59.62	PREDICTED: protein EARLY-RESPONSIVE TO DEHYDRATION 7, chloroplastic-like [Juglans regia]	PREDICTED: Juglans regia protein EARLY-RESPONSIVE TO DEHYDRATION 7, chloroplastic-like (LOC108993344), transcript variant X2, mRNA	Protein EARLY-RESPONSIVE TO DEHYDRATION 7, chloroplastic OS=Arabidopsis thaliana OX=3702 GN=ERD7 PE=1 SV=1	Hexon-associated protein (IIIa)	--	--	viral capsid
Cluster-35363.13202	28.89	28.2	25.92	26.48	24.16	27.63	53.6	55.07	44.03	24.2	36.62	32.48	PREDICTED: probable protein phosphatase 2C 9 [Juglans regia]	PREDICTED: Juglans regia probable protein phosphatase 2C 9 (LOC108990886), transcript variant X2, mRNA	Probable protein phosphatase 2C 9 OS=Arabidopsis thaliana OX=3702 GN=At1g22280 PE=1 SV=1	YCF9//Stage II sporulation protein E (SpoIIE)//Protein phosphatase 2C	photosynthesis//photosystem II stabilization	catalytic activity	photosystem II reaction center//photosystem II
Cluster-35363.14451	64.92	68.45	63.01	55.42	53.79	61.29	89.54	89.68	89.81	60.43	84.64	72.56	PREDICTED: signal recognition particle receptor subunit alpha homolog [Juglans regia]	PREDICTED: Juglans regia signal recognition particle receptor subunit alpha homolog (LOC109020615), transcript variant X1, mRNA	Signal recognition particle receptor subunit alpha OS=Dictyostelium discoideum OX=44689 GN=srpra PE=3 SV=1	Thiamine pyrophosphate enzyme, central domain//Signal recognition particle, alpha subunit, N-terminal//50S ribosome-binding GTPase//SRP54-type protein, GTPase domain//Zeta toxin//SRP54-type protein, helical bundle domain//NTPase	intracellular protein transport//SRP-dependent cotranslational protein targeting to membrane	GTP binding//magnesium ion binding//thiamine pyrophosphate binding//signal recognition particle binding//ATP binding//GTPase activity//nucleotide phosphatase activity, acting on free nucleotides//kinase activity	signal recognition particle receptor complex//signal recognition particle, endoplasmic reticulum targeting
Cluster-35363.9539	3.55	4.36	3.33	3.94	5.79	5.06	8.52	11.54	5.04	2.3	4.1	6.97	flowering locus C-like protein [Juglans regia]	PREDICTED: Juglans regia MADS-box transcription factor 23-like (LOC109005638), mRNA	Agamous-like MADS-box protein FUL-L OS=Vitis vinifera OX=29760 GN=FULL PE=2 SV=1	SRF-type transcription factor (DNA-binding and dimerisation domain)//K-box region	regulation of transcription, DNA-templated	DNA-binding transcription factor activity//DNA binding//protein dimerization activity	nucleus//transcription regulator complex
Cluster-35363.2142	23.35	20.59	7.66	7.33	8.7	9	43.73	48.61	33.05	14.74	18.98	13.8	PREDICTED: acidic endochitinase-like [Juglans regia]	PREDICTED: Juglans regia acidic endochitinase-like (LOC109004165), mRNA	Acidic endochitinase OS=Nicotiana tabacum OX=4097 PE=1 SV=1	Glycosyl hydrolases family 18	carbohydrate metabolic process	--	--
Cluster-35363.11164	24.4	25.62	16.9	12.33	11.84	11.65	42.17	29.07	37.88	23.59	19.68	15.74	PREDICTED: probable serine/threonine-protein kinase RLCKVII [Juglans regia]	PREDICTED: Juglans regia probable serine/threonine-protein kinase RLCKVII (LOC108989656), mRNA	Probable serine/threonine-protein kinase PBL5 OS=Arabidopsis thaliana OX=3702 GN=PBL5 PE=2 SV=1	Protein tyrosine and serine/threonine kinase//Protein kinase domain	protein phosphorylation	ATP binding//protein kinase activity	--
Cluster-35363.12395	29.26	31.96	22.2	13.08	13.1	13.62	39.43	46.86	33.23	16.58	27.29	21.08	probable galacturonosyltransferase 14 isoform X1 [Prunus avium]	PREDICTED: Juglans regia probable galacturonosyltransferase 14 (LOC108988184), transcript variant X2, mRNA	Probable galacturonosyltransferase 14 OS=Arabidopsis thaliana OX=3702 GN=GAUT14 PE=2 SV=1	Septum formation inhibitor MinC, N-terminal domain//Glycosyl transferase family 8	regulation of cell division	transferase activity, transferring glycosyl groups	--
Cluster-35363.19402	5.77	3.96	1.84	2.83	5.27	2.53	9.31	8.49	4.45	1.06	6.04	5.53	YTH domain-containing family protein 1 isoform X3 [Ziziphus jujuba]	PREDICTED: Juglans regia uncharacterized LOC108982281 (LOC108982281), transcript variant X2, mRNA	--	--	--	--	--
Cluster-35363.23302	12.62	9.56	12.59	12.23	11.22	14.43	8.07	7.59	11.79	11.74	12.71	11.08	ATP-dependent helicase BRM [Quercus suber]	PREDICTED: Quercus suber ATP-dependent helicase BRM (LOC112000054), mRNA	ATP-dependent helicase BRM OS=Arabidopsis thaliana OX=3702 GN=BRM PE=1 SV=1	SNF2 family N-terminal domain//Type III restriction enzyme, res subunit//Bromodomain//DEAD/DEAH box helicase//QLQ	regulation of transcription, DNA-templated	protein binding//hydrolase activity//DNA binding//nucleic acid binding//ATP binding	nucleus
Cluster-35363.12375	32.58	25.2	34.11	38.36	34.86	40.1	15.82	16.59	21.33	36.83	23.54	26.63	coronatine-insensitive protein 1 [Herrania umbratica]	PREDICTED: Quercus suber coronatine-insensitive protein 1 (LOC112011761), mRNA	Coronatine-insensitive protein 1 OS=Arabidopsis thaliana OX=3702 GN=COI1 PE=1 SV=1	Leucine Rich repeat//F-box-like	--	protein binding	--
Cluster-35363.24360	17.07	27.42	16.91	2.2	9.88	6.14	178.98	164.71	57.46	96.31	79.46	10.02	PREDICTED: LOB domain-containing protein 41-like [Juglans regia]	Camellia sinensis DNA, SSR marker, MSE0196	LOB domain-containing protein 40 OS=Arabidopsis thaliana OX=3702 GN=LBD40 PE=2 SV=1	NADH-ubiquinone oxidoreductase-G iron-sulfur binding region	oxidation-reduction process	oxidoreductase activity	--
Cluster-35363.15827	10.04	10.09	9.33	12.8	11.8	12.34	7.12	6.77	9.16	11.77	11.36	14.09	PREDICTED: cold and drought-regulated protein CORA-like [Juglans regia]	PREDICTED: Juglans regia cold and drought-regulated protein CORA-like (LOC108984239), transcript variant X1, mRNA	Ribonuclease P protein subunit p25-like protein OS=Mus musculus OX=10090 GN=Rpp25l PE=1 SV=1	Alba//Rpp20 subunit of nuclear RNase MRP and P	regulation of RNA metabolic process//tRNA processing	nucleic acid binding//ribonuclease P activity	nucleus//ribonuclease P complex
Cluster-35363.13191	17.41	22.31	11.88	11.24	12.38	12.2	34.92	40.71	20.34	11.87	26.14	22.94	RPM1-interacting protein 4-like isoform X1 [Quercus suber]	PREDICTED: Quercus suber RPM1-interacting protein 4-like (LOC112004985), transcript variant X2, mRNA	RPM1-interacting protein 4 OS=Arabidopsis thaliana OX=3702 GN=RIN4 PE=1 SV=1	--	--	--	--
Cluster-35363.15991	19.89	27.28	14.3	10.54	11.8	9.29	33.21	44.95	36.93	17.97	35.34	21.09	--	--	--	Oxaloacetate decarboxylase, gamma chain	proline metabolic process//sodium ion transport//sodium ion export across plasma membrane//arginine metabolic process//pyruvate metabolic process	sodium ion transmembrane transporter activity//oxaloacetate decarboxylase activity	membrane
Cluster-35363.12529	18.39	20.3	10.4	2.09	4.45	2.49	45.5	25.63	39.14	9.62	31.18	13.49	PREDICTED: probable calcium-binding protein CML44 [Juglans regia]	PREDICTED: Quercus suber probable calcium-binding protein CML44 (LOC111999233), mRNA	Probable calcium-binding protein CML44 OS=Arabidopsis thaliana OX=3702 GN=CML44 PE=2 SV=2	Dockerin type I domain//EF hand//EF-hand domain//Secreted protein acidic and rich in cysteine Ca binding region//Cytoskeletal-regulatory complex EF hand//EF hand//EF-hand domain pair	carbohydrate metabolic process//polysaccharide catabolic process	calcium ion binding//hydrolase activity, hydrolyzing O-glycosyl compounds//protein binding	--
Cluster-35363.17344	19.29	21.76	27.84	28.74	35.13	31.06	57.49	54.97	37.08	29.25	38.31	32.94	putative ubiquitin-conjugating enzyme/RWD-like protein [Helianthus annuus]	PREDICTED: Gossypium raimondii ubiquitin-conjugating enzyme E2-17 kDa (LOC105801928), transcript variant X2, mRNA	Ubiquitin-conjugating enzyme E2-17 kDa OS=Solanum lycopersicum OX=4081 PE=2 SV=1	UEV domain//RWD domain	protein transport//cellular protein modification process	protein binding	--
Cluster-35363.6189	4.66	4.63	4.19	2.49	3.59	3.14	6.14	7.07	3.38	1.48	3.92	4.42	--	--	--	--	--	--	--
Cluster-35363.19229	38.51	33.62	39.66	47.21	40.65	46.39	20.72	22.71	15.74	37.48	36.01	36.69	cell division protein FtsZ homolog 2-2, chloroplastic-like isoform X1 [Quercus suber]	PREDICTED: Juglans regia cell division protein FtsZ homolog 2-2, chloroplastic (LOC108985721), transcript variant X1, mRNA	Cell division protein FtsZ homolog 2-1, chloroplastic OS=Arabidopsis thaliana OX=3702 GN=FTSZ2-1 PE=1 SV=2	Tubulin/FtsZ family, GTPase domain	--	GTPase activity	--
Cluster-35363.20353	9.07	8.96	8.13	7.08	5.9	6.64	11.78	10.66	9.99	8.25	9.63	7.19	PREDICTED: putative ABC1 protein At2g40090 [Juglans regia]	PREDICTED: Quercus suber putative ABC1 protein At2g40090 (LOC112001508), mRNA	Putative ABC1 protein At2g40090 OS=Arabidopsis thaliana OX=3702 GN=At2g40090 PE=2 SV=2	Protein kinase domain//NAD binding domain of 6-phosphogluconate dehydrogenase//ERCC4 domain	protein phosphorylation	protein kinase activity//DNA binding//NADP binding//nuclease activity//ATP binding	--
Cluster-35363.16821	70.84	78.93	86.05	87.91	64.41	102.29	214.22	212.72	79.55	24.43	106.26	91.07	calreticulin-3 [Solanum pennellii]	PREDICTED: Quercus suber calreticulin-3 (LOC111984814), mRNA	Calreticulin-3 OS=Arabidopsis thaliana OX=3702 GN=CRT3 PE=1 SV=2	CDC45-like protein//Calreticulin family	DNA replication initiation//protein folding	calcium ion binding//unfolded protein binding	endoplasmic reticulum
Cluster-35363.22413	75.41	94.09	94.18	37.87	27.5	41.67	230.13	173.91	106.59	13.34	19.6	54.54	PREDICTED: protein LURP-one-related 8 [Juglans regia]	PREDICTED: Juglans regia protein LURP-one-related 8 (LOC108989456), mRNA	Protein LURP-one-related 8 OS=Arabidopsis thaliana OX=3702 GN=At2g38640 PE=2 SV=1	Mediator of RNA pol II transcription subunit 19	regulation of transcription by RNA polymerase II	transcription coregulator activity	transcription regulator complex//mediator complex
Cluster-35363.11048	27.6	28.04	36.46	44.05	46.32	41.97	14.75	14.99	26.86	34.47	30.77	47.69	PREDICTED: phosphoenolpyruvate carboxylase 4-like isoform X1 [Juglans regia]	PREDICTED: Quercus suber phosphoenolpyruvate carboxylase 4 (LOC112006698), mRNA	Phosphoenolpyruvate carboxylase 4 OS=Arabidopsis thaliana OX=3702 GN=PPC4 PE=2 SV=1	Phosphoenolpyruvate carboxylase//Phosphoenolpyruvate carboxylase//Big defensin	tricarboxylic acid cycle//gluconeogenesis//defense response to Gram-positive bacterium//reductive tricarboxylic acid cycle//defense response to Gram-negative bacterium//carbon fixation	phosphoenolpyruvate carboxylase activity	--
Cluster-35363.7217	17.33	17.56	21.75	19.97	22.56	20.17	15.79	14.81	17.26	20.16	19.58	21.74	PREDICTED: uncharacterized zinc finger protein At4g06634-like [Juglans regia]	PREDICTED: Juglans regia uncharacterized zinc finger protein At4g06634-like (LOC109002317), mRNA	Zinc finger transcription factor YY1 OS=Arabidopsis thaliana OX=3702 GN=YY1 PE=1 SV=1	Zinc finger, C2H2 type	--	nucleic acid binding	--
Cluster-35363.3922	2.89	2.22	3.29	3.24	3.46	3.39	2.42	1.63	2.96	3.45	3.5	3.7	PREDICTED: transcription termination factor MTERF2, chloroplastic [Juglans regia]	PREDICTED: Juglans regia transcription termination factor MTERF2, chloroplastic (LOC109012864), mRNA	Transcription termination factor MTERF2, chloroplastic OS=Arabidopsis thaliana OX=3702 GN=MTERF2 PE=3 SV=1	mTERF	regulation of transcription, DNA-templated	double-stranded DNA binding	--
Cluster-35363.15354	64.01	65.99	32.12	42.82	81.27	54.43	184.27	133.3	167.74	26.91	38.89	54.38	--	PREDICTED: Quercus suber NAC domain-containing protein 72 (LOC112022199), mRNA	--	--	--	--	--
Cluster-35363.12248	7.5	5.54	7.43	8.52	8	10.15	4.45	4.86	6.12	8.59	6.45	6.27	anaphase-promoting complex subunit 8-like [Quercus suber]	PREDICTED: Juglans regia anaphase-promoting complex subunit 8 (LOC109000296), mRNA	Anaphase-promoting complex subunit 8 OS=Arabidopsis thaliana OX=3702 GN=APC8 PE=1 SV=1	Tetratricopeptide repeat//Tetratricopeptide repeat//Bacterial phosphonate metabolism protein (PhnH)//Tetratricopeptide repeat//Anaphase promoting complex subunit 8 / Cdc23	regulation of mitotic metaphase/anaphase transition//organic phosphonate metabolic process	protein binding	anaphase-promoting complex
Cluster-35363.13229	6.02	4.76	7.43	8.04	7.33	7.52	3.48	2.52	6.76	7.45	5.73	6.34	protein trichome birefringence-like 12 [Quercus suber]	PREDICTED: Juglans regia protein trichome birefringence-like 12 (LOC109021638), transcript variant X2, mRNA	Protein trichome birefringence-like 12 OS=Arabidopsis thaliana OX=3702 GN=TBL12 PE=2 SV=1	Late endosomal/lysosomal adaptor and MAPK and MTOR activator//Calcitonin / CGRP / IAPP family	positive regulation of TOR signaling//lysosome organization//cellular response to amino acid stimulus//regulation of receptor recycling//endosomal transport//cholesterol homeostasis//positive regulation of MAPK cascade//signal transduction	hormone activity	extracellular region//Ragulator complex//late endosome membrane//membrane raft
Cluster-35363.22920	31.02	38.35	26.17	18.37	23.24	19.53	59.43	59.28	31.9	18.2	21.61	30.58	PREDICTED: E3 ubiquitin-protein ligase RNF4 [Juglans regia]	PREDICTED: Juglans regia E3 ubiquitin-protein ligase RNF4 (LOC109013825), mRNA	E3 ubiquitin-protein ligase RNF4 OS=Homo sapiens OX=9606 GN=RNF4 PE=1 SV=1	Geminivirus putative movement protein//zinc-ribbon//P-11 zinc finger//Zinc finger, C3HC4 type (RING finger)//Anaphase-promoting complex subunit 11 RING-H2 finger//zinc RING finger of MSL2//Zinc-finger of the MIZ type in Nse subunit//RING-H2 zinc finger domain	transport of virus in host, cell to cell//protein ubiquitination	metal ion binding//zinc ion binding//RNA binding//ubiquitin-protein transferase activity//ubiquitin protein ligase activity	integral component of membrane//anaphase-promoting complex
Cluster-35363.3845	1.91	1.94	2.06	1.74	1.91	1.98	7.48	3.99	5.44	0.92	2.44	1.2	PREDICTED: uncharacterized protein LOC108979575 [Juglans regia]	PREDICTED: Juglans regia uncharacterized LOC108979575 (LOC108979575), mRNA	--	--	--	--	--
Cluster-35363.12517	24.35	18.09	10.74	12.87	5.55	12.27	87.44	45.76	72.55	1.9	14.06	31.39	PREDICTED: 3-oxo-Delta(4,5)-steroid 5-beta-reductase-like [Juglans regia]	PREDICTED: Juglans regia 3-oxo-Delta(4,5)-steroid 5-beta-reductase-like (LOC109001182), transcript variant X2, misc_RNA	3-oxo-Delta(4,5)-steroid 5-beta-reductase OS=Arabidopsis thaliana OX=3702 GN=VEP1 PE=1 SV=1	--	--	--	--
Cluster-35363.1727	44.1	44.37	28.53	14	11.02	13.04	93.74	116.35	76.89	18.48	20.74	15.99	hypothetical protein EUGRSUZ_G03361 [Eucalyptus grandis]	--	--	--	--	--	--
Cluster-35363.15782	18.71	18.05	21.97	19.05	19.72	21.29	12.99	12.3	15.96	23.08	16.24	17.82	PREDICTED: tubby-like F-box protein 8 [Juglans regia]	PREDICTED: Juglans regia tubby-like F-box protein 8 (LOC109011416), transcript variant X2, mRNA	Tubby-like F-box protein 8 OS=Oryza sativa subsp. japonica OX=39947 GN=TULP8 PE=2 SV=1	F-box domain//F-box-like	--	protein binding	--
Cluster-35363.11825	25.29	22.14	27.23	27.81	26.71	32.72	18.45	13.76	23.34	26.11	26.14	25.6	PREDICTED: CLP protease regulatory subunit CLPX1, mitochondrial-like [Juglans regia]	PREDICTED: Juglans regia CLP protease regulatory subunit CLPX1, mitochondrial-like (LOC109001374), mRNA	CLP protease regulatory subunit CLPX3, mitochondrial OS=Arabidopsis thaliana OX=3702 GN=CLPX3 PE=2 SV=1	ATPase family associated with various cellular activities (AAA)//ABC transporter//Holliday junction DNA helicase RuvB P-loop domain//Threonylcarbamoyl adenosine biosynthesis protein TsaE//AAA domain (dynein-related subfamily)//HMG14 and HMG17//Sigma-54 interaction domain//IstB-like ATP binding protein//MCM P-loop domain//AAA domain (Cdc48 subfamily)//DEAD/DEAH box helicase//Tetracycline resistanc…	regulation of transcription, DNA-templated//response to antibiotic//DNA repair//tRNA threonylcarbamoyladenosine modification//DNA replication initiation//DNA recombination	RNA helicase activity//DNA binding//transcription factor binding//four-way junction helicase activity//nucleic acid binding//nucleosomal DNA binding//ATPase activity//ATP binding//RNA binding	nucleus//replication fork//transcription regulator complex//Holliday junction helicase complex//chromatin
Cluster-35363.15058	14.97	16.53	12.11	3.44	3.29	3.8	100.65	76.66	115.54	7.04	13.88	13.55	--	--	--	--	--	--	--
Cluster-35363.20377	22.17	23.66	9.5	11.63	9.26	12.73	43.33	40.71	24.55	13.46	19.43	17.01	LOW QUALITY PROTEIN: ABC transporter A family member 7 [Quercus suber]	PREDICTED: Quercus suber ABC transporter A family member 7 (LOC111988555), mRNA	ABC transporter A family member 7 OS=Arabidopsis thaliana OX=3702 GN=ABCA7 PE=3 SV=2	ABC transporter//POT family//AAA domain, putative AbiEii toxin, Type IV TA system	transmembrane transport	transmembrane transporter activity//ATP binding//ATPase activity	membrane
Cluster-35363.24517	24.35	14.81	28.86	29.41	30.41	32.51	9.17	12.84	19.3	24.33	22.01	26.81	--	--	--	--	--	--	--
Cluster-35363.22227	17.02	12.53	15.31	15.43	16.02	17.1	10.9	9.45	14.19	17.72	15.82	14.82	PREDICTED: protease Do-like 7 [Juglans regia]	PREDICTED: Juglans regia protease Do-like 7 (LOC108988100), mRNA	Protease Do-like 7 OS=Arabidopsis thaliana OX=3702 GN=DEGP7 PE=2 SV=1	PDZ domain//PDZ domain//BNIP3	positive regulation of apoptotic process	protein binding	integral component of membrane//mitochondrial envelope
Cluster-35363.13192	104.41	139.12	80.45	65.54	72.24	85.88	187.79	232.57	114.76	79.4	127.62	137.61	PREDICTED: RPM1-interacting protein 4-like isoform X2 [Juglans regia]	PREDICTED: Quercus suber RPM1-interacting protein 4-like (LOC112004986), mRNA	RPM1-interacting protein 4 OS=Arabidopsis thaliana OX=3702 GN=RIN4 PE=1 SV=1	--	--	--	--
Cluster-35363.17360	3	1.78	2.81	2.58	2.61	2.81	1.45	1.1	1.79	3.02	1.91	1.48	PREDICTED: ribonucleases P/MRP protein subunit POP1 isoform X1 [Juglans regia]	PREDICTED: Juglans regia ribonucleases P/MRP protein subunit POP1 (LOC109010236), transcript variant X2, misc_RNA	Ribonucleases P/MRP protein subunit POP1 OS=Homo sapiens OX=9606 GN=POP1 PE=1 SV=2	--	--	--	--
Cluster-35363.20418	14.6	9.24	5.77	4.1	2.3	3.65	20.59	19.66	25.22	5.8	10.9	9.47	G-type lectin S-receptor-like serine/threonine-protein kinase At1g11300 [Quercus suber]	PREDICTED: Quercus suber G-type lectin S-receptor-like serine/threonine-protein kinase At1g11300 (LOC112035415), mRNA	G-type lectin S-receptor-like serine/threonine-protein kinase SD1-13 OS=Arabidopsis thaliana OX=3702 GN=SD113 PE=1 SV=2	Domain of unknown function (DUF3403)//Protein kinase domain//Protein tyrosine and serine/threonine kinase	phosphorylation//protein phosphorylation//serine family amino acid metabolic process	protein serine/threonine kinase activity//protein kinase activity//ATP binding	--
Cluster-35363.16507	24.65	27.25	18.96	12.38	18.59	16.08	40.64	53.99	31.01	24.13	22.04	16.47	diacylglycerol kinase 7-like [Quercus suber]	PREDICTED: Quercus suber diacylglycerol kinase 7-like (LOC112004092), mRNA	Diacylglycerol kinase 7 OS=Arabidopsis thaliana OX=3702 GN=DGK7 PE=1 SV=1	Diacylglycerol kinase accessory domain	glycerolipid metabolic process//protein kinase C-activating G protein-coupled receptor signaling pathway//phospholipid catabolic process	diacylglycerol kinase activity	--
Cluster-35363.6740	16.92	18.94	17.65	6.33	7.77	5.13	247.38	146.05	96.19	37.37	14.26	10	uncharacterized protein LOC111986378 [Quercus suber]	PREDICTED: Quercus suber uncharacterized LOC111990507 (LOC111990507), mRNA	--	--	--	--	--
Cluster-35363.14652	28.34	28.2	17.43	8.23	13.41	9.62	38.91	33.33	36.13	16.82	26.83	11.87	vesicle-associated membrane protein 724-like [Hevea brasiliensis]	PREDICTED: Juglans regia vesicle-associated membrane protein 724 (LOC108995090), mRNA	Vesicle-associated membrane protein 724 OS=Arabidopsis thaliana OX=3702 GN=VAMP724 PE=2 SV=2	PCAF (P300/CBP-associated factor) N-terminal domain	obsolete acyl-carrier-protein biosynthetic process//regulation of transcription, DNA-templated	histone acetyltransferase activity	histone acetyltransferase complex//nucleus
Cluster-35363.10917	14.12	14.27	13.46	13.78	14.04	12.77	8.16	7.11	10.73	16.62	9.77	11.68	PREDICTED: mediator of RNA polymerase II transcription subunit 31 [Juglans regia]	PREDICTED: Quercus suber mediator of RNA polymerase II transcription subunit 31-like (LOC112019857), mRNA	Mediator of RNA polymerase II transcription subunit 31 OS=Arabidopsis thaliana OX=3702 GN=MED31 PE=1 SV=1	SOH1	regulation of transcription, DNA-templated	transcription coregulator activity	mediator complex//transcription regulator complex
Cluster-35363.13551	2.91	3.14	2.03	1.99	3.09	1.66	4.62	7.57	3.31	2.3	5.57	3.2	PREDICTED: TMV resistance protein N-like [Juglans regia]	PREDICTED: Juglans regia KH domain-containing protein HEN4 (LOC108994060), mRNA	Disease resistance-like protein DSC1 OS=Arabidopsis thaliana OX=3702 GN=DSC1 PE=1 SV=1	Leucine rich repeat	--	protein binding	--
Cluster-35363.17727	14.51	9.27	13.43	14.67	12.73	14.97	10.49	7.85	12.14	13.28	12.41	11.67	PREDICTED: DNA-directed RNA polymerase II subunit RPB2 [Juglans regia]	PREDICTED: Juglans regia DNA-directed RNA polymerase II subunit RPB2 (LOC108990620), mRNA	DNA-directed RNA polymerase II subunit RPB2 OS=Solanum lycopersicum OX=4081 GN=RPB2 PE=2 SV=1	RNA polymerase Rpb2, domain 3//RNA polymerase Rpb2, domain 6//RNA polymerase Rpb2, domain 5//RNA polymerase beta subunit//RNA polymerase Rpb2, domain 4//RNA polymerase Rpb2, domain 2	pyrimidine nucleobase metabolic process//purine nucleobase metabolic process//transcription, DNA-templated	DNA-directed 5'-3' RNA polymerase activity//DNA binding	nucleolus
Cluster-35363.10719	18.56	18.37	9.36	1.99	3.78	1.2	82.55	32.65	26.82	7.8	2.68	10.83	transcription factor MYB102-like isoform X1 [Durio zibethinus]	PREDICTED: Juglans regia protein ODORANT1-like (LOC108990588), mRNA	Transcription factor MYB74 OS=Arabidopsis thaliana OX=3702 GN=MYB74 PE=2 SV=1	SLIDE	chromatin remodeling	hydrolase activity, acting on acid anhydrides, in phosphorus-containing anhydrides//nucleic acid binding//ATP binding	nucleus
Cluster-35363.17175	12.86	11.07	12.76	14.68	13.74	14.34	8.86	7.52	10.85	16.15	11.3	13.55	PREDICTED: F-box/kelch-repeat protein At1g22040-like [Juglans regia]	PREDICTED: Juglans regia F-box/kelch-repeat protein At1g22040-like (LOC109007086), transcript variant X1, mRNA	F-box/kelch-repeat protein At1g22040 OS=Arabidopsis thaliana OX=3702 GN=At1g22040 PE=2 SV=1	Kelch motif//F-box-like//Kelch motif//F-box domain	--	protein binding	--
Cluster-35363.26451	3.53	3.18	1.71	1.83	2.15	1.9	11.74	12.11	14.41	3.49	11.91	4.46	PREDICTED: sufE-like protein 2, chloroplastic [Juglans regia]	--	SufE-like protein 2, chloroplastic OS=Arabidopsis thaliana OX=3702 GN=SUFE2 PE=2 SV=1	--	--	--	--
Cluster-35363.14155	8.84	6.98	8.71	4.21	4.16	3.63	10.94	13.44	8.4	3.1	3.93	4.75	PREDICTED: uncharacterized protein LOC107890805 [Gossypium hirsutum]	PREDICTED: Gossypium hirsutum uncharacterized LOC107890805 (LOC107890805), mRNA	StAR-related lipid transfer protein 7, mitochondrial OS=Mus musculus OX=10090 GN=Stard7 PE=1 SV=2	START domain	--	lipid binding	--
Cluster-35363.11121	5.13	5.27	5.12	4.42	6.23	6.3	1.53	1.64	3.03	6.99	3.61	2.3	PREDICTED: uncharacterized protein LOC109018724 [Juglans regia]	PREDICTED: Juglans regia uncharacterized LOC109018724 (LOC109018724), mRNA	--	--	--	--	--
Cluster-35363.27831	15.08	19.18	4.64	3.25	1.82	2.27	25.07	33.14	11.6	5.62	7.12	7	PREDICTED: UPF0481 protein At3g47200-like [Juglans regia]	PREDICTED: Juglans regia UPF0481 protein At3g47200-like (LOC109005275), mRNA	--	--	--	--	--
Cluster-35363.122	6.04	4.61	2.67	2.43	1.44	3.16	9.17	11.09	6.08	1.37	4.45	2.76	Trehalose-phosphate phosphatase 1 [Betula platyphylla]	Betula platyphylla Trehalose-phosphate phosphatase 3 (TPP3) mRNA, complete cds	Probable trehalose-phosphate phosphatase J OS=Arabidopsis thaliana OX=3702 GN=TPPJ PE=1 SV=1	Trehalose-phosphatase	trehalose biosynthetic process	catalytic activity	--
Cluster-35363.4799	4.45	2.29	5.34	6.05	5.65	6.8	1.05	1.26	1.3	3.56	3.88	4.83	PREDICTED: probable LRR receptor-like serine/threonine-protein kinase At2g24230 [Juglans regia]	PREDICTED: Juglans regia probable LRR receptor-like serine/threonine-protein kinase At2g24230 (LOC108993021), mRNA	Probable LRR receptor-like serine/threonine-protein kinase At2g24230 OS=Arabidopsis thaliana OX=3702 GN=At2g24230 PE=1 SV=1	Macin//Protein kinase domain//Leucine Rich Repeat//Protein tyrosine and serine/threonine kinase//Leucine rich repeat//Leucine Rich repeat	protein phosphorylation//defense response	ATP binding//protein kinase activity//protein binding	--
Cluster-35363.15778	27.43	32.7	16.18	10.58	14.08	11.07	57.07	51.58	42.51	15.2	47.35	26.27	calmodulin-binding protein 60 C-like [Quercus suber]	PREDICTED: Quercus suber calmodulin-binding protein 60 C-like (LOC112024365), mRNA	Calmodulin-binding protein 60 B OS=Arabidopsis thaliana OX=3702 GN=CBP60B PE=2 SV=1	Calmodulin binding protein-like	--	calmodulin binding	--
Cluster-35363.24819	6.97	6.55	5.73	2.57	3.53	3.21	21.17	20.23	11.78	10.26	13.2	5.31	uncharacterized protein LOC111295488 [Durio zibethinus]	PREDICTED: Juglans regia uncharacterized LOC109018064 (LOC109018064), mRNA	--	--	--	--	--
Cluster-35363.13140	21.09	16.43	20.82	20.91	19.8	21.05	17.9	14.67	19.88	22.12	20.11	21.1	PREDICTED: probable ubiquitin conjugation factor E4 [Juglans regia]	PREDICTED: Juglans regia probable ubiquitin conjugation factor E4 (LOC108987398), mRNA	Probable ubiquitin conjugation factor E4 OS=Arabidopsis thaliana OX=3702 GN=PUB1 PE=2 SV=1	U-box domain//AIR carboxylase//Serine hydrolase//Ubiquitin elongating factor core	'de novo' IMP biosynthetic process//ubiquitin-dependent protein catabolic process//protein ubiquitination	hydrolase activity//ubiquitin-ubiquitin ligase activity//ubiquitin-protein transferase activity	ubiquitin ligase complex
Cluster-35363.15654	115.7	124.23	93.31	99.55	100.45	102.5	280	249.68	230.94	120.76	144.6	179.17	CBS domain-containing protein CBSX5-like [Quercus suber]	PREDICTED: Juglans regia CBS domain-containing protein CBSX5-like (LOC108990631), mRNA	CBS domain-containing protein CBSX5 OS=Arabidopsis thaliana OX=3702 GN=CBSX5 PE=2 SV=2	--	--	--	--
Cluster-35363.27232	11.31	12.34	9.41	9.48	9.83	9.73	16.56	13.44	16.01	9.22	13.67	13.04	C-terminal binding protein AN-like [Quercus suber]	PREDICTED: Citrus sinensis uncharacterized protein At1g01500 (LOC102620873), mRNA	Uncharacterized protein At1g01500 OS=Arabidopsis thaliana OX=3702 GN=At1g01500 PE=2 SV=1	--	--	--	--
Cluster-35363.6760	4.61	4.53	5.25	5.97	5.93	5.49	3.42	3.11	3.85	6.14	4.51	4.74	uncharacterized protein LOC112187997 [Rosa chinensis]	PREDICTED: Quercus suber uncharacterized LOC111996632 (LOC111996632), transcript variant X2, mRNA	--	--	--	--	--
Cluster-35363.21881	12.8	13.68	7.48	9.82	6.71	10.38	40.9	57.78	43.29	11.83	35.41	16.65	PREDICTED: phospholipid-transporting ATPase 1 [Juglans regia]	PREDICTED: Juglans regia phospholipid-transporting ATPase 1 (LOC108983764), mRNA	Phospholipid-transporting ATPase 1 OS=Arabidopsis thaliana OX=3702 GN=ALA1 PE=2 SV=1	Adenoviral fibre protein (repeat/shaft region)//Oxaloacetate decarboxylase, gamma chain//Colicin immunity protein / pyocin immunity protein//APC 15 residue motif//Sigma-54 factor, Activator interacting domain (AID)//Accessory gene regulator B	arginine metabolic process//regulation of transcription, DNA-templated//pyruvate metabolic process//Wnt signaling pathway//proline metabolic process//virion attachment to host cell//quorum sensing//pathogenesis//sodium ion transport//immune response//bacteriocin immunity//sodium ion export across plasma membrane	DNA-binding transcription activator activity//peptidase activity//sigma factor activity//toxic substance binding//beta-catenin binding//oxaloacetate decarboxylase activity//sodium ion transmembrane transporter activity	catenin complex//integral component of membrane//membrane//immunoglobulin complex
Cluster-24810.0	2.76	2.31	2.83	1.4	1.6	2.15	4.26	5.55	3.49	1.64	2.11	2.38	PREDICTED: F-box/LRR-repeat protein At3g03360-like [Juglans regia]	--	F-box/FBD/LRR-repeat protein At4g26340 OS=Arabidopsis thaliana OX=3702 GN=At4g26340 PE=2 SV=1	F-box-like//F-box domain	--	protein binding	--
Cluster-35363.16433	35.1	39.94	23.49	21.74	23.67	22.94	77.13	87.4	46.54	16.4	30.82	35.93	PREDICTED: mitogen-activated protein kinase kinase kinase 1-like [Juglans regia]	PREDICTED: Juglans regia mitogen-activated protein kinase kinase kinase 1-like (LOC109006418), mRNA	Mitogen-activated protein kinase kinase kinase 1 OS=Arabidopsis thaliana OX=3702 GN=MEKK1 PE=1 SV=2	Photosystem I reaction centre subunit IX / PsaJ//Protein kinase domain//Protein tyrosine and serine/threonine kinase	protein phosphorylation//photosynthesis	ATP binding//protein kinase activity	photosystem I
Cluster-35363.15297	48.38	64.1	38.52	17.64	31.5	23.68	107.51	130.01	110.94	42.07	91	62.95	PREDICTED: phosphatidylcholine:diacylglycerol cholinephosphotransferase 1-like [Juglans regia]	PREDICTED: Juglans regia phosphatidylcholine:diacylglycerol cholinephosphotransferase 1-like (LOC108998340), mRNA	Phosphatidylcholine:diacylglycerol cholinephosphotransferase 1 OS=Arabidopsis thaliana OX=3702 GN=ROD1 PE=1 SV=1	--	--	--	--
Cluster-35363.18255	109.9	161.38	94.08	24.82	61.34	31.95	372.26	510.17	363.64	142.8	169.81	76.72	glutaredoxin-C9-like [Quercus suber]	PREDICTED: Camellia sinensis glutaredoxin-C9-like (LOC114269506), transcript variant X2, mRNA	Glutaredoxin-C9 OS=Arabidopsis thaliana OX=3702 GN=GRXC9 PE=1 SV=1	Glutaredoxin//Domain of unknown function (DUF3410)	obsolete electron transport//cell redox homeostasis	protein disulfide oxidoreductase activity//electron transfer activity//protein dimerization activity	--
Cluster-35363.18741	1.7	1.84	1.56	1.64	1.58	1.67	5.39	4.63	3.38	1.97	2.71	2.12	inositol phosphorylceramide glucuronosyltransferase 1-like isoform X2 [Durio zibethinus]	PREDICTED: Quercus suber inositol phosphorylceramide glucuronosyltransferase 1 (LOC112020465), mRNA	Inositol phosphorylceramide glucuronosyltransferase 1 OS=Arabidopsis thaliana OX=3702 GN=IPUT1 PE=1 SV=1	--	--	--	--
Cluster-35363.25485	32.84	22.22	27.39	27.83	33.62	30.53	7.43	8.47	16.2	23.25	19.02	21.93	PREDICTED: protein NRT1/ PTR FAMILY 5.10-like [Juglans regia]	PREDICTED: Quercus suber protein NRT1/ PTR FAMILY 5.10-like (LOC112013835), mRNA	Protein NRT1/ PTR FAMILY 5.10 OS=Arabidopsis thaliana OX=3702 GN=NPF5.10 PE=2 SV=1	POT family	transmembrane transport	transmembrane transporter activity	membrane
Cluster-35363.20254	13.04	15.18	11.88	8.37	15.31	6.94	20.79	36.06	13.12	8.76	18.54	20.06	PREDICTED: uncharacterized protein LOC109003835 [Juglans regia]	--	--	Leucine Rich repeat//Leucine rich repeat//Leucine Rich Repeat	--	protein binding	--
Cluster-35363.23024	22.04	22.7	22.49	19.83	22.43	20.44	26.15	26.41	22.46	20.16	23.29	20.57	PREDICTED: protein GDAP2 homolog [Juglans regia]	PREDICTED: Juglans regia protein GDAP2 homolog (LOC109002883), mRNA	Protein GDAP2 homolog OS=Nematostella vectensis OX=45351 GN=gdap2 PE=3 SV=1	--	--	--	--
Cluster-35363.3363	5.07	3.66	2.29	3.3	3.26	4.85	7.69	18.11	5.51	3.47	4.71	3.95	dehydration-responsive element-binding protein, partial [Betula luminifera]	Betula luminifera dehydration-responsive element-binding protein (DREB2) mRNA, partial cds	Dehydration-responsive element-binding protein 2C OS=Arabidopsis thaliana OX=3702 GN=DREB2C PE=2 SV=2	AP2 domain	regulation of transcription, DNA-templated	DNA-binding transcription factor activity	transcription regulator complex
Cluster-35363.24535	11.76	11.77	9.61	9.87	9.62	12.48	23.91	23.24	19.72	6.91	7.6	11.28	heat stress transcription factor A-4a-like [Quercus suber]	PREDICTED: Juglans regia heat stress transcription factor A-4c-like (LOC108979602), transcript variant X2, misc_RNA	Heat stress transcription factor A-4a OS=Arabidopsis thaliana OX=3702 GN=HSFA4A PE=2 SV=1	Outer membrane efflux protein//Secretory pathway protein Sec39//Cell division protein ZapB//HSF-type DNA-binding	retrograde vesicle-mediated transport, Golgi to endoplasmic reticulum//regulation of transcription, DNA-templated//cell septum assembly//FtsZ-dependent cytokinesis//transmembrane transport//transport	efflux transmembrane transporter activity//DNA-binding transcription factor activity//sequence-specific DNA binding	transcription regulator complex//cytoplasm//host cell nucleus
Cluster-35363.12912	19.2	24.57	5.29	3.7	6.49	10.28	114.81	59.13	65.89	17.44	49.94	23.24	UDP-glucose iridoid glucosyltransferase-like [Quercus suber]	PREDICTED: Quercus suber UDP-glucose iridoid glucosyltransferase-like (LOC111986254), mRNA	UDP-glycosyltransferase 76E1 OS=Solanum lycopersicum OX=4081 GN=UGT76E1 PE=1 SV=1	--	--	--	--
Cluster-35363.21251	7.32	7.99	6.33	4.61	5.46	5.3	18.33	14.07	12.43	8.02	9.63	7.77	PREDICTED: protein root UVB sensitive 6 [Juglans regia]	PREDICTED: Juglans regia protein root UVB sensitive 6 (LOC108988939), mRNA	Protein root UVB sensitive 6 OS=Arabidopsis thaliana OX=3702 GN=RUS6 PE=2 SV=1	--	--	--	--
Cluster-35363.8165	8.21	6.22	8.96	8.94	7.57	11.57	4.57	3.86	6.19	8.47	5.85	6.31	uncharacterized protein LOC112036459 [Quercus suber]	PREDICTED: Quercus suber uncharacterized LOC112036459 (LOC112036459), mRNA	--	--	--	--	--
Cluster-35363.12518	25.86	24.65	12.57	21.19	19.12	21.81	83.49	66.74	69.54	33.83	40.91	42.25	3-oxo-Delta(4,5)-steroid 5-beta-reductase-like [Quercus suber]	PREDICTED: Juglans regia 3-oxo-Delta(4,5)-steroid 5-beta-reductase-like (LOC109001182), transcript variant X2, misc_RNA	3-oxo-Delta(4,5)-steroid 5-beta-reductase OS=Arabidopsis thaliana OX=3702 GN=VEP1 PE=1 SV=1	NAD dependent epimerase/dehydratase family	--	catalytic activity//obsolete coenzyme binding	--
Cluster-15807.0	9.4	7.73	9.68	8.37	10.08	11.27	5.83	4.87	8.48	10.48	7.53	7.65	PREDICTED: rhomboid-like protein 14, mitochondrial isoform X1 [Juglans regia]	PREDICTED: Juglans regia rhomboid-like protein 14, mitochondrial (LOC108995896), transcript variant X1, mRNA	Rhomboid-like protein 14, mitochondrial OS=Arabidopsis thaliana OX=3702 GN=RBL14 PE=2 SV=1	Rhomboid family	--	serine-type endopeptidase activity	integral component of membrane
Cluster-35363.3298	13.62	13.97	16.5	13.24	13.16	14.21	10.39	7.74	10.06	16.64	12.69	13.47	lys-63-specific deubiquitinase BRCC36-like [Quercus suber]	PREDICTED: Juglans regia lys-63-specific deubiquitinase BRCC36-like (LOC108996377), mRNA	--	Duffy binding domain	pathogenesis//signal transduction	host cell surface receptor binding	cell surface//integral component of membrane
Cluster-35363.14865	4.14	3.34	4.15	4.91	4.27	4.91	2.52	1.17	3.21	4.5	3.57	3.24	PREDICTED: uncharacterized protein LOC109008042 [Juglans regia]	PREDICTED: Juglans regia uncharacterized mitochondrial protein ymf11 (LOC109008042), transcript variant X4, mRNA	Nuclear intron maturase 2, mitochondrial OS=Arabidopsis thaliana OX=3702 GN=NMAT2 PE=1 SV=1	Type II intron maturase	mRNA processing	--	--
Cluster-35363.20678	4.94	3.43	2.31	3.25	2.39	3.07	6.2	8.34	3.3	1.88	4.41	1.87	PREDICTED: TMV resistance protein N-like [Juglans regia]	PREDICTED: Juglans regia TMV resistance protein N-like (LOC109019787), partial mRNA	Disease resistance protein RPV1 OS=Vitis rotundifolia OX=103349 GN=RPV1 PE=1 SV=1	ATPase family associated with various cellular activities (AAA)//TIR domain//TIR domain//NB-ARC domain//ATPase domain predominantly from Archaea//ABC transporter	signal transduction	ADP binding//ATPase activity//ATP binding//protein binding	--
Cluster-35363.14970	17.86	19.55	16.96	4.58	12.9	3.47	34.32	72.64	11.18	13.35	29	11.9	PREDICTED: protein SIEVE ELEMENT OCCLUSION B-like [Juglans regia]	PREDICTED: Quercus suber protein SIEVE ELEMENT OCCLUSION B-like (LOC111993983), transcript variant X2, mRNA	Protein SIEVE ELEMENT OCCLUSION B OS=Arabidopsis thaliana OX=3702 GN=SEOB PE=1 SV=1	--	--	--	--
Cluster-35363.23884	11.95	9.12	14.18	11.91	13.13	10.69	6.1	6.52	8.03	11.1	8.86	9.68	PREDICTED: presenilin-like protein At1g08700 [Juglans regia]	PREDICTED: Juglans regia presenilin-like protein At1g08700 (LOC109007426), mRNA	Presenilin-like protein At1g08700 OS=Arabidopsis thaliana OX=3702 GN=At1g08700 PE=1 SV=1	Protein of unknown function (DUF1211)//Presenilin	protein processing//potassium ion transport	aspartic-type endopeptidase activity//potassium channel activity	integral component of membrane
Cluster-35363.11552	23.99	28.88	8.43	8.41	8	8.16	67.21	95.53	88.79	5.65	41.81	39.45	PREDICTED: glutamate receptor 2.7-like isoform X1 [Juglans regia]	PREDICTED: Juglans regia glutamate receptor 2.7-like (LOC108979147), transcript variant X2, mRNA	Glutamate receptor 2.7 OS=Arabidopsis thaliana OX=3702 GN=GLR2.7 PE=2 SV=3	Ligand-gated ion channel//Ligated ion channel L-glutamate- and glycine-binding site	ion transport//signal transduction//chemical synaptic transmission	ionotropic glutamate receptor activity//ligand-gated ion channel activity	membrane
Cluster-35363.12055	27.88	23.39	30.1	32.11	28.98	31.69	19.76	18.99	29.24	35.04	30.47	26	PREDICTED: protein EXPORTIN 1A-like [Juglans regia]	PREDICTED: Juglans regia protein EXPORTIN 1A (LOC109012479), transcript variant X1, mRNA	Protein EXPORTIN 1A OS=Arabidopsis thaliana OX=3702 GN=XPO1 PE=1 SV=1	Importin-beta N-terminal domain//CRM1 C terminal//GPR1/FUN34/yaaH family	intracellular protein transport//signal transduction	Ran GTPase binding//nuclear export signal receptor activity	integral component of membrane
Cluster-35363.21318	10.98	13.23	9.06	7.01	8.63	8.66	20.82	15.23	17.9	8.99	10.11	11.13	calmodulin [Artemisia annua]	PREDICTED: Quercus suber calmodulin (LOC112019636), mRNA	Calmodulin OS=Solanum lycopersicum OX=4081 GN=CALM1 PE=2 SV=2	Dockerin type I domain//EF hand//EF-hand domain//Cytoskeletal-regulatory complex EF hand//EF-hand domain pair//EF hand	polysaccharide catabolic process//carbohydrate metabolic process	protein binding//hydrolase activity, hydrolyzing O-glycosyl compounds//calcium ion binding	--
Cluster-35363.6012	7.37	7.33	5.21	6.13	8.03	5.97	17.03	11.33	14.37	6.35	9.82	9.98	PREDICTED: uncharacterized protein LOC109015628 [Juglans regia]	PREDICTED: Juglans regia uncharacterized LOC109020301 (LOC109020301), mRNA	--	Accessory gene regulator B//Zinc carboxypeptidase//Anti-Mullerian hormone, N terminal region	growth//signal transduction//pathogenesis//quorum sensing//cell population proliferation//proteolysis//gonad development	growth factor activity//metallocarboxypeptidase activity//zinc ion binding//peptidase activity	integral component of membrane
Cluster-35363.13210	40.8	34.95	32.77	27.06	28.43	31.94	58.12	59.59	59.78	38.4	42.79	33.44	PREDICTED: probable WRKY transcription factor 65 isoform X2 [Juglans regia]	PREDICTED: Quercus suber probable WRKY transcription factor 65 (LOC111987568), mRNA	Probable WRKY transcription factor 65 OS=Arabidopsis thaliana OX=3702 GN=WRKY65 PE=2 SV=1	Protein moonraker	centriole replication	--	--
Cluster-35363.11473	293.65	497.14	397.88	374.22	379.1	326.25	613.56	742.73	428.25	236.16	433.15	517.02	PREDICTED: uncharacterized protein LOC108994127 [Juglans regia]	PREDICTED: Quercus suber uncharacterized LOC112034926 (LOC112034926), mRNA	--	--	--	--	--
Cluster-35363.24545	5.09	6.14	3.42	3.67	2.97	4.27	16.75	16.76	14.57	3.83	10.69	9.01	PREDICTED: uncharacterized protein LOC109019898 isoform X1 [Juglans regia]	PREDICTED: Quercus suber uncharacterized LOC112023426 (LOC112023426), mRNA	--	Reduced folate carrier	vitamin transport	vitamin transmembrane transporter activity	integral component of membrane
Cluster-35363.8979	12.81	10.55	13.75	13.31	12.09	14.07	9.31	8	12.79	13.89	11.7	11.67	probable ubiquitin-conjugating enzyme E2 23 isoform X1 [Quercus suber]	PREDICTED: Quercus suber probable ubiquitin-conjugating enzyme E2 23 (LOC111988776), transcript variant X1, mRNA	Probable ubiquitin-conjugating enzyme E2 23 OS=Arabidopsis thaliana OX=3702 GN=UBC23 PE=1 SV=1	Eclosion hormone//Domain of unknown function (DUF1943)	ecdysis, chitin-based cuticle//neuropeptide signaling pathway//lipid transport	lipid transporter activity//ecdysis-triggering hormone activity	--
Cluster-35363.5831	26.29	22.71	25.77	30.61	28.26	29.3	19.55	20.01	24.28	26.4	28.31	31.48	PREDICTED: serine/threonine protein phosphatase 2A 57 kDa regulatory subunit B' beta isoform-like [Juglans regia]	PREDICTED: Juglans regia serine/threonine protein phosphatase 2A 57 kDa regulatory subunit B' beta isoform-like (LOC109011996), transcript variant X2, mRNA	Serine/threonine protein phosphatase 2A 57 kDa regulatory subunit B' beta isoform OS=Arabidopsis thaliana OX=3702 GN=B'BETA PE=1 SV=1	Protein phosphatase 2A regulatory B subunit (B56 family)	signal transduction	protein phosphatase regulator activity	protein phosphatase type 2A complex
Cluster-35363.23112	2.63	2.41	2.1	2.49	2.03	2.82	6.52	6.01	5.1	1.85	3.24	2.96	PREDICTED: DNA repair endonuclease UVH1 [Juglans regia]	PREDICTED: Juglans regia DNA repair endonuclease UVH1 (LOC109003372), mRNA	DNA repair endonuclease UVH1 OS=Arabidopsis thaliana OX=3702 GN=UVH1 PE=1 SV=2	Caveolin//Type-A lantibiotic//ERCC4 domain//Caspase recruitment domain	caveola assembly//regulation of apoptotic process//defense response to bacterium	nuclease activity//DNA binding	extracellular region
Cluster-35363.6779	3.47	3.47	2.45	2.64	2.95	2.58	5.99	5.18	4.46	3.28	3.96	3.28	Chaperone DnaJ-domain superfamily protein isoform 1 [Theobroma cacao]	PREDICTED: Juglans regia mitochondrial import inner membrane translocase subunit TIM14-1-like (LOC108997050), mRNA	Mitochondrial import inner membrane translocase subunit TIM14-1 OS=Arabidopsis thaliana OX=3702 GN=TIM14-1 PE=1 SV=1	--	--	--	--
Cluster-35363.17524	152.76	166.35	146.62	138.59	113.68	130.72	215.79	187.59	187.01	137.04	139.27	131.9	PREDICTED: vacuolar protein sorting-associated protein 2 homolog 1 [Lupinus angustifolius]	PREDICTED: Juglans regia vacuolar protein sorting-associated protein 2 homolog 1 (LOC108995843), mRNA	Vacuolar protein sorting-associated protein 2 homolog 1 OS=Arabidopsis thaliana OX=3702 GN=VPS2.1 PE=1 SV=2	Snf7	vacuolar transport	--	--
Cluster-35363.16332	18.8	18.96	13.06	6.07	4.98	5.73	32.42	25.33	14.06	1.06	3.36	6.05	PREDICTED: protein DETOXIFICATION 44, chloroplastic isoform X2 [Juglans regia]	PREDICTED: Quercus suber protein DETOXIFICATION 44, chloroplastic (LOC111994712), mRNA	Protein DETOXIFICATION 44, chloroplastic OS=Arabidopsis thaliana OX=3702 GN=DTX44 PE=2 SV=1	MatE//Bacillus/Clostridium GerA spore germination protein	transport//spore germination//transmembrane transport	xenobiotic transmembrane transporter activity//antiporter activity	integral component of membrane//membrane
Cluster-35363.18165	28.03	23.43	27.53	29.82	26.59	30.26	21.13	23.42	20.25	26.38	25.26	25.47	transmembrane 9 superfamily member 2-like [Quercus suber]	PREDICTED: Quercus suber transmembrane 9 superfamily member 2-like (LOC112017525), mRNA	Transmembrane 9 superfamily member 2 OS=Arabidopsis thaliana OX=3702 GN=TMN2 PE=2 SV=1	Gp5 N-terminal OB domain//Endomembrane protein 70	--	protein binding	integral component of membrane
Cluster-35363.13084	95.47	110.83	76.7	74.84	65	77.07	166.7	157.21	150.33	71.27	100.67	104.82	PREDICTED: ALA-interacting subunit 3 [Juglans regia]	PREDICTED: Juglans regia ALA-interacting subunit 3 (LOC108998976), mRNA	ALA-interacting subunit 1 OS=Arabidopsis thaliana OX=3702 GN=ALIS1 PE=1 SV=1	LEM3 (ligand-effect modulator 3) family / CDC50 family	--	--	membrane
Cluster-35363.2344	3.86	5.32	3.07	1.65	1.02	1.5	13.36	12.13	10.9	1.51	4.54	2.94	uncharacterized protein LOC112015887 [Quercus suber]	PREDICTED: Quercus suber uncharacterized LOC112015887 (LOC112015887), transcript variant X2, mRNA	--	--	--	--	--
Cluster-35363.15582	94.71	92.46	104.76	94.41	88.22	105.24	76.87	56.84	58.48	96.67	73.04	96.9	uncharacterized protein LOC18036470 isoform X1 [Citrus clementina]	PREDICTED: Quercus suber formamidase-like (LOC111983038), transcript variant X2, mRNA	Formamidase OS=Methylophilus methylotrophus OX=17 GN=fmdA PE=1 SV=1	Acetamidase/Formamidase family	nitrogen compound metabolic process	hydrolase activity, acting on carbon-nitrogen (but not peptide) bonds, in linear amides	--
Cluster-35363.22847	28.77	27.59	26.37	17.77	21.35	20.94	37.9	42.38	30.61	17.61	30.97	22.53	PREDICTED: serine/threonine-protein kinase GRIK2 [Juglans regia]	PREDICTED: Juglans regia serine/threonine-protein kinase GRIK2 (LOC108990099), transcript variant X3, mRNA	Serine/threonine-protein kinase GRIK2 OS=Arabidopsis thaliana OX=3702 GN=GRIK2 PE=1 SV=1	Poxvirus rifampicin resistance protein//Protein kinase domain//Protein tyrosine and serine/threonine kinase	response to antibiotic//protein phosphorylation	protein kinase activity//ATP binding	--
Cluster-35363.12423	17.93	14.13	18.06	18.33	18.12	21.49	13.33	11.55	14.67	19.32	16.51	14.35	E3 ubiquitin-protein ligase UPL6 [Quercus suber]	PREDICTED: Quercus suber E3 ubiquitin-protein ligase UPL6 (LOC112022332), mRNA	E3 ubiquitin-protein ligase UPL6 OS=Arabidopsis thaliana OX=3702 GN=UPL6 PE=2 SV=1	IQ calmodulin-binding motif//HECT-domain (ubiquitin-transferase)	protein ubiquitination	ubiquitin-protein transferase activity//protein binding	--
Cluster-31317.0	6.12	5.29	7.27	6.01	6.13	6.21	2.46	2.61	3.78	6.91	5.43	4.61	PREDICTED: protein trichome birefringence-like 23 [Juglans regia]	PREDICTED: Juglans regia protein trichome birefringence-like 23 (LOC108987161), mRNA	Protein trichome birefringence-like 23 OS=Arabidopsis thaliana OX=3702 GN=TBL23 PE=2 SV=1	--	--	--	--
Cluster-35363.19952	16.13	11.67	14.61	13.57	12.99	15.19	8.23	7.91	11.07	13.59	15.88	12.92	E3 ubiquitin-protein ligase UPL1-like [Quercus suber]	PREDICTED: Quercus suber E3 ubiquitin-protein ligase UPL1-like (LOC111993879), mRNA	E3 ubiquitin-protein ligase UPL1 OS=Arabidopsis thaliana OX=3702 GN=UPL1 PE=1 SV=3	Armadillo/beta-catenin-like repeat//Protein prenyltransferase alpha subunit repeat//HECT-domain (ubiquitin-transferase)	protein prenylation//protein ubiquitination	protein binding//protein prenyltransferase activity//ubiquitin-protein transferase activity	--
Cluster-35363.4582	8.33	7.96	6.21	6.01	6.17	7.1	11.99	9.71	9.75	4.69	7.22	6.81	PREDICTED: uncharacterized protein LOC109016538 [Juglans regia]	PREDICTED: Juglans regia uncharacterized LOC109011743 (LOC109011743), transcript variant X2, ncRNA	--	Caulimovirus DNA-binding protein	--	DNA binding	--
Cluster-35363.7104	12.88	10.39	12.14	17.54	14.8	15.06	7.62	7.25	9.18	14.27	12.49	16.12	PREDICTED: fructokinase-like 1, chloroplastic, partial [Juglans regia]	PREDICTED: Juglans regia fructokinase-like 1, chloroplastic (LOC108999674), partial mRNA	Fructokinase-like 1, chloroplastic OS=Arabidopsis thaliana OX=3702 GN=FLN1 PE=1 SV=1	--	--	--	--
Cluster-35363.11919	43.35	58.72	57.06	30.36	32.21	23.16	64.12	84.33	45.96	16.18	26.87	37.03	PREDICTED: L-type lectin-domain containing receptor kinase S.4-like [Juglans regia]	PREDICTED: Juglans regia L-type lectin-domain containing receptor kinase S.4-like (LOC108982654), mRNA	L-type lectin-domain containing receptor kinase S.4 OS=Arabidopsis thaliana OX=3702 GN=LECRKS4 PE=2 SV=1	Protein tyrosine and serine/threonine kinase//Protein kinase domain//Legume lectin domain	protein phosphorylation	ATP binding//protein kinase activity//carbohydrate binding	--
Cluster-35363.19287	23.73	18.55	25.02	26.78	23.73	27.66	16.67	11.72	23.45	20.59	21.33	22.58	PREDICTED: uncharacterized protein LOC108986858 isoform X2 [Juglans regia]	PREDICTED: Juglans regia uncharacterized LOC108985655 (LOC108985655), transcript variant X2, mRNA	ATPase family AAA domain-containing protein 1 OS=Mus musculus OX=10090 GN=Atad1 PE=1 SV=1	RNA helicase//IstB-like ATP binding protein//AAA domain (dynein-related subfamily)//AAA domain (Cdc48 subfamily)//PhoH-like protein//TIP49 P-loop domain//Holliday junction DNA helicase RuvB P-loop domain//Threonylcarbamoyl adenosine biosynthesis protein TsaE//ATPase family associated with various cellular activities (AAA)//FHA domain//ATPase family associated with various cellular activities (AAA)	DNA recombination//tRNA threonylcarbamoyladenosine modification//DNA repair	ATPase activity//four-way junction helicase activity//RNA helicase activity//RNA binding//DNA helicase activity//ATP binding//protein binding	replication fork//Holliday junction helicase complex
Cluster-35363.16506	10.99	12.31	7.97	5.96	7.14	6.58	16.21	19.2	11.23	9.75	10.26	7.67	hypothetical protein B456_013G245800 [Gossypium raimondii]	PREDICTED: Juglans regia diacylglycerol kinase 4-like (LOC108998882), transcript variant X3, mRNA	Diacylglycerol kinase 4 OS=Arabidopsis thaliana OX=3702 GN=DGK4 PE=2 SV=1	Destabilase//Diacylglycerol kinase catalytic domain//Diacylglycerol kinase accessory domain	carbohydrate metabolic process//glycerolipid metabolic process//phospholipid catabolic process//protein kinase C-activating G protein-coupled receptor signaling pathway	kinase activity//lysozyme activity//diacylglycerol kinase activity	--
Cluster-35363.11673	41.37	38.29	36.93	35.09	30.62	35.79	62.4	51.57	51.82	36.9	46.07	39	PREDICTED: protein LSD1-like [Juglans regia]	PREDICTED: Juglans regia protein LSD1-like (LOC108996933), mRNA	Protein LOL1 OS=Arabidopsis thaliana OX=3702 GN=LOL1 PE=2 SV=1	RNA polymerases M/15 Kd subunit//Phorbol esters/diacylglycerol binding domain (C1 domain)	transcription, DNA-templated//intracellular signal transduction	--	--
Cluster-35363.14695	35.67	37.8	8.67	8.86	11.2	11.33	166.57	83.26	109.66	36.8	72.28	31.56	UDP-glucose iridoid glucosyltransferase-like [Quercus suber]	PREDICTED: Quercus suber UDP-glucose iridoid glucosyltransferase-like (LOC111986254), mRNA	UDP-glycosyltransferase 76E2 OS=Arabidopsis thaliana OX=3702 GN=UGT76E2 PE=2 SV=1	UDP-glucoronosyl and UDP-glucosyl transferase//Glycosyltransferase family 28 C-terminal domain	--	transferase activity, transferring hexosyl groups	--
Cluster-35363.19570	42.8	37.95	53.24	49.72	40.13	49.81	23.77	19.49	30.26	33	39.64	33.24	hypothetical protein GOBAR_DD17400 [Gossypium barbadense]	PREDICTED: Juglans regia casein kinase 1-like protein 10 (LOC108981384), mRNA	Casein kinase 1 OS=Oryza sativa subsp. japonica OX=39947 GN=CKI1 PE=1 SV=1	Protein tyrosine and serine/threonine kinase//Protein kinase domain	protein phosphorylation	protein kinase activity//ATP binding	--
Cluster-35363.23306	25.96	20.63	28.38	28.63	26.97	29.45	19.4	18.08	21.39	28.32	25.39	27.61	PREDICTED: lecithin-cholesterol acyltransferase-like 4 [Juglans regia]	PREDICTED: Juglans regia lecithin-cholesterol acyltransferase-like 4 (LOC108985424), mRNA	Lecithin-cholesterol acyltransferase-like 4 OS=Arabidopsis thaliana OX=3702 GN=LCAT4 PE=1 SV=1	PGAP1-like protein//Lecithin:cholesterol acyltransferase	obsolete acyl-carrier-protein biosynthetic process//lipid metabolic process	hydrolase activity, acting on ester bonds//O-acyltransferase activity	--
Cluster-35363.20934	7.83	7.09	7.95	6.83	7.09	8.07	4.86	4.38	7.16	7.08	7.47	6.4	uncharacterized protein LOC112033024 isoform X1 [Quercus suber]	PREDICTED: Quercus suber uncharacterized LOC112033024 (LOC112033024), transcript variant X2, mRNA	WAT1-related protein At2g37460 OS=Arabidopsis thaliana OX=3702 GN=At2g37460 PE=2 SV=1	EamA-like transporter family//DEAD_2	--	DNA binding//DNA helicase activity//ATP binding	replication fork//membrane//integral component of membrane
Cluster-35363.22939	13.05	19.54	18.6	11.58	17.14	12.4	26.57	29.11	18.37	12.85	10.34	12.45	--	--	--	--	--	--	--
Cluster-35363.12879	148.02	179.32	138.82	45.83	38.68	31.34	304.24	385.73	186.4	69.99	142.5	165.89	Xyloglucan endotransglucosylase/hydrolase 2 [Vitis vinifera]	Corylus avellana clone A627 microsatellite sequence	Xyloglucan endotransglucosylase/hydrolase 2 OS=Glycine max OX=3847 PE=2 SV=1	Glycosyl hydrolases family 16//Xyloglucan endo-transglycosylase (XET) C-terminus	cellular glucan metabolic process//carbohydrate metabolic process	hydrolase activity, hydrolyzing O-glycosyl compounds//xyloglucan:xyloglucosyl transferase activity	cell wall//apoplast
Cluster-35363.8017	3.25	2.11	3.64	4.91	5.04	6.04	1.26	1.43	1.14	4.98	3.09	4.33	uncharacterized protein LOC112039314 [Quercus suber]	PREDICTED: Quercus suber uncharacterized LOC112039314 (LOC112039314), mRNA	--	--	--	--	--
Cluster-35363.20801	7.07	8.7	4.77	1.93	3.05	2.54	20.86	15.07	18.84	8.05	12.11	4.86	PREDICTED: probable ADP-ribosylation factor GTPase-activating protein AGD5 [Juglans regia]	PREDICTED: Juglans regia probable ADP-ribosylation factor GTPase-activating protein AGD5 (LOC108981110), mRNA	ADP-ribosylation factor GTPase-activating protein AGD5 OS=Arabidopsis thaliana OX=3702 GN=AGD5 PE=1 SV=1	Putative GTPase activating protein for Arf//pKID domain	regulation of transcription, DNA-templated	GTPase activator activity//protein binding	--
Cluster-35363.16612	50.46	67.02	86.86	43.1	67.27	47.35	209.9	296.68	158.71	38.17	58.64	64.87	cytochrome P450 81E8-like [Quercus suber]	PREDICTED: Quercus suber cytochrome P450 81E8-like (LOC112015862), mRNA	Cytochrome P450 81D1 OS=Arabidopsis thaliana OX=3702 GN=CYP81D1 PE=2 SV=1	Cytochrome P450	oxidation-reduction process	heme binding//iron ion binding//oxidoreductase activity, acting on paired donors, with incorporation or reduction of molecular oxygen	--
Cluster-35363.16610	154.69	155.05	200.43	196.91	208.99	184.31	541.56	536.92	437.66	102.46	185.58	217.33	cytochrome P450 81E8-like [Quercus suber]	PREDICTED: Juglans regia cytochrome P450 81E8-like (LOC109007027), mRNA	Cytochrome P450 81E8 OS=Medicago truncatula OX=3880 GN=CYP81E8 PE=2 SV=1	Cytochrome P450	oxidation-reduction process	oxidoreductase activity, acting on paired donors, with incorporation or reduction of molecular oxygen//heme binding//iron ion binding	--
Cluster-35363.15264	12.21	12.79	9.26	6.61	7.42	8.8	19.87	23.03	14.82	9.24	10.3	10.28	uncharacterized protein LOC112017487 [Quercus suber]	PREDICTED: Quercus suber uncharacterized LOC112017487 (LOC112017487), mRNA	Activating molecule in BECN1-regulated autophagy protein 1 OS=Mus musculus OX=10090 GN=Ambra1 PE=1 SV=1	WD domain, G-beta repeat//tRNA Pseudouridine synthase II, C terminal//Arginine-tRNA-protein transferase, N terminus	RNA modification//protein arginylation//pseudouridine synthesis	arginyltransferase activity//protein binding//RNA binding//pseudouridine synthase activity	--
Cluster-35363.16182	47.44	38.55	51.5	62.33	53.57	56.05	29.06	32.59	30.32	63.23	47.33	39.15	diaminopimelate decarboxylase 2, chloroplastic-like [Quercus suber]	PREDICTED: Quercus suber diaminopimelate decarboxylase 2, chloroplastic-like (LOC112038483), mRNA	Diaminopimelate decarboxylase 1, chloroplastic OS=Arabidopsis thaliana OX=3702 GN=LYSA1 PE=1 SV=1	Pyridoxal-dependent decarboxylase, pyridoxal binding domain//Pyridoxal-dependent decarboxylase, C-terminal sheet domain	--	catalytic activity	--
Cluster-35363.5251	9.36	6.26	10.52	9.61	9.67	10.58	2.18	2.44	3.53	6.82	8	4.48	PREDICTED: uncharacterized protein LOC109010758 [Juglans regia]	PREDICTED: Juglans regia uncharacterized LOC109010758 (LOC109010758), mRNA	--	BTB/POZ domain	protein homooligomerization	--	--
Cluster-35363.25633	14.8	21.09	11.54	5.6	6.75	5.7	32.07	20.83	20.49	9.05	16.54	12.11	PREDICTED: oxysterol-binding protein-related protein 1C-like isoform X2 [Juglans regia]	PREDICTED: Quercus suber oxysterol-binding protein-related protein 1C-like (LOC111989526), mRNA	Oxysterol-binding protein-related protein 1C OS=Arabidopsis thaliana OX=3702 GN=ORP1C PE=2 SV=1	GCN5-like protein 1 (GCN5L1)	--	--	BLOC-1 complex
Cluster-35363.16087	13.64	11.67	13.59	13.93	13.13	13.72	9.81	10.03	11.21	14.02	14.52	13.38	importin-5-like [Quercus suber]	PREDICTED: Quercus suber importin-5-like (LOC112003905), mRNA	Importin-5 OS=Mus musculus OX=10090 GN=Ipo5 PE=1 SV=3	HEAT repeat//Phospholamban//Importin-beta N-terminal domain//Armadillo/beta-catenin-like repeat//Putative closterovirus papain-like endopeptidase	intracellular protein transport//calcium ion transport//purine nucleobase metabolic process//transport//viral genome replication	ATP binding//Ran GTPase binding//RNA binding//ATPase inhibitor activity//RNA-directed 5'-3' RNA polymerase activity//calcium channel regulator activity//protein binding	RNA-directed RNA polymerase complex//membrane
Cluster-35363.21164	5.19	5.13	3.33	2.43	2.33	2.92	24.68	18.85	12.42	6.97	10.24	9.38	PREDICTED: 2-oxoglutarate-Fe(II) type oxidoreductase-like [Juglans regia]	PREDICTED: Juglans regia 2-oxoglutarate-Fe(II) type oxidoreductase-like (LOC108987251), mRNA	2-oxoglutarate-dependent dioxygenase OS=Didymella fabae OX=372025 GN=orf3 PE=3 SV=1	Adenylosuccinate lyase C-terminal	purine ribonucleotide biosynthetic process//aspartate metabolic process//alanine metabolic process//purine nucleobase metabolic process//IMP biosynthetic process	N6-(1,2-dicarboxyethyl)AMP AMP-lyase (fumarate-forming) activity	--
Cluster-35363.16181	12.86	12.07	9.83	10.03	8.47	11.58	27.48	33.58	34.43	5.41	21.22	11.48	PREDICTED: pentatricopeptide repeat-containing protein At1g74750-like [Juglans regia]	PREDICTED: Juglans regia pentatricopeptide repeat-containing protein At1g74750-like (LOC108999221), transcript variant X5, mRNA	Pentatricopeptide repeat-containing protein At1g74750 OS=Arabidopsis thaliana OX=3702 GN=At1g74750 PE=2 SV=1	--	--	--	--
Cluster-35363.8752	22.14	23.73	11.57	10.24	10.84	10.77	38.11	34.14	37.36	9	22.19	21.83	PREDICTED: putative serine/threonine-protein kinase isoform X2 [Juglans regia]	PREDICTED: Juglans regia putative serine/threonine-protein kinase (LOC108994912), transcript variant X9, mRNA	Probable LRR receptor-like serine/threonine-protein kinase At1g29720 OS=Arabidopsis thaliana OX=3702 GN=RFK1 PE=2 SV=3	Protein tyrosine and serine/threonine kinase//Protein kinase domain	protein phosphorylation	ATP binding//protein kinase activity	--
Cluster-35363.13351	84.77	87.8	89.87	62.45	64.45	71.76	108.98	116.02	78.7	84.19	78.76	72.37	glucan endo-1,3-beta-glucosidase 11-like isoform X1 [Quercus suber]	PREDICTED: Quercus suber glucan endo-1,3-beta-glucosidase 11-like (LOC112003788), transcript variant X1, mRNA	Glucan endo-1,3-beta-glucosidase 14 OS=Arabidopsis thaliana OX=3702 GN=At2g27500 PE=2 SV=2	Protein prenyltransferase alpha subunit repeat//HMGL-like//Glycosyl hydrolases family 17	protein prenylation//carbohydrate metabolic process	protein prenyltransferase activity//catalytic activity//hydrolase activity, hydrolyzing O-glycosyl compounds	--
Cluster-35363.13065	53.47	53.64	57.37	54.39	53.11	58.49	39.58	46.38	49.88	60.08	51.38	48.3	PREDICTED: protein FREE1 [Juglans regia]	PREDICTED: Quercus suber protein FREE1 (LOC111991833), mRNA	Protein FREE1 OS=Arabidopsis thaliana OX=3702 GN=FREE1 PE=1 SV=1	Phosphotyrosine-binding domain//FYVE zinc finger	--	metal ion binding//protein binding	--
Cluster-35363.11694	70.6	91.71	56.16	39.55	90.63	58.57	174.47	243.36	119.42	124.97	141.69	70.52	PREDICTED: serine acetyltransferase 1, chloroplastic-like [Juglans regia]	PREDICTED: Juglans regia serine acetyltransferase 1, chloroplastic-like (LOC108985161), mRNA	Serine acetyltransferase 3, mitochondrial OS=Arabidopsis thaliana OX=3702 GN=SAT3 PE=1 SV=3	Serine acetyltransferase, N-terminal	cysteine biosynthetic process from serine//cysteine metabolic process//obsolete acyl-carrier-protein biosynthetic process	serine O-acetyltransferase activity	cytoplasm
Cluster-35363.19408	12.45	20.64	13.44	8.24	9.83	11.91	29.08	33.78	12.14	7.38	22.12	14.73	PREDICTED: TMV resistance protein N-like [Juglans regia]	Corylus avellana isolate cav.tr.RNBSD.106-st NBS-containing resistance-like protein pseudogene, partial sequence	Disease resistance protein RPV1 OS=Vitis rotundifolia OX=103349 GN=RPV1 PE=1 SV=1	NB-ARC domain	--	ADP binding	--
Cluster-35363.17796	45.84	49.84	41.57	41.6	53.94	40.7	68.41	77.9	66.79	30.39	54.39	48.96	probable serine/threonine-protein kinase PBL3 isoform X1 [Quercus suber]	PREDICTED: Quercus suber probable serine/threonine-protein kinase PBL3 (LOC112032384), transcript variant X2, mRNA	Probable serine/threonine-protein kinase PBL3 OS=Arabidopsis thaliana OX=3702 GN=PBL3 PE=1 SV=1	Protein tyrosine and serine/threonine kinase//Protein kinase domain	protein phosphorylation	ATP binding//protein kinase activity	--
Cluster-35363.21790	42.49	53.49	39.43	52.43	55.36	56.71	163.5	136.18	140.78	18.72	83.62	29.78	--	--	--	--	--	--	--
Cluster-35363.7563	20.75	16.84	23.66	23.82	24.42	27.46	15.25	12.49	19.76	25.36	18.84	18.33	cilia- and flagella-associated protein 251 [Quercus suber]	PREDICTED: Quercus suber cilia- and flagella-associated protein 251 (LOC111986473), mRNA	Dentin sialophosphoprotein OS=Homo sapiens OX=9606 GN=DSPP PE=1 SV=2	--	--	--	--
Cluster-35363.15804	13.07	11.49	8.55	7.95	9.53	11.68	36.52	40.05	31.34	15.75	30.64	27.72	phytosulfokine receptor 1-like [Quercus suber]	PREDICTED: Quercus suber phytosulfokine receptor 1-like (LOC112013230), mRNA	Proline-rich receptor-like protein kinase PERK14 OS=Arabidopsis thaliana OX=3702 GN=PERK14 PE=2 SV=1	Protein tyrosine and serine/threonine kinase//Protein kinase domain	protein phosphorylation	protein kinase activity//ATP binding	--
Cluster-35363.19803	10.75	10.21	10.43	3.13	3.47	1.72	27.06	29.29	10.88	6.11	2.13	5.84	PREDICTED: ethylene-responsive transcription factor ERF003-like [Juglans regia]	PREDICTED: Juglans regia ethylene-responsive transcription factor ERF003-like (LOC108983748), mRNA	Ethylene-responsive transcription factor ERF003 OS=Arabidopsis thaliana OX=3702 GN=ERF003 PE=2 SV=1	AP2 domain	regulation of transcription, DNA-templated	DNA-binding transcription factor activity	transcription regulator complex
Cluster-35363.14119	18.98	21.46	18.72	5.77	11	5.44	58.39	66.14	80.16	17.35	19.69	10.83	PREDICTED: internal alternative NAD(P)H-ubiquinone oxidoreductase A1, mitochondrial-like [Juglans regia]	PREDICTED: Juglans regia internal alternative NAD(P)H-ubiquinone oxidoreductase A1, mitochondrial-like (LOC109008840), transcript variant X2, mRNA	Internal alternative NAD(P)H-ubiquinone oxidoreductase A2, mitochondrial OS=Arabidopsis thaliana OX=3702 GN=NDA2 PE=1 SV=1	cAMP-dependent protein kinase inhibitor//ATP synthase protein 8//Pyridine nucleotide-disulphide oxidoreductase	regulation of protein kinase activity//ATP synthesis coupled proton transport//negative regulation of protein kinase activity//oxidation-reduction process	proton transmembrane transporter activity//cAMP-dependent protein kinase inhibitor activity//oxidoreductase activity	cAMP-dependent protein kinase complex//mitochondrial proton-transporting ATP synthase complex, coupling factor F(o)
Cluster-35363.17665	10.93	9.13	4.6	8.45	6.25	7.03	21.56	23.29	6.86	2.69	8.86	11.76	uncharacterized protein LOC110669769 [Hevea brasiliensis]	PREDICTED: Juglans regia G-type lectin S-receptor-like serine/threonine-protein kinase At4g03230 (LOC108979441), partial mRNA	G-type lectin S-receptor-like serine/threonine-protein kinase At4g03230 OS=Arabidopsis thaliana OX=3702 GN=At4g03230 PE=3 SV=3	Wall-associated receptor kinase galacturonan-binding//S-locus glycoprotein domain//Colipase-like	lipid catabolic process//digestion//recognition of pollen	polysaccharide binding//enzyme activator activity	extracellular region
Cluster-35363.18928	32.68	40.66	30	12.39	12	11.38	47.28	54.46	32.73	11.04	14.88	16.72	probable polyamine transporter At3g19553 [Quercus suber]	PREDICTED: Quercus suber probable polyamine transporter At3g19553 (LOC112033431), mRNA	Probable polyamine transporter At3g19553 OS=Arabidopsis thaliana OX=3702 GN=At3g19553 PE=3 SV=1	Amino acid permease//Amino acid permease	transmembrane transport	transmembrane transporter activity	membrane
Cluster-35363.21165	5.52	5.34	1.73	1.23	1.98	2.01	26.93	16.3	13.26	7.08	9.9	8.33	--	PREDICTED: Quercus suber 2-oxoglutarate-Fe(II) type oxidoreductase-like (LOC112003237), transcript variant X2, mRNA	--	--	--	--	--
Cluster-35363.16037	69.96	81.34	75.18	55.65	53.52	59.05	121.33	142.74	134.14	54.75	95.77	85.26	PREDICTED: mitogen-activated protein kinase kinase 5-like [Juglans regia]	PREDICTED: Juglans regia mitogen-activated protein kinase kinase 5-like (LOC108983062), mRNA	Mitogen-activated protein kinase kinase 5 OS=Arabidopsis thaliana OX=3702 GN=MKK5 PE=1 SV=2	LacY proton/sugar symporter//Protein tyrosine and serine/threonine kinase//Protein kinase domain//Lipopolysaccharide export system permease LptF/LptG	carbohydrate transport//protein phosphorylation	carbohydrate:proton symporter activity//protein kinase activity//ATP binding	integral component of membrane//membrane
Cluster-35363.12639	154.99	270.82	102.91	94.05	164.48	104.98	404.7	574.63	156.67	28.28	185.89	297.55	heavy metal-associated isoprenylated plant protein 47-like [Quercus suber]	PREDICTED: Quercus suber heavy metal-associated isoprenylated plant protein 47-like (LOC111993965), mRNA	Heavy metal-associated isoprenylated plant protein 41 OS=Arabidopsis thaliana OX=3702 GN=HIPP41 PE=3 SV=1	Septum formation inhibitor MinC, N-terminal domain//Heavy-metal-associated domain	regulation of cell division//metal ion transport	metal ion binding	--
Cluster-35363.26913	24.24	43.27	7.64	8.59	8.01	8.91	95.43	131.74	113.8	7.73	62.8	66.18	probable WRKY transcription factor 53 [Quercus suber]	PREDICTED: Juglans regia probable WRKY transcription factor 53 (LOC108984580), mRNA	Probable WRKY transcription factor 53 OS=Arabidopsis thaliana OX=3702 GN=WRKY53 PE=1 SV=1	WRKY DNA -binding domain//Photosystem II reaction centre T protein	regulation of transcription, DNA-templated//photosynthesis	sequence-specific DNA binding//DNA-binding transcription factor activity	membrane//transcription regulator complex//photosystem II//photosystem II reaction center
Cluster-35363.11381	8.37	8.78	7.43	6.43	6.11	7.43	17.13	18.37	10.04	5.99	6.9	7.16	PREDICTED: uncharacterized protein LOC108986360 isoform X1 [Juglans regia]	PREDICTED: Juglans regia uncharacterized LOC108986360 (LOC108986360), transcript variant X2, mRNA	--	--	--	--	--
Cluster-35363.27218	6.27	8.55	3.66	1.88	1.89	2.25	17.22	29.73	12.36	4.97	6.48	4.68	UDP-glycosyltransferase 89B1-like [Quercus suber]	PREDICTED: Quercus suber UDP-glycosyltransferase 89B1-like (LOC112026613), mRNA	UDP-glycosyltransferase 89B2 OS=Stevia rebaudiana OX=55670 GN=UGT89B2 PE=2 SV=1	MyTH4 domain//UDP-glucoronosyl and UDP-glucosyl transferase	--	transferase activity, transferring hexosyl groups	cytoskeleton
Cluster-35363.17571	32.36	31.16	30.32	29.58	30.53	29.36	38.11	41.01	30.75	25.08	31.14	30.81	NADPH--cytochrome P450 reductase [Quercus suber]	PREDICTED: Quercus suber NADPH--cytochrome P450 reductase (LOC112022053), mRNA	NADPH--cytochrome P450 reductase OS=Vigna radiata var. radiata OX=3916 PE=1 SV=1	Oxidoreductase NAD-binding domain//NADPH-dependent FMN reductase//Flavodoxin//FAD binding domain	oxidation-reduction process	oxidoreductase activity//FMN binding	--
Cluster-35363.2794	33.83	25.01	16.93	9.66	10.56	10.08	94.77	126.81	26.22	3.41	9.41	18.23	PREDICTED: auxin-responsive protein SAUR41-like [Juglans regia]	PREDICTED: Juglans regia auxin-responsive protein SAUR41-like (LOC109005423), mRNA	Auxin-responsive protein SAUR78 OS=Arabidopsis thaliana OX=3702 GN=SAUR78 PE=1 SV=1	Auxin responsive protein	response to auxin	--	--
Cluster-35363.18125	13.73	12.01	8.94	9.96	8.93	9.93	24.6	28.59	23.98	10.26	17.13	12.14	--	--	--	--	--	--	--
Cluster-35363.21047	18.65	22.25	13.37	8.65	9.71	9.6	49.89	51.84	39.9	18.64	31.79	20.99	probable phospholipid-transporting ATPase 4 isoform X1 [Elaeis guineensis]	PREDICTED: Juglans regia probable phospholipid-transporting ATPase 4 (LOC109002011), mRNA	Probable phospholipid-transporting ATPase 8 OS=Arabidopsis thaliana OX=3702 GN=ALA8 PE=3 SV=1	--	--	--	--
Cluster-35363.22442	23	20.79	28.08	27.3	24.93	28.11	16.77	19.14	20.37	24.15	22.77	23.21	uncharacterized protein LOC112015811 [Quercus suber]	PREDICTED: Quercus suber uncharacterized LOC112015811 (LOC112015811), mRNA	--	Laminin Domain II//PEP-utilising enzyme, N-terminal	cell adhesion//phosphoenolpyruvate-dependent sugar phosphotransferase system	--	--
Cluster-35363.20375	19.11	20.12	6.2	7.4	5.3	8.31	33.56	28.96	16.45	10.43	16.27	12.37	PREDICTED: ABC transporter A family member 8-like [Prunus mume]	PREDICTED: Juglans regia ABC transporter A family member 7-like (LOC109004357), mRNA	ABC transporter A family member 8 OS=Arabidopsis thaliana OX=3702 GN=ABCA8 PE=2 SV=3	--	--	--	--
Cluster-35363.25430	4.7	2.9	1.84	1.34	2.23	2.72	21.97	23.63	28.4	4.57	9.59	4.94	putative B3 domain-containing protein At3g24850 [Durio zibethinus]	--	B3 domain-containing protein At5g24050 OS=Arabidopsis thaliana OX=3702 GN=At5g24050 PE=2 SV=1	B3 DNA binding domain	--	DNA binding	--
Cluster-35363.22150	4.81	3.78	7.25	7.08	3.48	8.42	2.5	1.17	1.83	5.21	4.44	6.96	uncharacterized protein LOC111984734 [Quercus suber]	PREDICTED: Quercus suber transcription termination factor MTERF15, mitochondrial-like (LOC112035834), mRNA	--	mTERF	regulation of transcription, DNA-templated	double-stranded DNA binding	--
Cluster-35363.20708	4.28	4.23	3.5	4.11	4.16	3.62	6.55	5.6	6.64	3.63	4.14	4.03	PREDICTED: uncharacterized protein LOC108996266 isoform X1 [Juglans regia]	PREDICTED: Juglans regia uncharacterized LOC108996266 (LOC108996266), transcript variant X4, mRNA	--	TFIIE beta subunit core domain//Bacterial regulatory protein, arsR family	transcription initiation from RNA polymerase II promoter//regulation of transcription, DNA-templated	DNA-binding transcription factor activity	transcription regulator complex
Cluster-35363.16233	32.82	27.16	35.02	40.36	38.38	39	23.08	24.6	25.19	36.65	31.59	30.19	probable E3 ubiquitin-protein ligase ARI8 [Quercus suber]	PREDICTED: Quercus suber probable E3 ubiquitin-protein ligase ARI8 (LOC112030746), mRNA	Probable E3 ubiquitin-protein ligase ARI8 OS=Arabidopsis thaliana OX=3702 GN=ARI8 PE=2 SV=1	--	--	--	--
Cluster-35363.27773	6.36	6.98	2.81	2.01	3.08	2.54	13.2	18.75	11.31	2.07	5.65	5.35	PREDICTED: U-box domain-containing protein 44-like [Juglans regia]	PREDICTED: Juglans regia U-box domain-containing protein 44-like (LOC108989591), transcript variant X3, mRNA	U-box domain-containing protein 24 OS=Oryza sativa subsp. japonica OX=39947 GN=PUB24 PE=1 SV=1	Armadillo/beta-catenin-like repeat//Hantavirus nucleocapsid protein//U-box domain//Maltose acetyltransferase//Zinc-finger of the MIZ type in Nse subunit//HEAT repeat	protein ubiquitination//obsolete acyl-carrier-protein biosynthetic process	ubiquitin-protein transferase activity//acetyltransferase activity//zinc ion binding//protein binding	viral nucleocapsid
Cluster-35363.23541	5.07	5.23	5.55	5	5.47	5.96	3.49	2.94	3.41	6.51	4.75	4.93	nijmegen breakage syndrome 1 protein isoform X1 [Quercus suber]	PREDICTED: Quercus suber nijmegen breakage syndrome 1 protein (LOC112012926), transcript variant X5, misc_RNA	Nijmegen breakage syndrome 1 protein OS=Arabidopsis thaliana OX=3702 GN=NBS1 PE=1 SV=1	FHA domain	--	protein binding	--
Cluster-35363.8193	16.5	20.55	12.53	8.27	14.67	9.02	47.4	52.61	37.7	6.23	22.62	7.66	PREDICTED: uncharacterized protein LOC108988884 [Juglans regia]	--	--	Immortalisation up-regulated protein	--	--	nucleus
Cluster-35363.9778	19.75	13.79	13.72	12.84	9.1	12.2	32.9	27.51	25.99	15.48	18.51	15.65	uncharacterized protein LOC111994565 [Quercus suber]	PREDICTED: Juglans regia uncharacterized LOC109006603 (LOC109006603), mRNA	--	Zinc finger, ZZ type//MerE protein	mercury ion transport	mercury ion transmembrane transporter activity//zinc ion binding	membrane
Cluster-35363.12441	95.15	138.26	53.09	41.11	61.69	53.73	264.02	206.11	194.65	21.2	70.84	109.09	PREDICTED: uncharacterized protein LOC109013903 [Juglans regia]	PREDICTED: Prunus mume uncharacterized LOC103341962 (LOC103341962), mRNA	--	Organic Anion Transporter Polypeptide (OATP) family//Hantavirus/Nairovirus glycoprotein G2	mitigation of host immune response by virus//transmembrane transport	--	virion//membrane
Cluster-35363.26444	4.8	4.57	4.71	5.36	5.35	5.15	3.75	3.16	4.35	4.4	4.71	4	protein MON2 homolog isoform X2 [Quercus suber]	PREDICTED: Quercus suber protein MON2 homolog (LOC111999704), transcript variant X2, mRNA	Protein MON2 homolog OS=Drosophila melanogaster OX=7227 GN=mon2 PE=2 SV=4	--	--	--	--
Cluster-35363.12113	67.75	76.05	46.48	67.06	57.6	76.8	216.55	213.4	115.98	72.72	71.91	104.8	glucan endo-1,3-beta-glucosidase 14 [Quercus suber]	PREDICTED: Juglans regia glucan endo-1,3-beta-glucosidase 14-like (LOC108983737), transcript variant X3, mRNA	Glucan endo-1,3-beta-glucosidase 14 OS=Arabidopsis thaliana OX=3702 GN=At2g27500 PE=2 SV=2	Glycosyl hydrolases family 17//DNA gyrase C-terminal domain, beta-propeller	carbohydrate metabolic process//DNA topological change	DNA binding//DNA topoisomerase activity//ATP binding//hydrolase activity, hydrolyzing O-glycosyl compounds	--
Cluster-35363.28874	16.37	22.99	11.22	6.59	5.21	6.65	30.31	36.33	15.67	7.15	26.66	12.04	PREDICTED: trehalose-phosphate phosphatase A-like [Juglans regia]	PREDICTED: Quercus suber trehalose-phosphate phosphatase A-like (LOC111989484), transcript variant X4, mRNA	Trehalose-phosphate phosphatase A OS=Arabidopsis thaliana OX=3702 GN=TPPA PE=1 SV=1	Trehalose-phosphatase	trehalose biosynthetic process	catalytic activity	--
Cluster-35363.25131	8.8	12.85	10.31	10.21	10.43	9.92	28.77	30.96	9.09	11.42	11.98	13.47	PREDICTED: synaptotagmin-5-like [Juglans regia]	PREDICTED: Juglans regia synaptotagmin-5-like (LOC108983891), mRNA	Synaptotagmin-5 OS=Arabidopsis thaliana OX=3702 GN=SYT5 PE=2 SV=1	--	--	--	--
Cluster-35363.5385	10.71	16.2	12.88	7.28	9.91	7.73	22.34	25.42	14.57	11.05	13.03	10.2	two-component response regulator ARR17 [Ziziphus jujuba]	PREDICTED: Morus notabilis two-component response regulator ARR17 (LOC21394517), mRNA	--	Response regulator receiver domain	phosphorelay signal transduction system	--	--
Cluster-35363.26493	3.07	4.35	2.9	2.58	1.99	2.29	9.08	16.97	6.42	4.06	9.3	5.7	metacaspase-1 [Dorcoceras hygrometricum]	PREDICTED: Juglans regia metacaspase-1-like (LOC109009312), transcript variant X2, misc_RNA	Metacaspase-1 OS=Arabidopsis thaliana OX=3702 GN=AMC1 PE=1 SV=1	Phorbol esters/diacylglycerol binding domain (C1 domain)	intracellular signal transduction	--	--
Cluster-35363.18134	29.65	22.26	18.38	17.52	14.89	16.62	44.63	30.69	38.2	13.1	17.58	23.99	cysteine-rich receptor-like protein kinase 25 [Quercus suber]	PREDICTED: Quercus suber cysteine-rich receptor-like protein kinase 25 (LOC111988937), mRNA	Cysteine-rich receptor-like protein kinase 10 OS=Arabidopsis thaliana OX=3702 GN=CRK10 PE=1 SV=3	Delta serrate ligand//HypF finger//Protein kinase domain//Protein tyrosine and serine/threonine kinase	cell communication//protein phosphorylation	zinc ion binding//protein kinase activity//ATP binding	membrane
Cluster-35363.14672	10.19	14.52	4.67	2.69	4.86	4.39	43.37	31.25	36.08	5.86	21.06	20.02	uncharacterized protein LOC111492441 [Cucurbita maxima]	PREDICTED: Juglans regia uncharacterized LOC109015126 (LOC109015126), mRNA	--	--	--	--	--
Cluster-35363.8345	11.7	10.58	10.49	12.11	11.36	13.2	17.82	22.09	16.44	9.07	10.3	12.07	uncharacterized protein LOC112038134 [Quercus suber]	PREDICTED: Juglans regia J protein JJJ2 (LOC109010063), mRNA	DnaJ homolog subfamily B member 4 OS=Mus musculus OX=10090 GN=Dnajb4 PE=1 SV=1	--	--	--	--
Cluster-35363.12976	44.68	42.37	23.24	32.8	38.05	36.45	116.02	92.69	115.95	46.87	60.41	72.97	probable glutathione S-transferase isoform X1 [Quercus suber]	PREDICTED: Quercus suber probable glutathione S-transferase (LOC112021099), transcript variant X1, mRNA	Glutathione transferase GST 23 OS=Zea mays OX=4577 PE=2 SV=1	Glutathione S-transferase, N-terminal domain//Glutathione S-transferase, N-terminal domain//Glutathione S-transferase, N-terminal domain//LRRFIP family	regulation of transcription, DNA-templated	protein binding	--
Cluster-35363.26560	2.07	1.86	2.78	3.13	3.09	3.13	1.78	1.6	2.29	3.08	3.31	2.49	MMS19 nucleotide excision repair protein homolog isoform X2 [Quercus suber]	PREDICTED: Quercus suber MMS19 nucleotide excision repair protein homolog (LOC112033301), transcript variant X2, mRNA	MMS19 nucleotide excision repair protein homolog OS=Arabidopsis thaliana OX=3702 GN=MMS19 PE=1 SV=1	HEAT repeat//wnt family	signal transduction//multicellular organism development//Wnt signaling pathway	signaling receptor binding//protein binding	extracellular region
Cluster-35363.11787	16.96	23.84	11.62	5.07	6.96	4.64	39.18	54.57	28.5	7.85	23.6	14.57	PREDICTED: tankyrase-1-like isoform X1 [Juglans regia]	PREDICTED: Quercus suber ESX-1 secretion system protein EccA1 (LOC112028990), mRNA	Protein CfxQ homolog OS=Cyanidium caldarium OX=2771 GN=cfxQ PE=3 SV=1	Ankyrin repeat//TAZ zinc finger//Ankyrin repeat	obsolete acyl-carrier-protein biosynthetic process//regulation of transcription, DNA-templated	zinc ion binding//protein binding//transcription coregulator activity//histone acetyltransferase activity	histone acetyltransferase complex//host cell nucleus//transcription regulator complex
Cluster-35363.14856	20.92	23.64	25.05	20.75	22.92	24.74	16.05	15.1	15.96	22.3	20.69	22.14	general transcription factor 3C polypeptide 5 [Quercus suber]	PREDICTED: Quercus suber general transcription factor 3C polypeptide 5 (LOC111995995), mRNA	THUMP domain-containing protein 1 homolog OS=Drosophila melanogaster OX=7227 GN=CG15014 PE=1 SV=2	CDC45-like protein//THUMP domain	DNA replication initiation	RNA binding	--
Cluster-35363.13203	4.62	3.88	1.24	1.73	2.15	2.43	16.88	10.68	10.88	0.65	6.6	5.79	--	Acacia ligulata mitochondrion, complete genome	--	--	--	--	--
Cluster-35363.14702	9.81	9.98	7.09	8.51	7.82	8.48	16.67	21.33	12.78	11.97	13.57	9.31	uncharacterized protein At2g23090-like isoform X1 [Ziziphus jujuba]	PREDICTED: Juglans regia uncharacterized protein At2g23090-like (LOC108981338), mRNA	Uncharacterized protein At2g23090 OS=Arabidopsis thaliana OX=3702 GN=At2g23090 PE=1 SV=1	--	--	--	--
Cluster-35363.16472	9.55	12.74	8.41	13.26	17.45	13.11	32.83	42.06	14.12	7.42	17.27	25.69	diacylglycerol kinase 2 isoform X2 [Quercus suber]	PREDICTED: Quercus suber diacylglycerol kinase 2 (LOC112019046), transcript variant X2, mRNA	Diacylglycerol kinase 2 OS=Arabidopsis thaliana OX=3702 GN=DGK2 PE=1 SV=1	Diacylglycerol kinase accessory domain//Diacylglycerol kinase catalytic domain	glycerolipid metabolic process//phospholipid catabolic process//protein kinase C-activating G protein-coupled receptor signaling pathway	kinase activity//diacylglycerol kinase activity	--
Cluster-35363.21549	7.18	16.17	13.46	1.89	6.04	3.15	63.72	89.4	23.52	21.56	15.29	1.86	ethylene response factor protein 4 [Betula platyphylla]	Betula platyphylla ethylene response factor protein 4 (ERF4) mRNA, complete cds	Ethylene-responsive transcription factor ERF110 OS=Arabidopsis thaliana OX=3702 GN=ERF110 PE=2 SV=2	--	--	--	--
Cluster-35363.10285	113.34	178.96	83.01	39.27	63.66	59.33	273.7	256.66	194.67	138.36	118.33	84.44	uncharacterized protein At1g15400-like [Quercus suber]	PREDICTED: Quercus suber uncharacterized protein At1g15400-like (LOC112021670), mRNA	Uncharacterized protein At1g15400 OS=Arabidopsis thaliana OX=3702 GN=At1g15400 PE=1 SV=2	Polyomavirus coat protein//CobB/CobQ-like glutamine amidotransferase domain	cobalamin biosynthetic process	structural molecule activity//catalytic activity	viral capsid
Cluster-35363.12710	24.44	32.43	24.48	18.93	15.47	14.77	37.96	44.77	18.61	13.42	20.4	21.86	PREDICTED: senescence-associated carboxylesterase 101 isoform X1 [Juglans regia]	--	Senescence-associated carboxylesterase 101 OS=Arabidopsis thaliana OX=3702 GN=SAG101 PE=1 SV=1	--	--	--	--
Cluster-35363.14969	31.41	35.34	28.7	24.57	31.86	30.88	68.12	60.72	55.92	22.11	39.12	38.27	uncharacterized protein LOC110427680 [Herrania umbratica]	PREDICTED: Quercus suber uncharacterized LOC112032770 (LOC112032770), mRNA	--	--	--	--	--
Cluster-35363.15271	13	17.14	11.44	6.64	7.2	6.84	20.01	19.69	16.83	10.45	11.71	10.19	PREDICTED: protein ULTRAPETALA 1-like [Juglans regia]	PREDICTED: Juglans regia protein ULTRAPETALA 1-like (LOC108981939), mRNA	Protein ULTRAPETALA 1 OS=Arabidopsis thaliana OX=3702 GN=ULT1 PE=1 SV=1	--	--	--	--
Cluster-35363.1462	2.12	2.39	1.41	1.22	2.38	1.79	4.61	4.11	5.02	1.42	2.15	1.33	PREDICTED: uncharacterized protein LOC109001698 [Juglans regia]	PREDICTED: Juglans regia uncharacterized LOC109001698 (LOC109001698), mRNA	--	Bromodomain	--	protein binding	--
Cluster-35363.19557	17.12	11.39	10.91	17.47	13.53	16.41	61.58	66.4	39.26	27.06	38.77	27.8	PREDICTED: beta-amylase 3, chloroplastic-like [Juglans regia]	PREDICTED: Juglans regia beta-amylase 3, chloroplastic-like (LOC109003757), mRNA	Beta-amylase 3, chloroplastic OS=Arabidopsis thaliana OX=3702 GN=BAM3 PE=1 SV=3	Glycosyl hydrolase family 14	sucrose metabolic process//starch metabolic process//polysaccharide catabolic process	beta-amylase activity	--
Cluster-35363.10410	8.31	8.62	8.17	8.62	8.49	8.73	11.53	10.38	9.78	8.2	7.69	8.88	PREDICTED: heterogeneous nuclear ribonucleoprotein H2 isoform X1 [Juglans regia]	PREDICTED: Quercus suber heterogeneous nuclear ribonucleoprotein H3 (LOC112005513), transcript variant X1, mRNA	Protein RKD5 OS=Arabidopsis thaliana OX=3702 GN=RKD5 PE=3 SV=1	RNA recognition motif. (a.k.a. RRM, RBD, or RNP domain)//Bunyavirus RNA dependent RNA polymerase	purine nucleobase metabolic process//viral genome replication//transcription, DNA-templated	nucleic acid binding//RNA-directed 5'-3' RNA polymerase activity	RNA-directed RNA polymerase complex
Cluster-35363.8160	6.99	5.43	5.87	7.33	7.23	9.07	4.17	4.16	5.56	6.6	5.68	5.46	protein FAR1-RELATED SEQUENCE 5 [Quercus suber]	PREDICTED: Quercus suber protein FAR1-RELATED SEQUENCE 5 (LOC112003220), mRNA	Protein FAR1-RELATED SEQUENCE 5 OS=Arabidopsis thaliana OX=3702 GN=FRS5 PE=1 SV=1	SWIM zinc finger//Plant antimicrobial peptide	defense response to fungus	zinc ion binding	--
Cluster-35363.16446	64.5	61.17	62.48	30.33	32.68	32.89	98.04	100.83	73.85	25.57	28.72	47.29	PREDICTED: uncharacterized protein LOC108992480 [Juglans regia]	Corylus avellana microsatellite BR487 sequence	--	F-box domain//START domain	--	protein binding//lipid binding	--
Cluster-35363.24493	27.79	22.93	25.52	33.67	30.6	34.51	19.78	17.6	29.36	32.52	28.72	27.99	PREDICTED: apoptosis inhibitor 5-like protein API5 [Juglans regia]	PREDICTED: Quercus suber apoptosis inhibitor 5-like protein API5 (LOC111997407), mRNA	Apoptosis inhibitor 5-like protein API5 OS=Oryza sativa subsp. japonica OX=39947 GN=API5 PE=1 SV=1	Adaptin N terminal region	intracellular protein transport//vesicle-mediated transport	--	membrane coat
Cluster-35363.7092	38.22	49.3	45.16	35.69	32.83	32.74	74.85	59.06	73.42	45.17	38.16	33.9	hypothetical protein L484_023870 [Morus notabilis]	--	--	RIH domain	calcium ion transport//calcium ion transmembrane transport	calcium channel activity	membrane
Cluster-35363.15246	35.65	58.59	21.55	3.82	6.78	3.97	103.44	220.53	35.24	1.79	6.63	15.82	PREDICTED: receptor-like serine/threonine-protein kinase SD1-6 [Juglans regia]	PREDICTED: Quercus suber G-type lectin S-receptor-like serine/threonine-protein kinase At4g03230 (LOC111992255), transcript variant X1, mRNA	G-type lectin S-receptor-like serine/threonine-protein kinase At2g19130 OS=Arabidopsis thaliana OX=3702 GN=At2g19130 PE=2 SV=1	--	--	--	--
Cluster-35363.23687	9.1	7.11	7.14	3.59	3.85	3.6	24.83	20.25	11.68	5.58	9.25	7.59	hypothetical protein B456_009G269000 [Gossypium raimondii]	PREDICTED: Juglans regia probable prolyl 4-hydroxylase 3 (LOC108981431), transcript variant X4, mRNA	Probable prolyl 4-hydroxylase 3 OS=Arabidopsis thaliana OX=3702 GN=P4H3 PE=2 SV=1	LPS binding domain of CAP18 (C terminal)//2OG-Fe(II) oxygenase superfamily//2OG-Fe(II) oxygenase superfamily	oxidation-reduction process//defense response to bacterium	oxidoreductase activity	--
Cluster-35363.21479	15.8	19.02	10.8	5.91	7.56	4.82	28.85	29.67	21.12	8.6	21.77	12.62	uncharacterized protein LOC110825130 [Carica papaya]	PREDICTED: Juglans regia uncharacterized LOC108988252 (LOC108988252), transcript variant X2, misc_RNA	--	Glycoprotein VP7	--	--	viral capsid
Cluster-35363.9648	29.67	39.03	28.03	22.31	22.24	21.45	48.86	46.77	41.09	30.76	40.33	30.76	calcium-dependent protein kinase 1-like [Durio zibethinus]	PREDICTED: Juglans regia calcium-dependent protein kinase 1-like (LOC109014160), mRNA	Calcium-dependent protein kinase 1 OS=Arabidopsis thaliana OX=3702 GN=CPK1 PE=1 SV=1	EF-hand domain pair//EF hand//Protein kinase domain//Cytoskeletal-regulatory complex EF hand//EF hand//Secreted protein acidic and rich in cysteine Ca binding region//EF-hand domain//Protein tyrosine and serine/threonine kinase	protein phosphorylation	protein binding//protein kinase activity//calcium ion binding//ATP binding	--
Cluster-35363.18494	27.58	41.41	10.61	9.97	14.49	13.79	179.42	130.93	85.29	10.5	30.63	51.45	PREDICTED: endochitinase EP3-like [Pyrus x bretschneideri]	PREDICTED: Quercus suber uncharacterized LOC112005005 (LOC112005005), mRNA	Endochitinase EP3 OS=Arabidopsis thaliana OX=3702 GN=EP3 PE=1 SV=1	Laminin Domain II//Fusaric acid resistance protein family//Bacillus haemolytic enterotoxin (HBL)//TMPIT-like protein//PCRF domain//GrpE//Sec34-like family//Chitin recognition protein//Phage minor structural protein GP20//Erythromycin esterase//Chitinase class I//Initiation control protein YabA//Homeobox associated leucine zipper//Exonuclease VII, large subunit//USP8 interacting//Growth-arrest spe…	pathogenesis//viral capsid assembly//translational termination//protein ubiquitination//intracellular protein transport//response to antibiotic//cell adhesion//chitin catabolic process//cell motility//DNA replication//DNA catabolic process//protein folding//regulation of transcription, DNA-templated//transmembrane transport//cell wall macromolecule catabolic process	sequence-specific DNA binding//adenyl-nucleotide exchange factor activity//ubiquitin protein ligase activity//exodeoxyribonuclease VII activity//chitinase activity//chaperone binding//transmembrane transporter activity//protein homodimerization activity//chitin binding	exodeoxyribonuclease VII complex//motile cilium//cis-Golgi network//plasma membrane//membrane//integral component of membrane
Cluster-35363.20476	21.86	28.08	15	10.2	10.22	8.91	47.49	72.11	37.81	16.53	18.84	16.77	PREDICTED: protein CHAPERONE-LIKE PROTEIN OF POR1, chloroplastic [Juglans regia]	PREDICTED: Juglans regia protein CHAPERONE-LIKE PROTEIN OF POR1, chloroplastic (LOC108992025), mRNA	UDP-glycosyltransferase 89B2 OS=Stevia rebaudiana OX=55670 GN=UGT89B2 PE=2 SV=1	UDP-glucoronosyl and UDP-glucosyl transferase//Leptin	signal transduction	transferase activity, transferring hexosyl groups//hormone activity	extracellular region
Cluster-35363.12679	37.54	65.86	32.87	17.87	20.56	19.02	142.82	117.85	77.38	18.93	28.38	27.78	PREDICTED: WRKY transcription factor 22-like [Juglans regia]	PREDICTED: Juglans regia WRKY transcription factor 22-like (LOC109006404), mRNA	WRKY transcription factor 22 OS=Arabidopsis thaliana OX=3702 GN=WRKY22 PE=2 SV=1	Chaperone for wingless signalling and trafficking of LDL receptor//Potassium channel Kv1.4 tandem inactivation domain	potassium ion transport//protein folding	potassium ion binding//voltage-gated potassium channel activity	integral component of membrane//voltage-gated potassium channel complex
Cluster-35363.15107	225.63	266.88	139.59	137.48	265.89	211.92	563.62	402.89	419.87	97.72	136.85	197.58	NAC transcription factor, partial [Fagus sylvatica]	Fagus sylvatica partial nac gene for NAC transcription factor, exons 1-3	NAC domain-containing protein 55 OS=Arabidopsis thaliana OX=3702 GN=NAC055 PE=2 SV=1	No apical meristem (NAM) protein//2,3-bisphosphoglycerate-independent phosphoglycerate mutase//Guanylin precursor	glucose catabolic process//regulation of transcription, DNA-templated	guanylate cyclase activator activity//catalytic activity//2,3-bisphosphoglycerate-independent phosphoglycerate mutase activity//DNA binding	extracellular region
Cluster-35363.21502	6.35	6.14	8.31	8.08	7.56	6.84	3.44	2.26	4.99	6.69	7.82	6.94	PREDICTED: serine/threonine-protein kinase D6PK-like [Juglans regia]	PREDICTED: Juglans regia serine/threonine-protein kinase D6PK-like (LOC109016666), transcript variant X2, mRNA	Serine/threonine-protein kinase D6PKL2 OS=Arabidopsis thaliana OX=3702 GN=D6PKL2 PE=1 SV=1	Protein kinase domain//Protein tyrosine and serine/threonine kinase//GAF domain	protein phosphorylation	protein kinase activity//protein binding//ATP binding	--
Cluster-35363.24786	4.5	4.32	5.47	5.07	3.91	4.75	1.92	1.56	0.87	6.77	3.73	4.12	PREDICTED: endoribonuclease Dicer homolog 2-like [Juglans regia]	PREDICTED: Juglans regia endoribonuclease Dicer homolog 2-like (LOC109000540), mRNA	Endoribonuclease Dicer homolog 2 OS=Arabidopsis thaliana OX=3702 GN=At3g03300 PE=1 SV=2	Ribonuclease-III-like//Type III restriction enzyme, res subunit//Dicer dimerisation domain//Cytolethal distending toxin A/C domain//DEAD/DEAH box helicase//Ribonuclease III domain//PAZ domain	pathogenesis//RNA processing//regulation of RNA metabolic process	protein binding//endoribonuclease activity, producing 5'-phosphomonoesters//ATP binding//ribonuclease III activity//hydrolase activity//DNA binding//nucleic acid binding	--
Cluster-35363.11388	37.4	30.81	37.21	41.69	34.68	39.32	27.6	28.07	25.1	37.52	33.11	35.44	PREDICTED: monothiol glutaredoxin-S17 [Juglans regia]	PREDICTED: Juglans regia monothiol glutaredoxin-S17 (LOC108990624), mRNA	Monothiol glutaredoxin-S17 OS=Arabidopsis thaliana OX=3702 GN=GRXS17 PE=1 SV=1	Glutathione S-transferase, N-terminal domain//Glutaredoxin	cell redox homeostasis//obsolete electron transport	electron transfer activity//protein binding//protein disulfide oxidoreductase activity	--
Cluster-35363.18246	188.83	255.79	216.21	39.27	80.23	54.94	313.35	487.97	268.25	118.11	99.81	63.35	PREDICTED: CBL-interacting serine/threonine-protein kinase 11 [Juglans regia]	PREDICTED: Juglans regia CBL-interacting serine/threonine-protein kinase 11 (LOC108996926), mRNA	CBL-interacting serine/threonine-protein kinase 11 OS=Arabidopsis thaliana OX=3702 GN=CIPK11 PE=1 SV=1	Kappa casein//Protein kinase domain//NAF domain//Protein tyrosine and serine/threonine kinase	protein phosphorylation//signal transduction	ATP binding//protein kinase activity	extracellular region
Cluster-35363.6763	4.26	6.31	4.56	2.31	3.18	1.89	13.5	18.76	4.39	3.4	2.87	2.94	PREDICTED: pentatricopeptide repeat-containing protein At3g49710 [Juglans regia]	PREDICTED: Quercus suber pentatricopeptide repeat-containing protein At3g49710 (LOC111989586), mRNA	Pentatricopeptide repeat-containing protein At3g49710 OS=Arabidopsis thaliana OX=3702 GN=PCMP-H79 PE=2 SV=1	Methyltransferase domain//NOTCH protein//DYW family of nucleic acid deaminases	cell differentiation	methyltransferase activity//zinc ion binding	integral component of membrane
Cluster-35363.9720	17.65	18.65	13.45	12.14	12.93	13.93	31.77	31.65	28.42	17.53	23.67	23.08	putative serine/threonine-protein kinase [Quercus suber]	PREDICTED: Juglans regia putative serine/threonine-protein kinase (LOC109020893), mRNA	Cold-responsive protein kinase 1 OS=Arabidopsis thaliana OX=3702 GN=CRPK1 PE=1 SV=1	Protein tyrosine and serine/threonine kinase//Protein kinase domain//Elongation factor Tu domain 2	protein phosphorylation	protein kinase activity//GTP binding//ATP binding	--
Cluster-35363.27660	1.56	2.06	0.94	1.23	1.07	1.24	2.53	3.43	3.35	1.15	2.56	2.31	PREDICTED: autophagy-related protein 9-like [Juglans regia]	PREDICTED: Quercus suber autophagy-related protein 9 (LOC112025173), transcript variant X4, mRNA	Autophagy-related protein 9 OS=Arabidopsis thaliana OX=3702 GN=ATG9 PE=2 SV=1	Na+/H+ antiporter 1//Autophagy protein Apg9	autophagy//sodium ion transport//regulation of pH	--	integral component of membrane
Cluster-35363.23513	6.96	6.3	8.34	4.51	4.97	4.49	12.97	27.87	9.01	3.34	8.52	6.34	PREDICTED: ribose-phosphate pyrophosphokinase 1-like isoform X1 [Juglans regia]	PREDICTED: Juglans regia ribose-phosphate pyrophosphokinase 1-like (LOC109006127), mRNA	Ribose-phosphate pyrophosphokinase 1, chloroplastic OS=Arabidopsis thaliana OX=3702 GN=PRS1 PE=2 SV=2	Phosphoribosyl synthetase-associated domain//Phosphoribosyl transferase domain//Late cornified envelope	nucleoside metabolic process//nucleotide biosynthetic process//pentose-phosphate shunt//purine nucleobase metabolic process//epidermis development	magnesium ion binding//ribose phosphate diphosphokinase activity	--
Cluster-35363.17526	23.66	25.42	23.7	19.75	20.04	17.95	34.55	30.15	23.47	23.53	20.82	26.44	PREDICTED: uncharacterized protein LOC108997431 [Juglans regia]	PREDICTED: Juglans regia uncharacterized LOC108997431 (LOC108997431), mRNA	--	--	--	--	--
Cluster-35363.10606	17.02	16.7	17.45	25.12	16.82	23.21	5.43	6.7	3.68	19.43	14.38	16.52	protein trichome birefringence-like 6 [Quercus suber]	PREDICTED: Quercus suber protein trichome birefringence-like 6 (LOC112038736), mRNA	Protein trichome birefringence-like 6 OS=Arabidopsis thaliana OX=3702 GN=TBL6 PE=2 SV=1	--	--	--	--
Cluster-35363.2126	9.15	3.7	39.32	5.03	3.22	0.62	70.13	150.94	23.67	5.23	11.04	1.72	protein DMR6-LIKE OXYGENASE 2-like [Quercus suber]	PREDICTED: Juglans regia protein DMR6-LIKE OXYGENASE 2-like (LOC108992398), mRNA	Protein DMR6-LIKE OXYGENASE 2 OS=Arabidopsis thaliana OX=3702 GN=DLO2 PE=2 SV=1	2OG-Fe(II) oxygenase superfamily	oxidation-reduction process	oxidoreductase activity	--
Cluster-35363.12163	28.05	35.74	26.95	21.73	18.49	21.81	50.72	58.39	36.61	18.98	22.12	22.33	serine/threonine-protein kinase PBS1 [Quercus suber]	PREDICTED: Quercus suber serine/threonine-protein kinase PBS1 (LOC112033137), mRNA	Serine/threonine-protein kinase PBS1 OS=Arabidopsis thaliana OX=3702 GN=PBS1 PE=1 SV=1	Protein kinase domain//Protein tyrosine and serine/threonine kinase//Rho termination factor, N-terminal domain	protein phosphorylation//DNA-templated transcription, termination	ATP binding//protein kinase activity	--
Cluster-35363.15694	13.76	14.52	11.49	8.87	8.98	9.5	34.82	42	22.94	7.59	14.94	15.42	mitogen-activated protein kinase kinase kinase 1 [Jatropha curcas]	PREDICTED: Juglans regia mitogen-activated protein kinase kinase kinase 1-like (LOC109006418), mRNA	Mitogen-activated protein kinase kinase kinase 1 OS=Arabidopsis thaliana OX=3702 GN=MEKK1 PE=1 SV=2	Protein tyrosine and serine/threonine kinase//Protein kinase domain	protein phosphorylation	ATP binding//protein kinase activity	--
Cluster-35363.15855	584.76	704.32	368.01	272.19	286.17	289.82	906.91	876.05	790.1	294.42	617.91	536.72	oxalate--CoA ligase-like [Quercus suber]	PREDICTED: Juglans regia oxalate--CoA ligase-like (LOC109014451), mRNA	Oxalate--CoA ligase OS=Arabidopsis thaliana OX=3702 GN=AAE3 PE=1 SV=1	AMP-binding enzyme	--	catalytic activity	--
Cluster-35363.15783	17.66	18.33	18.23	14.85	20.65	13.6	37.32	41.93	23.78	12.51	14.71	15.08	Fatty acid hydroxylase 1 isoform 1 [Theobroma cacao]	PREDICTED: Juglans regia dihydroceramide fatty acyl 2-hydroxylase FAH1-like (LOC108990500), transcript variant X2, mRNA	Dihydroceramide fatty acyl 2-hydroxylase FAH1 OS=Arabidopsis thaliana OX=3702 GN=FAH1 PE=1 SV=1	Anthranilate synthase component I, N terminal region	biosynthetic process	--	--
Cluster-35363.19154	9.19	8.14	8.53	9.29	8.24	9.66	5.17	5.34	6.73	10.07	5.97	7.09	nuclear pore complex protein NUP43 [Quercus suber]	PREDICTED: Quercus suber nuclear pore complex protein NUP43 (LOC111995976), mRNA	Nuclear pore complex protein NUP43 OS=Arabidopsis thaliana OX=3702 GN=NUP43 PE=1 SV=1	--	--	--	--
Cluster-35363.9464	4.94	3.16	5.47	8.31	8.62	9.38	2.22	1.61	2.1	5.25	5.73	8.03	PREDICTED: CSC1-like protein At1g32090 [Juglans regia]	PREDICTED: Juglans regia CSC1-like protein At1g32090 (LOC109008311), mRNA	CSC1-like protein At1g32090 OS=Arabidopsis thaliana OX=3702 GN=At1g32090 PE=1 SV=1	Calcium-dependent channel, 7TM region, putative phosphate	--	--	membrane
Cluster-35363.8624	13.07	16.6	11.38	7.94	9.77	8.25	20.07	19.48	13.83	6.95	8.94	12.26	PREDICTED: uncharacterized protein LOC108991384 [Juglans regia]	PREDICTED: Juglans regia uncharacterized LOC108991384 (LOC108991384), mRNA	--	--	--	--	--
Cluster-35363.20116	2.79	3.99	5.75	1.56	2.8	1.8	5.85	7.87	7.15	2.21	3.22	2.22	PREDICTED: disease resistance protein At4g27190-like, partial [Juglans regia]	PREDICTED: Juglans regia probable disease resistance protein At4g27220 (LOC108987108), transcript variant X3, mRNA	Putative disease resistance protein At1g63350 OS=Arabidopsis thaliana OX=3702 GN=At1g63350 PE=3 SV=1	Leucine Rich Repeat//Leucine rich repeat	--	protein binding	--
Cluster-35363.16324	343.3	273.07	373.97	344.7	329.96	379.69	167.39	144.25	343.45	296.15	327.11	270.92	cysteine proteinase COT44 isoform X2 [Quercus suber]	PREDICTED: Quercus suber cysteine proteinase COT44 (LOC112030045), transcript variant X2, mRNA	Cysteine proteinase RD21A OS=Arabidopsis thaliana OX=3702 GN=RD21A PE=1 SV=1	Papain family cysteine protease//Peptidase C1-like family	proteolysis	cysteine-type peptidase activity//cysteine-type endopeptidase activity	--
Cluster-35363.27330	7.48	8.45	7.61	7.93	9.35	8.45	11.51	11.78	10.93	7.24	7.88	8.67	PREDICTED: phosphoinositide phosphatase SAC8 isoform X2 [Juglans regia]	PREDICTED: Juglans regia phosphoinositide phosphatase SAC8 (LOC108995161), transcript variant X3, mRNA	Phosphoinositide phosphatase SAC8 OS=Arabidopsis thaliana OX=3702 GN=SAC8 PE=2 SV=1	SacI homology domain//Riboflavin kinase//SicP binding//Accessory gene regulator B	pathogenesis//quorum sensing//riboflavin biosynthetic process	phosphoric ester hydrolase activity//peptidase activity//riboflavin kinase activity	extracellular space//integral component of membrane
Cluster-35363.12549	15.56	11.53	15.37	13.93	14.09	15.98	10.45	9.79	12.35	13.01	14.99	12.99	PREDICTED: protein transport protein SEC16B homolog [Juglans regia]	PREDICTED: Juglans regia protein transport protein SEC16B homolog (LOC109020539), mRNA	Protein transport protein SEC16B homolog OS=Arabidopsis thaliana OX=3702 GN=SEC16B PE=1 SV=1	PAXNEB protein	tRNA wobble uridine modification	--	Elongator holoenzyme complex
Cluster-35363.14552	17.28	19.93	10.18	2	2.93	2.68	29.39	36.12	20.31	8.27	17.26	7.28	PREDICTED: L-type lectin-domain containing receptor kinase VII.1 [Juglans regia]	PREDICTED: Quercus suber L-type lectin-domain containing receptor kinase VII.1-like (LOC112032386), mRNA	L-type lectin-domain containing receptor kinase VII.1 OS=Arabidopsis thaliana OX=3702 GN=LECRK71 PE=2 SV=1	Protein kinase domain//Protein tyrosine and serine/threonine kinase	protein phosphorylation	ATP binding//protein kinase activity	--
Cluster-35363.19068	5.13	4.46	4.38	2.98	2.7	3.24	6.4	9.52	3.72	0.5	3.39	3.47	PREDICTED: G-type lectin S-receptor-like serine/threonine-protein kinase LECRK1 [Juglans regia]	PREDICTED: Quercus suber G-type lectin S-receptor-like serine/threonine-protein kinase LECRK3 (LOC112013052), mRNA	G-type lectin S-receptor-like serine/threonine-protein kinase LECRK1 OS=Oryza sativa subsp. japonica OX=39947 GN=LECRK1 PE=2 SV=1	S-locus glycoprotein domain	recognition of pollen	--	--
Cluster-35363.21548	20.73	26.05	17.32	10.68	11.1	11.85	40.49	47.37	24.57	19.87	29.38	21.98	PREDICTED: uncharacterized protein At3g28850 [Juglans regia]	PREDICTED: Juglans regia uncharacterized protein At3g28850 (LOC108985823), mRNA	Uncharacterized protein At3g28850 OS=Arabidopsis thaliana OX=3702 GN=At3g28850 PE=4 SV=1	Glutaredoxin//DNA-directed RNA polymerase III subunit Rpc31//BsuBI/PstI restriction endonuclease domain	transcription by RNA polymerase III//cell redox homeostasis//DNA restriction-modification system//DNA catabolic process//obsolete electron transport	protein disulfide oxidoreductase activity//electron transfer activity//type II site-specific deoxyribonuclease activity//DNA binding//magnesium ion binding	type II site-specific deoxyribonuclease complex
Cluster-35363.16617	103.68	106.35	153.21	94.32	126.23	97.51	331.96	386.2	169.78	48.21	57.32	118.91	PREDICTED: cytochrome P450 81E8-like [Juglans regia]	PREDICTED: Juglans regia cytochrome P450 81E8-like (LOC109007027), mRNA	Cytochrome P450 81E8 OS=Medicago truncatula OX=3880 GN=CYP81E8 PE=2 SV=1	Cytochrome P450//Acetyltransferase (GNAT) family	oxidation-reduction process//obsolete acyl-carrier-protein biosynthetic process	N-acetyltransferase activity//oxidoreductase activity, acting on paired donors, with incorporation or reduction of molecular oxygen//heme binding//iron ion binding	--
Cluster-35363.17397	27.16	25.2	34.15	26.7	24.71	30.79	16.37	6.88	27.41	37.32	32.03	25.59	PREDICTED: protein TOPLESS isoform X1 [Juglans regia]	PREDICTED: Juglans regia protein TOPLESS-like (LOC109005758), partial mRNA	Protein TOPLESS OS=Arabidopsis thaliana OX=3702 GN=TPL PE=1 SV=1	WD domain, G-beta repeat	--	protein binding	--
Cluster-35363.14161	9.59	9.64	8.55	9.54	9.78	10.4	19.1	27.52	12.93	9.06	8.57	6.79	Ras-related RABH1b -like protein [Gossypium arboreum]	PREDICTED: Gossypium hirsutum ras-related protein RABH1b-like (LOC107926324), mRNA	Ras-related protein RABH1b OS=Arabidopsis thaliana OX=3702 GN=RABH1B PE=1 SV=1	RsgA GTPase//ADP-ribosylation factor family//B12 binding domain//50S ribosome-binding GTPase//Ferrous iron transport protein B//Ras family//TIR domain//Gtr1/RagA G protein conserved region//Elongation factor Tu GTP binding domain	signal transduction	GTPase activity//cobalamin binding//protein binding//metal ion binding//GTP binding	--
Cluster-35363.21273	85.4	79.62	96.29	75.07	93.55	93.69	38.51	42.33	59.81	102.14	92.95	112.2	PREDICTED: uncharacterized protein LOC108983051 [Juglans regia]	PREDICTED: Juglans regia uncharacterized LOC108983051 (LOC108983051), mRNA	--	--	--	--	--
Cluster-35363.28938	7.42	8.06	5.74	5.43	10.96	7.15	16.97	19.63	10.57	4.31	11.97	12.53	PREDICTED: uncharacterized protein LOC108991419 [Juglans regia]	PREDICTED: Juglans regia uncharacterized LOC108991419 (LOC108991419), mRNA	Phospholipase A1 PLIP2, chloroplastic OS=Arabidopsis thaliana OX=3702 GN=PLIP2 PE=1 SV=1	Protein of unknown function (DUF3763)//Lipase (class 3)//Thioesterase domain	transport//lipid metabolic process//biosynthetic process	ATPase-coupled transmembrane transporter activity//hydrolase activity, acting on ester bonds	--
Cluster-35363.21396	5.25	4.94	4.84	6.31	5.34	7.29	3.47	2.6	5.11	5.69	6.4	5.97	PREDICTED: uncharacterized protein LOC109003427 isoform X2 [Juglans regia]	PREDICTED: Juglans regia uncharacterized LOC109003427 (LOC109003427), transcript variant X2, mRNA	Protein NO VEIN OS=Arabidopsis thaliana OX=3702 GN=NOV PE=1 SV=1	Nepovirus coat protein, N-terminal domain//Ceroid-lipofuscinosis neuronal protein 5	--	--	viral capsid//lysosome
Cluster-35363.14329	36.05	24.12	31.13	43.29	30.98	39.08	13.66	17.12	15.11	52.83	33.53	30.91	PREDICTED: alpha-1,4 glucan phosphorylase L isozyme, chloroplastic/amyloplastic [Juglans regia]	PREDICTED: Quercus suber alpha-1,4 glucan phosphorylase L isozyme, chloroplastic/amyloplastic (LOC112005908), transcript variant X2, mRNA	Alpha-1,4 glucan phosphorylase L isozyme, chloroplastic/amyloplastic OS=Vicia faba OX=3906 GN=PHO1 PE=2 SV=2	Carbohydrate phosphorylase//SSXRD motif//Frog antimicrobial peptide	defense response//carbohydrate metabolic process//regulation of transcription, DNA-templated	glycogen phosphorylase activity	extracellular region//nucleus
Cluster-35363.20133	65.77	73.97	40.52	45.59	39.1	57.78	192.67	198.12	184.62	6.24	84.53	107.32	heavy metal-associated isoprenylated plant protein 46-like [Quercus suber]	--	Disease resistance protein Pik-1 OS=Oryza sativa subsp. japonica OX=39947 GN=PIK-1 PE=1 SV=1	--	--	--	--
Cluster-35363.18884	51.12	57.51	19.98	39.37	33.08	42.17	214.8	260.46	181.37	67.54	100.72	95.31	GEM-like protein 5 isoform X2 [Populus trichocarpa]	PREDICTED: Quercus suber GEM-like protein 5 (LOC112035023), mRNA	GEM-like protein 5 OS=Arabidopsis thaliana OX=3702 GN=At5g13200 PE=1 SV=1	--	--	--	--
Cluster-35363.19090	13.76	14.48	7.3	6.42	7	6.49	19.86	26.43	19.15	10.68	17.47	10.66	PREDICTED: mitogen-activated protein kinase kinase kinase YODA-like [Juglans regia]	PREDICTED: Juglans regia mitogen-activated protein kinase kinase kinase YODA-like (LOC109010303), mRNA	Mitogen-activated protein kinase kinase kinase 5 OS=Arabidopsis thaliana OX=3702 GN=MAPKKK5 PE=1 SV=1	Protein kinase domain//Protein tyrosine and serine/threonine kinase//ATP synthase alpha/beta chain, C terminal domain	ATP synthesis coupled proton transport//protein phosphorylation	protein kinase activity//ATP binding	--
Cluster-35363.534	2.75	5.8	2.52	0.8	1.36	1.36	25.25	18.11	12.9	4.26	18.66	5.82	F-box-like domain-containing protein, partial [Cephalotus follicularis]	--	Putative F-box protein At1g67623 OS=Arabidopsis thaliana OX=3702 GN=At1g67623 PE=4 SV=1	F-box-like//F-box domain	--	protein binding	--
Cluster-35363.6330	13.48	14.6	13.22	6.56	6.16	6.49	17.82	37.6	11.88	5.5	5.72	5.58	PREDICTED: calcium-dependent protein kinase 8-like [Juglans regia]	PREDICTED: Juglans regia calcium-dependent protein kinase 8-like (LOC109011333), transcript variant X1, mRNA	Calcium-dependent protein kinase 8 OS=Arabidopsis thaliana OX=3702 GN=CPK8 PE=1 SV=1	Protein tyrosine and serine/threonine kinase//EF-hand domain//Hepatitis E virus ORF-2 (Putative capsid protein)//EF hand//Cytoskeletal-regulatory complex EF hand//Protein kinase domain//EF hand//EF-hand domain pair	protein phosphorylation	protein kinase activity//protein binding//ATP binding//calcium ion binding	host cell cytoplasm
Cluster-35363.15865	45.15	31.95	19.62	12.06	18.01	15.46	59.64	106	48.42	3.66	25.82	43.52	G-type lectin S-receptor-like serine/threonine-protein kinase CES101 [Citrus sinensis]	PREDICTED: Juglans regia G-type lectin S-receptor-like serine/threonine-protein kinase At4g03230 (LOC109014153), mRNA	G-type lectin S-receptor-like serine/threonine-protein kinase B120 OS=Arabidopsis thaliana OX=3702 GN=B120 PE=2 SV=1	Glycogen synthase//Protein tyrosine and serine/threonine kinase//Protein kinase domain	starch metabolic process//sucrose metabolic process//protein phosphorylation//glycogen biosynthetic process	protein kinase activity//glycogen (starch) synthase activity//ATP binding	--
Cluster-35363.16336	20.15	14.11	22.34	18.29	17.01	20.26	10.46	12.68	11.99	20.82	17.23	14.03	PREDICTED: brefeldin A-inhibited guanine nucleotide-exchange protein 2 [Juglans regia]	PREDICTED: Juglans regia brefeldin A-inhibited guanine nucleotide-exchange protein 2 (LOC109010322), mRNA	Brefeldin A-inhibited guanine nucleotide-exchange protein 2 OS=Arabidopsis thaliana OX=3702 GN=BIG2 PE=2 SV=1	Sec7 domain	regulation of ARF protein signal transduction//regulation of GTPase activity	ARF guanyl-nucleotide exchange factor activity	--
Cluster-26206.0	13.45	10.14	4.17	1.43	1.27	1.74	50.33	30.54	31.53	8.44	17	11.09	PREDICTED: dirigent protein 19-like [Juglans regia]	PREDICTED: Jatropha curcas dirigent protein 22 (LOC105648936), mRNA	Dirigent protein 19 OS=Arabidopsis thaliana OX=3702 GN=DIR19 PE=2 SV=1	--	--	--	--
Cluster-35363.21848	26.47	28.59	23.63	13.1	19.48	13.78	45.5	42.89	30.11	13.58	20.68	26.44	plant intracellular Ras-group-related LRR protein 7 [Quercus suber]	PREDICTED: Quercus suber plant intracellular Ras-group-related LRR protein 7 (LOC112029652), mRNA	Plant intracellular Ras-group-related LRR protein 7 OS=Oryza sativa subsp. japonica OX=39947 GN=IRL7 PE=2 SV=1	Leucine rich repeat//Leucine Rich Repeat//Proteasome activator pa28 alpha subunit	--	protein binding	proteasome activator complex
Cluster-35363.14084	119.34	161.97	121.09	105.1	110.13	99.29	268.46	330.5	151.74	140.93	121.12	145.73	--	PREDICTED: Juglans regia glycine-rich protein A3 (LOC108991560), mRNA	14-3-3-like protein OS=Pisum sativum OX=3888 PE=2 SV=1	CLN3 protein	--	--	membrane
Cluster-35363.13368	34.14	34.95	36.69	20.45	25.7	21.64	61.31	48.8	50.17	31.09	29.56	23.12	protein transport protein Sec61 subunit beta-like [Cucurbita maxima]	PREDICTED: Quercus suber protein transport protein Sec61 subunit beta (LOC111994397), mRNA	Protein transport protein Sec61 subunit beta OS=Arabidopsis thaliana OX=3702 GN=At2g45070 PE=1 SV=1	--	--	--	--
Cluster-35363.8894	29.3	39.91	49.29	32.7	42.06	33.97	68.73	113.83	43.67	26.25	64.22	31.01	PREDICTED: VQ motif-containing protein 33-like [Juglans regia]	PREDICTED: Juglans regia VQ motif-containing protein 33-like (LOC109005192), mRNA	VQ motif-containing protein 33 OS=Arabidopsis thaliana OX=3702 GN=VQ33 PE=1 SV=1	--	--	--	--
Cluster-35363.12023	67.87	90.74	88.41	17.96	42.27	23.02	123.52	155.45	55.48	56.73	47.57	22.07	PREDICTED: uncharacterized protein LOC108992264 [Juglans regia]	PREDICTED: Juglans regia uncharacterized LOC108992264 (LOC108992264), mRNA	--	--	--	--	--
Cluster-25614.1	2.23	1.42	1.8	2.35	2.05	2.23	1.25	0.73	1.68	2.13	1.54	2.31	PREDICTED: anaphase-promoting complex subunit 1 [Juglans regia]	PREDICTED: Juglans regia anaphase-promoting complex subunit 1 (LOC108991878), mRNA	Anaphase-promoting complex subunit 1 OS=Arabidopsis thaliana OX=3702 GN=APC1 PE=2 SV=1	Anaphase-promoting complex subunit 1	--	--	anaphase-promoting complex
Cluster-35363.20131	25	35.08	20.79	7.92	16.05	10.8	63.77	93.74	61.24	18.64	32.67	21.16	heavy metal-associated isoprenylated plant protein 46-like [Quercus suber]	PREDICTED: Quercus suber heavy metal-associated isoprenylated plant protein 46-like (LOC112002839), mRNA	--	--	--	--	--
Cluster-35363.20373	21.31	27.72	15.13	17.44	18.81	15.88	42.56	50.1	26.93	11.87	26.54	32.41	probable serine/threonine-protein kinase PIX13 [Quercus suber]	PREDICTED: Quercus suber probable serine/threonine-protein kinase PIX13 (LOC112015035), mRNA	Probable serine/threonine-protein kinase PIX13 OS=Arabidopsis thaliana OX=3702 GN=PIX13 PE=1 SV=2	Protein kinase domain//Protein tyrosine and serine/threonine kinase	protein phosphorylation	protein kinase activity//ATP binding	--
Cluster-35363.18122	11.07	11.19	7.29	7.56	7.24	7.95	38.52	24.79	27.27	7.74	12.19	15.77	calcium-dependent protein kinase 26 [Quercus suber]	PREDICTED: Quercus suber calcium-dependent protein kinase 26 (LOC112033127), mRNA	Calcium-dependent protein kinase 6 OS=Arabidopsis thaliana OX=3702 GN=CPK6 PE=1 SV=1	Protein kinase domain//Protein tyrosine and serine/threonine kinase//Nucleoporin subcomplex protein binding to Pom34	protein phosphorylation	ATP binding//structural constituent of nuclear pore//protein kinase activity	nuclear pore
Cluster-35363.22747	4.1	4.35	2.6	2.41	3.09	3.14	6.88	7.46	5.89	4.61	4.47	3.86	--	Trapa maximowiczii isolate T010 ribulose 1,5-bisphosphate carboxylase (rbcL) gene, partial cds; chloroplast gene for chloroplast product	--	Peptidase family U32	proteolysis	peptidase activity	--
Cluster-35363.15914	161.58	207.9	95.89	48.61	62.78	54.23	373.56	312.96	284.66	70.87	144.29	146.84	glutamyl-tRNA reductase 2, chloroplastic-like [Quercus suber]	PREDICTED: Juglans regia glutamyl-tRNA reductase 2, chloroplastic-like (LOC109008711), mRNA	Glutamyl-tRNA reductase 2, chloroplastic OS=Cucumis sativus OX=3659 GN=HEMA2 PE=2 SV=1	Saccharopine dehydrogenase NADP binding domain//Glutamyl-tRNAGlu reductase, dimerisation domain//DASH complex subunit Dad1//ThiF family//Glyceraldehyde 3-phosphate dehydrogenase, NAD binding domain//3-hydroxyacyl-CoA dehydrogenase, NAD binding domain//D-isomer specific 2-hydroxyacid dehydrogenase, NAD binding domain//Oxidoreductase family, NAD-binding Rossmann fold//Glutamyl-tRNAGlu reductase, N-…	lysine biosynthetic process//mitotic spindle organization//lysine catabolic process//valine catabolic process//potassium ion transport//fatty acid metabolic process//leucine catabolic process//oxidation-reduction process//fatty acid biosynthetic process//isoleucine catabolic process//tryptophan metabolic process//benzoate metabolic process//tetrapyrrole biosynthetic process//lysine biosynthetic p…	4-hydroxy-tetrahydrodipicolinate reductase//ubiquitin-like modifier activating enzyme activity//oxidoreductase activity//NAD binding//oxidoreductase activity, acting on the aldehyde or oxo group of donors, NAD or NADP as acceptor//glutamyl-tRNA reductase activity//3-hydroxyacyl-CoA dehydrogenase activity//NADP binding	mitotic spindle//DASH complex
Cluster-35363.11715	7.2	5.87	6.91	10.01	8.42	9.53	5.48	4.96	7.32	9.49	8.39	7.13	PREDICTED: CCR4-NOT transcription complex subunit 10-like, partial [Juglans regia]	PREDICTED: Quercus suber CCR4-NOT transcription complex subunit 10 (LOC112039034), mRNA	CCR4-NOT transcription complex subunit 10 OS=Danio rerio OX=7955 GN=cnot10 PE=2 SV=1	Tetratricopeptide repeat//Jagunal, ER re-organisation during oogenesis//Tetratricopeptide repeat//Tetratricopeptide repeat	endoplasmic reticulum organization	protein binding	endoplasmic reticulum membrane
Cluster-35363.11007	17.27	23.2	10.71	5.52	8.68	6.35	29.17	28.46	14.89	7.03	14.36	15.55	PREDICTED: uncharacterized protein LOC109006079 isoform X2 [Juglans regia]	PREDICTED: Juglans regia uncharacterized LOC109006079 (LOC109006079), transcript variant X2, mRNA	--	Baculoviridae p74 conserved region//Raf-like Ras-binding domain//TilS substrate C-terminal domain	viral life cycle//tRNA processing//signal transduction	nucleotide binding//ligase activity, forming carbon-nitrogen bonds//ATP binding	cytoplasm
Cluster-35363.12838	30	26.64	27.19	28.85	28.6	33.12	24.32	20.14	26.67	28.22	23.54	29.03	PREDICTED: heterogeneous nuclear ribonucleoprotein 1 [Juglans regia]	PREDICTED: Quercus suber heterogeneous nuclear ribonucleoprotein 1 (LOC112008784), transcript variant X1, mRNA	Heterogeneous nuclear ribonucleoprotein 1 OS=Arabidopsis thaliana OX=3702 GN=RNP1 PE=1 SV=1	RNA recognition motif. (a.k.a. RRM, RBD, or RNP domain)//RNA recognition motif//Hsp90 protein	protein folding	nucleic acid binding//unfolded protein binding//ATP binding	--
Cluster-35363.19157	63.03	94.03	62.84	60.19	63.97	65.69	120.24	149.9	88.04	39.8	60.34	71.18	probable protein phosphatase 2C 49 isoform X2 [Quercus suber]	PREDICTED: Quercus suber probable protein phosphatase 2C 49 (LOC111987352), transcript variant X2, mRNA	Probable protein phosphatase 2C 49 OS=Arabidopsis thaliana OX=3702 GN=At3g62260 PE=2 SV=1	Protein phosphatase 2C//NADH dehydrogenase subunit 5 C-terminus	ubiquinone biosynthetic process//mitochondrial electron transport, NADH to ubiquinone//ATP synthesis coupled electron transport//sodium ion transport//oxidation-reduction process	catalytic activity//NADH dehydrogenase (ubiquinone) activity	--
Cluster-35363.2791	4.41	3.82	3.29	1.81	3.32	2.11	9.34	10.61	10.12	3.9	5.25	4.13	PREDICTED: transcription factor MYB86 [Juglans regia]	PREDICTED: Juglans regia transcription factor MYB39 (LOC108993858), mRNA	Transcription factor MYB101 OS=Arabidopsis thaliana OX=3702 GN=MYB101 PE=2 SV=1	Survival motor neuron protein (SMN)	mRNA processing	RNA binding	nucleus//cytoplasm
Cluster-35363.13516	11.79	12.29	11.77	12.45	13.69	13.76	24.52	24.06	14.33	11.44	15.47	15.97	pto-interacting protein 1 [Quercus suber]	PREDICTED: Quercus suber pto-interacting protein 1 (LOC111997733), transcript variant X3, mRNA	Pto-interacting protein 1 OS=Solanum lycopersicum OX=4081 GN=PTI1 PE=1 SV=2	Popeye protein conserved region//Elongation factor Tu domain 2//Protein kinase domain//Protein tyrosine and serine/threonine kinase	protein phosphorylation	protein kinase activity//GTP binding//ATP binding	membrane
Cluster-35363.15696	134.56	187.59	92.78	71.39	111.62	86.77	378.46	236.17	218.95	56.36	88.41	174.45	probable WRKY transcription factor 40, partial [Quercus suber]	PREDICTED: Quercus suber probable WRKY transcription factor 40 (LOC111999057), partial mRNA	Probable WRKY transcription factor 40 OS=Arabidopsis thaliana OX=3702 GN=WRKY40 PE=1 SV=1	MIR domain	--	--	membrane
Cluster-35363.22158	58.42	65.24	40.18	34.84	45.58	43.09	101.56	85.12	95	45.96	55.27	64.46	PREDICTED: shewanella-like protein phosphatase 2 [Juglans regia]	PREDICTED: Juglans regia shewanella-like protein phosphatase 2 (LOC109000350), mRNA	Shewanella-like protein phosphatase 2 OS=Arabidopsis thaliana OX=3702 GN=SLP2 PE=1 SV=1	Calcineurin-like phosphoesterase	--	hydrolase activity	--
Cluster-35363.21547	23.32	32.21	14.47	9.25	18.9	9.56	48.09	47.46	31.14	22.05	41.83	27.81	electron transporter, putative [Ricinus communis]	PREDICTED: Vigna radiata var. radiata uncharacterized protein At3g28850 (LOC106758693), mRNA	Uncharacterized protein At3g28850 OS=Arabidopsis thaliana OX=3702 GN=At3g28850 PE=4 SV=1	Translocation protein Sec62//Oxaloacetate decarboxylase, gamma chain//Translocon-associated protein (TRAP), alpha subunit	sodium ion export across plasma membrane//arginine metabolic process//pyruvate metabolic process//protein transport//proline metabolic process//sodium ion transport	sodium ion transmembrane transporter activity//oxaloacetate decarboxylase activity	integral component of endoplasmic reticulum membrane//membrane//endoplasmic reticulum membrane
Cluster-35363.7655	10.72	14.25	21.46	5.38	9.54	9.76	29.85	34.43	14.63	13.7	13.99	8.57	PREDICTED: TMV resistance protein N-like [Juglans regia]	PREDICTED: Juglans regia TMV resistance protein N-like (LOC108993108), transcript variant X14, mRNA	Disease resistance protein RPP2B OS=Arabidopsis thaliana OX=3702 GN=RPP2B PE=1 SV=2	--	--	--	--
Cluster-35363.6585	19.16	14.35	23.44	21.89	19.17	25.07	4.39	3.22	12.44	17.88	13.6	15.05	PREDICTED: metal transporter Nramp3-like [Juglans regia]	PREDICTED: Juglans regia metal transporter Nramp3-like (LOC109013884), mRNA	Metal transporter Nramp3 OS=Arabidopsis thaliana OX=3702 GN=NRAMP3 PE=1 SV=2	Acyltransferase//Natural resistance-associated macrophage protein	metal ion transport	metal ion transmembrane transporter activity//transferase activity, transferring acyl groups	membrane
Cluster-35363.2375	25.15	52.95	46.38	11.04	23.79	7.5	83.94	205.98	20.42	10.22	16.21	20.89	PREDICTED: late embryogenesis abundant protein At1g64065-like [Juglans regia]	--	Late embryogenesis abundant protein At1g64065 OS=Arabidopsis thaliana OX=3702 GN=At1g64065 PE=2 SV=1	--	--	--	--
Cluster-35363.18803	6.85	4.25	1.89	4.31	2.54	3.84	14.66	12.98	10.3	3.45	3.42	6.21	LOW QUALITY PROTEIN: (6-4)DNA photolyase [Quercus suber]	PREDICTED: Quercus suber (6-4)DNA photolyase (LOC112004507), mRNA	(6-4)DNA photolyase OS=Arabidopsis thaliana OX=3702 GN=UVR3 PE=1 SV=2	--	--	--	--
Cluster-35363.21288	31.17	33.75	28.04	20.66	20.91	19.28	42.78	44.26	37.22	22.54	32.3	21.46	PREDICTED: uncharacterized protein LOC108988932 [Juglans regia]	PREDICTED: Quercus suber uncharacterized LOC112028452 (LOC112028452), mRNA	--	Leucine Rich Repeat	--	protein binding	--
Cluster-35363.15946	3.37	2.28	3.61	4.21	3.75	4.53	2.54	1.74	3.14	4.08	4.26	3.48	PREDICTED: uncharacterized protein LOC108988714 [Juglans regia]	PREDICTED: Quercus suber uncharacterized LOC112038148 (LOC112038148), mRNA	Myb-like protein O OS=Dictyostelium discoideum OX=44689 GN=mybO PE=3 SV=1	Synaptobrevin	vesicle-mediated transport	--	integral component of membrane
Cluster-35363.14910	3.62	4.67	5.92	4.29	5.34	4.71	12.81	15.09	5.76	5.95	7.82	4.32	PREDICTED: lysM domain-containing GPI-anchored protein 2-like isoform X2 [Juglans regia]	--	LysM domain-containing GPI-anchored protein 2 OS=Arabidopsis thaliana OX=3702 GN=LYM2 PE=1 SV=1	--	--	--	--
Cluster-35363.3165	9.21	8.77	9.9	9.61	8.95	8.6	7.09	5.63	8.93	10.42	9.26	7.83	hypothetical protein CUMW_220970 [Citrus unshiu]	PREDICTED: Quercus suber uncharacterized LOC112001899 (LOC112001899), transcript variant X2, mRNA	Protein NARROW LEAF 1 OS=Oryza sativa subsp. japonica OX=39947 GN=NAL1 PE=1 SV=1	--	--	--	--
Cluster-35363.14277	98.43	207.41	83.16	62.71	108.65	81.65	276.02	457.55	223.06	103.83	226.11	145.67	PREDICTED: putative calcium-transporting ATPase 13, plasma membrane-type [Juglans regia]	PREDICTED: Juglans regia putative calcium-transporting ATPase 13, plasma membrane-type (LOC108989438), mRNA	Putative calcium-transporting ATPase 13, plasma membrane-type OS=Arabidopsis thaliana OX=3702 GN=ACA13 PE=3 SV=1	NADH-ubiquinone oxidoreductase chain 4, amino terminus	oxidation-reduction process//mitochondrial electron transport, NADH to ubiquinone	--	--
Cluster-35363.23383	6	18.37	15.5	4.45	7.07	2.44	36.78	96.21	8.24	1.28	7.08	6.51	--	--	--	Calcitonin / CGRP / IAPP family	signal transduction	hormone activity	extracellular region
Cluster-35363.10932	69.97	59.64	38.35	58.49	51.7	72.72	158.19	178.24	191.05	55.55	100.42	93.2	pathogenesis-related genes transcriptional activator PTI5-like [Quercus suber]	PREDICTED: Durio zibethinus ethylene-responsive transcription factor 2-like (LOC111291204), mRNA	Pathogenesis-related genes transcriptional activator PTI5 OS=Solanum lycopersicum OX=4081 GN=PTI5 PE=2 SV=1	AP2 domain	regulation of transcription, DNA-templated	DNA-binding transcription factor activity	transcription regulator complex
Cluster-35363.13539	4.65	7.17	4.57	3.06	5.43	3.93	17.69	39.04	4.8	6.18	9.03	7.3	hydroxyproline O-arabinosyltransferase 3-like isoform X1 [Quercus suber]	PREDICTED: Quercus suber hydroxyproline O-arabinosyltransferase 3-like (LOC111988885), transcript variant X3, mRNA	Hydroxyproline O-arabinosyltransferase PLENTY OS=Lotus japonicus OX=34305 GN=PLENTY PE=1 SV=1	Phosphoenolpyruvate carboxykinase N-terminal domain	gluconeogenesis	phosphoenolpyruvate carboxykinase activity	--
Cluster-35363.17286	50.4	59.21	43.46	42.75	47.27	42.92	93.45	81.91	89.46	33.76	50.41	63.94	PREDICTED: probable protein phosphatase 2C 63 [Juglans regia]	PREDICTED: Juglans regia probable protein phosphatase 2C 63 (LOC109013874), mRNA	Probable protein phosphatase 2C 63 OS=Arabidopsis thaliana OX=3702 GN=At4g33920 PE=2 SV=1	Protein phosphatase 2C//Heme exporter protein D (CcmD)	cytochrome complex assembly//heme transport	catalytic activity	integral component of membrane
Cluster-35363.15075	3.91	3.56	2.58	2.35	4.17	4.5	9.73	9.21	8.58	1.01	4.42	5.96	--	--	--	--	--	--	--
Cluster-35363.17598	7.02	10.04	3.34	20.32	15.27	18.43	65.58	49.35	63.12	2.45	17.85	30.28	--	PREDICTED: Juglans regia probable 1-acylglycerol-3-phosphate O-acyltransferase (LOC108991383), mRNA	--	--	--	--	--
Cluster-35363.16634	74.09	71.77	56.64	60.38	55.95	60.43	141.24	99.11	109.33	38.21	56.41	89.58	U-box domain-containing protein 4 [Herrania umbratica]	PREDICTED: Juglans regia U-box domain-containing protein 4-like (LOC109012387), mRNA	U-box domain-containing protein 4 OS=Arabidopsis thaliana OX=3702 GN=PUB4 PE=1 SV=3	Armadillo/beta-catenin-like repeat	--	protein binding	--
Cluster-35363.19347	31.04	46.83	32	15.08	23.79	15.33	80.89	91.66	34.33	21.05	16.63	30.26	PREDICTED: protein CDI-like [Juglans regia]	PREDICTED: Quercus suber protein CDI-like (LOC111988915), transcript variant X2, mRNA	Protein CDI OS=Arabidopsis thaliana OX=3702 GN=CDI PE=2 SV=1	Glycosyl transferase family 8//NADH-ubiquinone oxidoreductase-F iron-sulfur binding region	--	4 iron, 4 sulfur cluster binding//transferase activity, transferring glycosyl groups	--
Cluster-35363.4646	28.13	29.8	27.24	25.57	33.82	27.02	48.02	45.85	37.51	26.39	31.82	25.03	conserved hypothetical protein [Ricinus communis]	PREDICTED: Juglans regia protein CONTINUOUS VASCULAR RING 1-like (LOC109014658), mRNA	Protein CONTINUOUS VASCULAR RING 1 OS=Arabidopsis thaliana OX=3702 GN=COV1 PE=1 SV=2	--	--	--	--
Cluster-35363.5462	7.53	7.33	6.86	7.6	7.64	7.33	14.73	12.8	9.45	7.99	7.46	8.43	serpin-ZX [Quercus suber]	PREDICTED: Quercus suber serpin-ZX (LOC112018360), mRNA	Serpin-ZXA OS=Oryza sativa subsp. japonica OX=39947 GN=Os03g0610650 PE=1 SV=1	--	--	--	--
Cluster-35363.19426	11.07	17.45	9.39	0.75	4.04	4.92	25.33	48.28	11.89	3.19	13.99	15.47	PREDICTED: TMV resistance protein N-like [Juglans regia]	--	Disease resistance protein RPV1 OS=Vitis rotundifolia OX=103349 GN=RPV1 PE=1 SV=1	TIR domain	signal transduction	protein binding	--
Cluster-35363.19979	5.17	5.29	2.55	3.95	3.17	2.2	12.76	8.6	10.75	3.14	10.3	5.37	PREDICTED: putative disease resistance protein At3g14460 [Juglans regia]	--	Putative disease resistance RPP13-like protein 1 OS=Arabidopsis thaliana OX=3702 GN=RPPL1 PE=3 SV=1	Leucine Rich Repeat	--	protein binding	--
Cluster-35363.15053	34.69	42.33	30.57	24.81	26.15	25.82	55.84	59.47	35.63	30.86	34.42	43.97	protein indeterminate-domain 2-like [Quercus suber]	PREDICTED: Juglans regia protein indeterminate-domain 2-like (LOC108995564), mRNA	Zinc finger protein ENHYDROUS OS=Arabidopsis thaliana OX=3702 GN=ENY PE=1 SV=1	Sec23/Sec24 zinc finger//Zinc finger, C2H2 type//TFIIH C1-like domain	intracellular protein transport//endoplasmic reticulum to Golgi vesicle-mediated transport//DNA repair	nucleic acid binding//zinc ion binding	COPII vesicle coat
Cluster-35363.10200	23.31	26.32	10.04	9.88	8.03	8.81	92.21	83.45	67.83	34.59	46.15	37.15	PREDICTED: F-box protein PP2-B15-like [Juglans regia]	PREDICTED: Juglans regia F-box protein PP2-B15-like (LOC108985400), mRNA	F-box protein PP2-B13 OS=Arabidopsis thaliana OX=3702 GN=PP2B13 PE=2 SV=1	F-box-like//F-box domain	--	protein binding	--
Cluster-28364.0	2.55	2.32	2.39	3.36	3.1	2.78	1.59	1.2	2.21	2.96	3.16	2.6	DNA-directed RNA polymerase 2B, chloroplastic/mitochondrial-like [Quercus suber]	PREDICTED: Quercus suber DNA-directed RNA polymerase 2B, chloroplastic/mitochondrial-like (LOC111982969), mRNA	DNA-directed RNA polymerase 2, chloroplastic/mitochondrial OS=Nicotiana sylvestris OX=4096 GN=RPOT2 PE=2 SV=2	DNA-dependent RNA polymerase	purine nucleobase metabolic process//pyrimidine nucleobase metabolic process//transcription, DNA-templated	DNA-directed 5'-3' RNA polymerase activity//DNA binding	nucleolus
Cluster-35363.15513	5.89	4.76	2.42	1.94	1.05	1.81	10.16	7.32	4.08	0.57	5.39	3.62	PREDICTED: TMV resistance protein N-like [Juglans regia]	PREDICTED: Juglans regia G-type lectin S-receptor-like serine/threonine-protein kinase At4g03230 (LOC108991978), transcript variant X2, mRNA	Disease resistance protein RPV1 OS=Vitis rotundifolia OX=103349 GN=RPV1 PE=1 SV=1	TIR domain//TIR domain	signal transduction	protein binding	--
Cluster-35363.9470	3.47	7.89	4.68	2.67	4.17	3.12	10.86	17.9	6.47	1.93	1.99	4.34	PREDICTED: zinc-finger homeodomain protein 1-like isoform X1 [Juglans regia]	PREDICTED: Juglans regia zinc-finger homeodomain protein 1-like (LOC108998221), mRNA	Zinc-finger homeodomain protein 1 OS=Oryza sativa subsp. indica OX=39946 GN=ZHD1 PE=3 SV=1	Transposase	transposition, DNA-mediated	DNA binding//transposase activity	--
Cluster-35363.4381	4.64	3.99	4.44	4.9	4.11	5.16	2.89	2.49	4.58	4.55	3.94	4.31	jmjC domain-containing protein 4 [Quercus suber]	PREDICTED: Quercus suber jmjC domain-containing protein 4 (LOC111991489), mRNA	2-oxoglutarate and iron-dependent oxygenase JMJD4 OS=Danio rerio OX=7955 GN=jmjd4 PE=2 SV=1	FtsH Extracellular//Toxin SpoIISA, type II toxin-antitoxin system//Mitochondrial domain of unknown function (DUF1082)	pathogenesis	ATP binding//metalloendopeptidase activity//zinc ion binding	integral component of membrane//mitochondrion
Cluster-35363.22138	9.41	7.28	9.38	8.95	10.19	9.54	5.63	4.63	5.61	10.37	8.16	6.29	PREDICTED: probable galacturonosyltransferase 11 [Juglans regia]	PREDICTED: Quercus suber probable galacturonosyltransferase 11 (LOC111991044), mRNA	Probable galacturonosyltransferase 11 OS=Arabidopsis thaliana OX=3702 GN=GAUT11 PE=2 SV=1	Glycosyl transferase family 8	--	transferase activity, transferring glycosyl groups	--
Cluster-35363.22463	3.84	4.39	4.5	1.94	1.45	3.14	5.52	8.04	4.88	3.22	2.11	2.45	PREDICTED: lysM domain receptor-like kinase 3 [Juglans regia]	PREDICTED: Juglans regia lysM domain receptor-like kinase 3 (LOC108997115), mRNA	LysM domain receptor-like kinase 3 OS=Arabidopsis thaliana OX=3702 GN=LYK3 PE=2 SV=1	Protein kinase domain//Protein tyrosine and serine/threonine kinase	protein phosphorylation	protein kinase activity//ATP binding	--
Cluster-35363.23505	6.5	7.04	5.27	5.01	3.68	3.61	14.95	12.59	7.47	3.16	4.52	4.42	PREDICTED: probable NAD(P)H dehydrogenase (quinone) FQR1-like 2 [Juglans regia]	PREDICTED: Quercus suber probable NAD(P)H dehydrogenase (quinone) FQR1-like 2 (LOC111987303), mRNA	Probable NAD(P)H dehydrogenase (quinone) FQR1-like 2 OS=Arabidopsis thaliana OX=3702 GN=At4g36750 PE=1 SV=1	Biofilm formation stimulator VEG//Flavodoxin//NADPH-dependent FMN reductase	regulation of transcription, DNA-templated	FMN binding//oxidoreductase activity	--
Cluster-35363.14966	14.34	15.47	9.9	4.78	7.64	6.07	35.06	53.32	24.82	5.86	13.28	7.17	putative thioredoxin-like, sieve element occlusion [Rosa chinensis]	PREDICTED: Juglans regia protein SIEVE ELEMENT OCCLUSION B-like (LOC109011883), mRNA	Protein SIEVE ELEMENT OCCLUSION B OS=Arabidopsis thaliana OX=3702 GN=SEOB PE=1 SV=1	--	--	--	--
Cluster-35363.13161	27.86	22.55	13.69	6.63	9.15	9	242.04	342.24	374.3	43.46	201.98	18.38	PREDICTED: protein DMR6-LIKE OXYGENASE 2-like [Juglans regia]	PREDICTED: Juglans regia protein DMR6-LIKE OXYGENASE 2-like (LOC109008990), transcript variant X2, mRNA	Gibberellin 20 oxidase 2 OS=Oryza sativa subsp. japonica OX=39947 GN=GA20OX2 PE=2 SV=1	2OG-Fe(II) oxygenase superfamily//Thioredoxin	cell redox homeostasis//oxidation-reduction process	oxidoreductase activity	--
Cluster-35363.19687	1.55	4.72	4.88	2.96	2.63	4.63	10.95	12.54	11.86	5.41	7.71	10.32	PREDICTED: putative disease resistance protein At3g14460 isoform X1 [Juglans regia]	PREDICTED: Juglans regia putative disease resistance RPP13-like protein 1 (LOC109004180), transcript variant X2, mRNA	Putative disease resistance RPP13-like protein 1 OS=Arabidopsis thaliana OX=3702 GN=RPPL1 PE=3 SV=1	--	--	--	--
Cluster-35363.16854	56.25	72.16	46.05	36.27	50.56	40.55	101.38	94.11	96.43	37.07	59.19	65.97	homeobox-DDT domain protein RLT1 [Quercus suber]	PREDICTED: Quercus suber homeobox-DDT domain protein RLT1 (LOC111988881), mRNA	E3 ubiquitin-protein ligase SDIR1 OS=Arabidopsis thaliana OX=3702 GN=SDIR1 PE=1 SV=1	Zinc finger, C3HC4 type (RING finger)//Homeobox KN domain//Homeodomain//RING-H2 zinc finger domain//RING-variant domain//Anaphase-promoting complex subunit 11 RING-H2 finger	protein ubiquitination//regulation of transcription, DNA-templated	ubiquitin-protein transferase activity//zinc ion binding//metal ion binding//DNA binding	anaphase-promoting complex
Cluster-35363.16269	267.21	335.18	159.43	137.22	132.72	152.6	515.95	421.98	466.6	193.34	271.17	293.66	WRKY transcription factor 17 [Juglans regia]	Juglans regia WRKY transcription factor 17 (WRKY17) mRNA, complete cds	WRKY transcription factor WRKY51 OS=Oryza sativa subsp. japonica OX=39947 GN=WRKY51 PE=1 SV=1	--	--	--	--
Cluster-35363.13809	16.72	12.44	17.2	19.75	18.96	19.88	12.2	12.41	14.86	17.64	15.4	18.15	PREDICTED: 5'-3' exoribonuclease 3-like [Juglans regia]	PREDICTED: Juglans regia 5'-3' exoribonuclease 3-like (LOC109010589), mRNA	5'-3' exoribonuclease 3 OS=Arabidopsis thaliana OX=3702 GN=XRN3 PE=1 SV=1	XRN 5'-3' exonuclease N-terminus//Gonadotropin-releasing hormone//Zinc knuckle	signal transduction//multicellular organism development	hormone activity//zinc ion binding//exonuclease activity//nucleic acid binding	extracellular region
Cluster-35363.14142	5.74	3.96	8.49	6.08	6.48	7.78	2.97	3.3	3.44	6.5	6.49	4.66	PREDICTED: pentatricopeptide repeat-containing protein At1g79540 [Juglans regia]	PREDICTED: Juglans regia pentatricopeptide repeat-containing protein At1g79540 (LOC108998300), mRNA	Pentatricopeptide repeat-containing protein At1g79540 OS=Arabidopsis thaliana OX=3702 GN=At1g79540 PE=2 SV=1	Tetratricopeptide repeat	--	protein binding	--
Cluster-35363.15720	15.22	16.31	10.97	10.08	9.81	8.4	23.57	27.07	15.66	7.29	11.93	11.21	--	PREDICTED: Juglans regia uncharacterized LOC109001359 (LOC109001359), mRNA	--	A-agglutinin-binding subunit Aga2//DALR domain	cysteinyl-tRNA aminoacylation//cysteine metabolic process//agglutination involved in conjugation with cellular fusion	cell adhesion molecule binding//ATP binding//nucleotide binding//cysteine-tRNA ligase activity	fungal-type cell wall//cytoplasm
Cluster-35363.23938	6.45	4.29	6.83	6.86	7.16	7.71	3.28	2.8	3.96	7.2	6.3	6.67	uncharacterized protein LOC112007666 [Quercus suber]	PREDICTED: Quercus suber magnesium-transporting ATPase, P-type 1-like (LOC112007666), mRNA	Magnesium-transporting ATPase, P-type 1 OS=Escherichia coli (strain K12) OX=83333 GN=mgtA PE=1 SV=1	Fascin domain//Cellulase (glycosyl hydrolase family 5)//Germinal center-associated lymphoma//Beta-galactosidase	glycosphingolipid metabolic process//glycosaminoglycan catabolic process//glycerolipid metabolic process//regulation of lymphocyte migration//carbohydrate metabolic process//regulation of B cell receptor signaling pathway//galactose metabolic process	beta-galactosidase activity//protein-macromolecule adaptor activity//actin filament binding//hydrolase activity, hydrolyzing O-glycosyl compounds	beta-galactosidase complex
Cluster-35363.24467	10.4	7.88	7.37	12.23	9.42	11.25	5.62	3.43	6.37	8.07	9.56	10.02	PREDICTED: DNA polymerase I A, chloroplastic/mitochondrial-like isoform X1 [Juglans regia]	PREDICTED: Juglans regia DNA polymerase I B, chloroplastic/mitochondrial-like (LOC108983896), transcript variant X2, mRNA	DNA polymerase I A, chloroplastic/mitochondrial OS=Arabidopsis thaliana OX=3702 GN=POLIA PE=2 SV=1	3'-5' exonuclease//DNA polymerase family A	DNA replication//nucleobase-containing compound metabolic process	DNA binding//3'-5' exonuclease activity//nucleic acid binding//DNA-directed DNA polymerase activity	DNA polymerase complex
Cluster-28182.0	31.28	34.34	31.64	23.73	23.96	25.45	62.74	58.99	50.57	29.86	28.41	38.25	unnamed protein product, partial [Brassica oleracea]	PREDICTED: Gossypium hirsutum calmodulin-7 (LOC107959245), mRNA	Calmodulin OS=Lilium longiflorum OX=4690 PE=2 SV=2	Dockerin type I domain//EF-hand domain//Secreted protein acidic and rich in cysteine Ca binding region//EF hand//Cytoskeletal-regulatory complex EF hand//Polysaccharide biosynthesis/export protein//EF hand//RNA polymerase Rpb4//EF-hand domain pair	carbohydrate metabolic process//polysaccharide catabolic process//DNA-templated transcription, initiation//polysaccharide transport	hydrolase activity, hydrolyzing O-glycosyl compounds//protein binding//calcium ion binding//polysaccharide transmembrane transporter activity	RNA polymerase complex//membrane
Cluster-35363.8123	21.28	25.52	4.27	8.95	11.76	12.02	92.93	44.32	24.51	1.34	12.97	39.38	PREDICTED: probable WRKY transcription factor 29 isoform X1 [Juglans regia]	PREDICTED: Quercus suber probable WRKY transcription factor 29 (LOC111983032), mRNA	Probable WRKY transcription factor 27 OS=Arabidopsis thaliana OX=3702 GN=WRKY27 PE=2 SV=1	CDR ABC transporter//WRKY DNA -binding domain	transport//transmembrane transport//regulation of transcription, DNA-templated	ATP binding//DNA-binding transcription factor activity//sequence-specific DNA binding//ATPase-coupled transmembrane transporter activity	integral component of membrane//transcription regulator complex
Cluster-35363.17090	219.04	224.42	113.49	62.46	89.3	73.12	336.24	375.31	410.66	125.83	277.45	234.61	--	--	--	Poliovirus 3A protein like	proteolysis//purine nucleobase metabolic process	nucleoside-triphosphatase activity//RNA-directed 5'-3' RNA polymerase activity//cysteine-type endopeptidase activity	RNA-directed RNA polymerase complex
Cluster-35363.14819	61.64	90.15	43.89	11.44	20.88	11.88	99.69	137.64	48.25	14.96	29.78	35.12	PREDICTED: tricalbin-3 [Juglans regia]	PREDICTED: Juglans regia tricalbin-3 (LOC109006080), transcript variant X3, misc_RNA	--	--	--	--	--
Cluster-35363.17857	165.08	230.39	121.65	108.58	166.81	148.46	391.6	383.48	406.09	121.83	172.18	186.39	PREDICTED: exocyst complex component EXO70A1-like [Juglans regia]	PREDICTED: Juglans regia exocyst complex component EXO70A1-like (LOC109015471), mRNA	Exocyst complex component EXO70H1 OS=Arabidopsis thaliana OX=3702 GN=EXO70H1 PE=1 SV=1	Exo70 exocyst complex subunit	exocytosis	--	exocyst
Cluster-35363.15060	75.67	70.92	57.76	56.32	64.91	87.29	194.98	263.2	279.79	100.51	145.51	95.49	PREDICTED: cytochrome P450 94A2-like [Juglans regia]	PREDICTED: Quercus suber cytochrome P450 94A2-like (LOC112020942), mRNA	Cytochrome P450 94A2 OS=Vicia sativa OX=3908 GN=CYP94A2 PE=2 SV=1	Cytochrome P450	oxidation-reduction process	heme binding//iron ion binding//oxidoreductase activity, acting on paired donors, with incorporation or reduction of molecular oxygen	--
Cluster-35363.12755	39.67	41.31	18.15	8.75	8.11	9.28	103.07	75.99	128.92	24.38	54.38	39.07	PREDICTED: AAA-ATPase At2g46620-like [Juglans regia]	PREDICTED: Juglans regia AAA-ATPase At2g46620-like (LOC108986607), mRNA	AAA-ATPase At2g46620 OS=Arabidopsis thaliana OX=3702 GN=At2g46620 PE=2 SV=1	RNA helicase//Holliday junction DNA helicase RuvB P-loop domain//ABC transporter//Papillomavirus helicase//RsgA GTPase//ATPase family associated with various cellular activities (AAA)//AAA domain (dynein-related subfamily)	DNA replication//DNA repair//DNA recombination	RNA binding//DNA helicase activity//GTPase activity//ATP binding//RNA helicase activity//DNA binding//GTP binding//ATPase activity//four-way junction helicase activity	Holliday junction helicase complex//replication fork
Cluster-35363.8865	37.72	41.93	37.51	26.23	22.73	28.46	72.46	79.78	55.42	40.17	61.06	41.03	PREDICTED: septum-promoting GTP-binding protein 1-like [Juglans regia]	PREDICTED: Juglans regia septum-promoting GTP-binding protein 1-like (LOC108983812), mRNA	Septum-promoting GTP-binding protein 1 OS=Schizosaccharomyces pombe (strain 972 / ATCC 24843) OX=284812 GN=spg1 PE=1 SV=1	ADP-ribosylation factor family//Ras family//NTPase//Gtr1/RagA G protein conserved region	--	nucleotide phosphatase activity, acting on free nucleotides//GTPase activity//GTP binding	--
Cluster-35363.23788	13.26	13.04	10.29	10.38	10.55	10.79	17.73	15.4	17.44	10.52	16.3	12.13	PREDICTED: testis-expressed sequence 2 protein-like [Juglans regia]	PREDICTED: Quercus suber uncharacterized LOC111989382 (LOC111989382), mRNA	Uncharacterized protein C23G7.06c OS=Schizosaccharomyces pombe (strain 972 / ATCC 24843) OX=284812 GN=SPBC23G7.06c PE=1 SV=3	Oxaloacetate decarboxylase, gamma chain//Lipopolysaccharide assembly protein A domain	sodium ion export across plasma membrane//arginine metabolic process//pyruvate metabolic process//proline metabolic process//sodium ion transport	oxaloacetate decarboxylase activity//sodium ion transmembrane transporter activity	membrane//integral component of plasma membrane
Cluster-35363.909	15.85	9.3	19.01	16.03	14.79	17.75	5.48	4.38	8.03	15.76	10.69	9.23	PREDICTED: beta-glucuronosyltransferase GlcAT14B-like [Juglans regia]	PREDICTED: Juglans regia beta-glucuronosyltransferase GlcAT14B-like (LOC108992872), mRNA	Beta-glucuronosyltransferase GlcAT14B OS=Arabidopsis thaliana OX=3702 GN=GLCAT14B PE=2 SV=1	Geminivirus AL2 protein//Core-2/I-Branching enzyme	--	structural molecule activity	viral capsid//membrane
Cluster-26719.0	3.24	4.38	1.47	4.43	2.76	4.19	23.94	21.18	9.27	0.94	3.85	6.13	ethylene response factor protein 3 [Betula platyphylla]	Betula platyphylla ethylene response factor protein 3 (ERF3) mRNA, complete cds	Ethylene-responsive transcription factor ABR1 OS=Arabidopsis thaliana OX=3702 GN=ABR1 PE=2 SV=1	--	--	--	--
Cluster-35363.17862	9.78	9.88	7.26	2.77	3.57	2.34	17.61	20.32	11.04	8.44	7.14	3.73	hexokinase-3-like [Quercus suber]	PREDICTED: Juglans regia hexokinase-3-like (LOC108994655), mRNA	Hexokinase-3 OS=Arabidopsis thaliana OX=3702 GN=At1g50460 PE=1 SV=1	Bone sialoprotein II (BSP-II)//Hexokinase//Hexokinase	carbohydrate metabolic process//ossification//cell adhesion	ATP binding//phosphotransferase activity, alcohol group as acceptor	extracellular region
Cluster-35363.19163	19.76	24.58	13.98	5.05	4.9	4.89	31.67	37.44	33.29	5.2	17.32	9.6	lysine-specific demethylase JMJ706 isoform X1 [Quercus suber]	PREDICTED: Juglans regia lysine-specific demethylase JMJ706-like (LOC109014287), mRNA	Lysine-specific demethylase JMJ706 OS=Oryza sativa subsp. japonica OX=39947 GN=JMJ706 PE=2 SV=1	--	--	--	--
Cluster-35363.14719	181.32	290.42	225.77	202.84	187.64	204.91	554.04	866.13	290.03	123.48	158.4	238.08	PREDICTED: myb-like protein X isoform X1 [Juglans regia]	--	--	--	--	--	--
Cluster-35363.15256	9.55	8.91	2.71	5.24	4.83	6.45	56.09	43.4	20.24	9.69	8.85	6.67	probable WRKY transcription factor 28 [Quercus suber]	PREDICTED: Juglans regia probable WRKY transcription factor 71 (LOC108990221), mRNA	WRKY transcription factor 71 OS=Arabidopsis thaliana OX=3702 GN=WRKY71 PE=2 SV=1	Major surface antigen from hepadnavirus//WRKY DNA -binding domain	viral process//regulation of transcription, DNA-templated	DNA-binding transcription factor activity//sequence-specific DNA binding	transcription regulator complex
Cluster-35363.17622	9.91	7.57	8.92	8.73	9.82	10.55	4.39	3.99	5.33	11.53	6.46	7.59	solute carrier family 25 member 44-like [Quercus suber]	PREDICTED: Juglans regia solute carrier family 25 member 44-like (LOC109008779), mRNA	Mitochondrial substrate carrier family protein J OS=Dictyostelium discoideum OX=44689 GN=mcfJ PE=2 SV=1	--	--	--	--
Cluster-35363.14931	23.61	26.56	10.22	8.27	7.92	8.52	34.12	27.21	27.47	8.71	21.95	17.44	PREDICTED: ABC transporter A family member 2-like [Juglans regia]	PREDICTED: Juglans regia ABC transporter A family member 2-like (LOC108983805), mRNA	ABC transporter A family member 2 OS=Arabidopsis thaliana OX=3702 GN=ABCA2 PE=2 SV=1	ABC-2 family transporter protein//Sugar efflux transporter for intercellular exchange//ABC transporter	transmembrane transport	ATPase activity//ATP binding	integral component of membrane
Cluster-35363.18225	30.37	39	17.3	11.32	15.93	8.02	37.34	43.58	27.39	7.36	9.76	26.17	--	--	--	--	--	--	--
Cluster-35363.19497	30.24	20.18	26.29	28.97	26.54	35.02	16.44	11.07	22.82	24.31	24.12	25.43	Protein TIME FOR COFFEE like [Actinidia chinensis var. chinensis]	PREDICTED: Juglans regia protein TIME FOR COFFEE-like (LOC109010448), transcript variant X3, mRNA	Protein TIME FOR COFFEE OS=Arabidopsis thaliana OX=3702 GN=TIC PE=1 SV=2	Occlusion-derived virus envelope protein ODV-E18	--	--	viral envelope
Cluster-35363.18242	29.95	31.91	27.27	24.72	33.09	30.52	64.01	67.58	46.81	25.99	43.47	35.36	PREDICTED: uncharacterized protein LOC109002921 [Juglans regia]	PREDICTED: Morus notabilis uncharacterized LOC21407603 (LOC21407603), mRNA	--	--	--	--	--
Cluster-35363.16628	166.32	199.87	180.58	138.31	152.63	133.97	245.46	263.3	189.95	156.67	166.62	156.62	vacuolar protein sorting-associated protein 32 homolog 2 [Prunus yedoensis var. nudiflora]	PREDICTED: Quercus suber vacuolar protein sorting-associated protein 32 homolog 2-like (LOC112040721), transcript variant X1, mRNA	Vacuolar protein sorting-associated protein 32 homolog 2 OS=Arabidopsis thaliana OX=3702 GN=VPS32.2 PE=1 SV=1	Sec20//Snf7	vacuolar transport//retrograde vesicle-mediated transport, Golgi to endoplasmic reticulum//transport	SNAP receptor activity	intracellular
Cluster-35363.19863	6.1	8.98	4.06	4.06	5.92	2.47	16.32	12.65	9.05	5.35	5.89	7.91	uncharacterized protein LOC112004005 [Quercus suber]	PREDICTED: Quercus suber uncharacterized LOC112004005 (LOC112004005), mRNA	Glycosyltransferase BC10 OS=Oryza sativa subsp. japonica OX=39947 GN=BC10 PE=1 SV=1	Core-2/I-Branching enzyme	--	--	membrane
Cluster-35363.4874	8.75	8.85	9.34	12.5	11.54	13.38	7.96	5.8	9.33	10.48	8.6	11	PREDICTED: mitogen-activated protein kinase kinase 3 [Juglans regia]	PREDICTED: Juglans regia mitogen-activated protein kinase kinase 3 (LOC109007236), transcript variant X2, mRNA	Mitogen-activated protein kinase kinase 3 OS=Arabidopsis thaliana OX=3702 GN=MKK3 PE=1 SV=1	Protein tyrosine and serine/threonine kinase//Protein kinase domain	protein phosphorylation	ATP binding//protein kinase activity	--
Cluster-35363.9645	2.83	4.62	2.31	2.17	2.11	2.67	9.45	8.17	7.52	1.88	4	4.65	PREDICTED: uncharacterized protein LOC109008629 [Juglans regia]	PREDICTED: Juglans regia uncharacterized LOC109008629 (LOC109008629), mRNA	--	UDP-3-O-[3-hydroxymyristoyl] glucosamine N-acyltransferase, LpxD//Yeast killer toxin	lipid A biosynthetic process//pathogenesis//cell death	transferase activity, transferring acyl groups other than amino-acyl groups	extracellular region
Cluster-35363.3235	8.9	3.9	3.07	6.11	2.89	3.85	18.15	25.14	13.8	0.59	5.3	10.24	UDP-glycosyltransferase 73C6-like [Quercus suber]	PREDICTED: Quercus suber UDP-glycosyltransferase 73C6-like (LOC111983284), mRNA	UDP-glycosyltransferase 73C6 OS=Arabidopsis thaliana OX=3702 GN=UGT73C6 PE=2 SV=1	UDP-glucoronosyl and UDP-glucosyl transferase	--	transferase activity, transferring hexosyl groups	--
Cluster-35363.20289	69.94	84.45	45.28	35.82	38.63	40.5	107.49	131.97	63.99	37.21	86.45	79.73	PREDICTED: IQ domain-containing protein IQM3-like [Juglans regia]	PREDICTED: Quercus suber IQ domain-containing protein IQM3 (LOC111997480), mRNA	IQ domain-containing protein IQM3 OS=Arabidopsis thaliana OX=3702 GN=IQM3 PE=2 SV=1	IQ calmodulin-binding motif	--	protein binding	--
Cluster-35363.15868	23.83	27.36	9.21	5.66	5.91	5.73	46.42	95.63	26.13	2.18	13.26	21.58	G-type lectin S-receptor-like serine/threonine-protein kinase At1g11300 [Quercus suber]	PREDICTED: Quercus suber G-type lectin S-receptor-like serine/threonine-protein kinase At4g03230 (LOC111992255), transcript variant X2, mRNA	G-type lectin S-receptor-like serine/threonine-protein kinase CES101 OS=Arabidopsis thaliana OX=3702 GN=CES101 PE=2 SV=2	Protein kinase domain//Protein tyrosine and serine/threonine kinase//Domain of unknown function (DUF3403)	serine family amino acid metabolic process//protein phosphorylation//phosphorylation	ATP binding//protein serine/threonine kinase activity//protein kinase activity	--
Cluster-35363.4717	8.12	9.45	2.72	1.92	1.96	1.22	23.38	16.88	13.83	1.31	2.31	3.63	PREDICTED: probable serine/threonine-protein kinase Cx32, chloroplastic [Juglans regia]	Alnus glutinosa clone Ag15 microsatellite sequence	Probable serine/threonine-protein kinase CST OS=Arabidopsis thaliana OX=3702 GN=CST PE=1 SV=2	Protein kinase domain//Protein tyrosine and serine/threonine kinase//Reverse transcriptase-like	protein phosphorylation//regulation of RNA metabolic process	ATP binding//nucleic acid binding//RNA-DNA hybrid ribonuclease activity//protein kinase activity	--
Cluster-35363.7413	3.45	4.43	4	4.34	4.98	3.99	18.73	15.75	5.17	4.32	4.88	4.66	--	--	--	--	--	--	--
Cluster-35363.2699	21.03	45.18	5.79	1.66	6.73	4.52	193.88	107.47	26.89	1.71	7.18	24.87	PREDICTED: ethylene-responsive transcription factor ERF020 [Juglans regia]	PREDICTED: Quercus suber ethylene-responsive transcription factor ERF020-like (LOC112006584), mRNA	Ethylene-responsive transcription factor ERF020 OS=Arabidopsis thaliana OX=3702 GN=ERF020 PE=2 SV=1	AP2 domain	regulation of transcription, DNA-templated	DNA-binding transcription factor activity	transcription regulator complex
Cluster-35363.15163	322.52	398.31	324.85	251.82	286.23	276.46	428.75	476.78	336.31	153.35	293.23	298.25	protein BPS1, chloroplastic [Prunus persica]	PREDICTED: Quercus suber protein BPS1, chloroplastic-like (LOC111986716), transcript variant X2, mRNA	Protein BPS1, chloroplastic OS=Arabidopsis thaliana OX=3702 GN=BPS1 PE=2 SV=1	--	--	--	--
Cluster-35363.11442	9.38	9.06	6.31	5.02	6.12	4.58	24.77	22.54	15.49	9.21	8.56	6.2	PREDICTED: serine/threonine-protein kinase tricorner-like [Juglans regia]	PREDICTED: Juglans regia serine/threonine-protein kinase tricorner-like (LOC108979556), mRNA	Serine/threonine-protein kinase tricorner OS=Drosophila melanogaster OX=7227 GN=trc PE=1 SV=1	Protein kinase domain//Protein tyrosine and serine/threonine kinase	protein phosphorylation	ATP binding//protein kinase activity	--
Cluster-35363.24618	2.1	2.18	2.08	1.16	2.68	2.19	5.77	4.34	3.16	2.17	3.33	2.41	--	--	--	--	--	--	--
Cluster-35363.11187	14.39	17.77	11.88	9.84	9.45	10.31	23.92	24.73	20.87	11.51	17.96	16.37	PREDICTED: zinc finger AN1 and C2H2 domain-containing stress-associated protein 16-like [Juglans regia]	PREDICTED: Quercus suber zinc finger AN1 and C2H2 domain-containing stress-associated protein 11 (LOC112027911), mRNA	Zinc finger AN1 and C2H2 domain-containing stress-associated protein 11 OS=Arabidopsis thaliana OX=3702 GN=SAP11 PE=2 SV=1	AN1-like Zinc finger//Zinc finger, C2H2 type//zinc-ribbon	--	zinc ion binding//ubiquitin protein ligase activity//nucleic acid binding	--
Cluster-35363.5976	6.08	4.11	5.75	5.98	6.24	7.55	3.09	3.14	4.92	6.28	6.09	6.47	uncharacterized protein LOC112030133 isoform X1 [Quercus suber]	PREDICTED: Quercus suber uncharacterized LOC112030133 (LOC112030133), transcript variant X2, mRNA	--	SbmA/BacA-like family	peptide transport	peptide transmembrane transporter activity	integral component of membrane
Cluster-35363.17803	8.57	6.15	7.97	8.63	7.59	9.43	4.8	4.58	6.88	7.54	7.85	8.08	zinc finger CCCH domain-containing protein 19 [Quercus suber]	PREDICTED: Juglans regia zinc finger CCCH domain-containing protein 19-like (LOC109010601), mRNA	Zinc finger CCCH domain-containing protein 19 OS=Arabidopsis thaliana OX=3702 GN=NERD PE=1 SV=3	SWIB/MDM2 domain//GYF domain//Zinc finger C-x8-C-x5-C-x3-H type (and similar)//Plus-3 domain	--	protein binding//metal ion binding//DNA binding	--
Cluster-35363.18796	35.51	40.58	29.65	24.31	20.19	26.67	97.33	100.04	62.31	27.37	47.15	46.81	aspartyl protease family protein 1-like [Quercus suber]	PREDICTED: Juglans regia aspartyl protease family protein 1-like (LOC109021432), mRNA	Aspartyl protease family protein 1 OS=Arabidopsis thaliana OX=3702 GN=APF1 PE=2 SV=1	--	--	--	--
Cluster-35363.17169	298.28	411.29	225.75	95.85	113.21	126.34	390.79	465.6	230.84	117.53	210.65	146.13	mitogen-activated protein kinase kinase 2 [Betula platyphylla]	Betula platyphylla mitogen-activated protein kinase kinase 2 mRNA, complete cds	Mitogen-activated protein kinase kinase 2 OS=Arabidopsis thaliana OX=3702 GN=MKK2 PE=1 SV=2	Protein kinase domain	protein phosphorylation	ATP binding//protein kinase activity	--
Cluster-35363.9420	26.28	20.14	25.3	24.84	24.92	26.81	15.8	15.38	21.18	27.81	26.87	24.82	PREDICTED: uncharacterized protein LOC108994069 isoform X1 [Juglans regia]	PREDICTED: Juglans regia uncharacterized LOC108994069 (LOC108994069), transcript variant X1, mRNA	Spastin OS=Danio rerio OX=7955 GN=spast PE=2 SV=2	RNA helicase//AAA domain (Cdc48 subfamily)//PhoH-like protein//TIP49 P-loop domain//AAA domain (dynein-related subfamily)//IstB-like ATP binding protein//Holliday junction DNA helicase RuvB P-loop domain//ATPase family associated with various cellular activities (AAA)//FHA domain//ATPase family associated with various cellular activities (AAA)	DNA repair//DNA recombination	DNA helicase activity//ATP binding//RNA binding//protein binding//four-way junction helicase activity//ATPase activity//RNA helicase activity	Holliday junction helicase complex//replication fork
Cluster-35363.19294	11.47	15.04	12.29	3.26	7.77	3.98	29.71	26.17	19.5	4.35	9.55	11.24	probable polygalacturonase [Quercus suber]	PREDICTED: Juglans regia probable polygalacturonase (LOC108988990), transcript variant X4, mRNA	Probable polygalacturonase OS=Vitis vinifera OX=29760 GN=GSVIVT00026920001 PE=1 SV=1	Glycosyl hydrolases family 28//Late nodulin protein	starch metabolic process//carbohydrate metabolic process//sucrose metabolic process//nodule morphogenesis	metal ion binding//polygalacturonase activity	--
Cluster-35363.17600	66.52	93.34	48.78	45.63	56.91	47.01	233.18	262.45	131.18	45.8	75.8	92.22	probable 1-acylglycerol-3-phosphate O-acyltransferase isoform X3 [Cicer arietinum]	PREDICTED: Juglans regia probable 1-acylglycerol-3-phosphate O-acyltransferase (LOC108991383), mRNA	Probable 1-acylglycerol-3-phosphate O-acyltransferase OS=Oryza sativa subsp. japonica OX=39947 GN=Os09g0520200 PE=3 SV=3	--	--	--	--
Cluster-35363.14000	44.03	54.59	40.2	33.93	33.65	34.29	57.2	53.01	52.33	33.71	45.53	32.09	PREDICTED: transmembrane emp24 domain-containing protein p24delta3-like [Juglans regia]	--	Transmembrane emp24 domain-containing protein p24delta5 OS=Arabidopsis thaliana OX=3702 GN=At1g21900 PE=1 SV=1	R3H domain	--	nucleic acid binding	--
Cluster-35363.1188	1.92	1.32	1.85	1.95	2.44	2.2	1.09	0.55	1.28	2.22	2.29	2.1	PREDICTED: uncharacterized protein LOC109005986 [Juglans regia]	PREDICTED: Juglans regia uncharacterized LOC109005986 (LOC109005986), mRNA	WD repeat-containing protein 6 OS=Rattus norvegicus OX=10116 GN=Wdr6 PE=1 SV=2	Peptidase family C1 propeptide//WD domain, G-beta repeat//Uncharacterised protein family (UPF0239)	regulation of catalytic activity//proteolysis	protein binding//cysteine-type endopeptidase activity	integral component of membrane
Cluster-35363.12596	69.24	56.11	83.04	74.24	68.22	77.78	57.61	50.71	57.59	76.1	66.8	62.06	transmembrane 9 superfamily member 1 isoform X1 [Durio zibethinus]	PREDICTED: Juglans regia transmembrane 9 superfamily member 1-like (LOC109007009), mRNA	Transmembrane 9 superfamily member 1 OS=Arabidopsis thaliana OX=3702 GN=TMN1 PE=1 SV=1	Cytochrome b(C-terminal)/b6/petD//7tm Odorant receptor//Endomembrane protein 70	G protein-coupled receptor signaling pathway, coupled to cyclic nucleotide second messenger//obsolete electron transport//sensory perception of smell	oxidoreductase activity//electron transfer activity//olfactory receptor activity//odorant binding	integral component of membrane//membrane
Cluster-35363.25993	2.04	2.48	1.78	2.6	1.84	3.17	6.13	6.29	4.43	1.34	6.05	3.73	PREDICTED: uncharacterized protein LOC109003866 [Juglans regia]	--	--	--	--	--	--
Cluster-35363.10356	28.29	39.21	26.76	26.32	24.29	33.69	39.03	53.48	37.17	26.07	26.41	39.59	PREDICTED: uncharacterized protein LOC109014483 [Juglans regia]	PREDICTED: Juglans regia uncharacterized LOC109014483 (LOC109014483), mRNA	Uncharacterized protein At1g76660 OS=Arabidopsis thaliana OX=3702 GN=At1g76660 PE=2 SV=1	Sugar efflux transporter for intercellular exchange	--	--	integral component of membrane
Cluster-35363.13716	2.35	2.26	1.63	4.29	2.83	4.62	38.84	21.44	31.25	0.76	3.73	3.11	--	--	--	Acrosome formation-associated factor	acrosomal vesicle exocytosis//endocytosis//fusion of sperm to egg plasma membrane involved in single fertilization	--	plasma membrane
Cluster-35363.5691	6.87	8.17	5.87	6.04	6.28	7.64	17.59	16.03	16	5.55	12.79	11.36	PREDICTED: L-type lectin-domain containing receptor kinase S.1 [Juglans regia]	PREDICTED: Juglans regia L-type lectin-domain containing receptor kinase S.1 (LOC108985873), mRNA	L-type lectin-domain containing receptor kinase S.1 OS=Arabidopsis thaliana OX=3702 GN=LECRKS1 PE=1 SV=1	Legume lectin domain//Protein kinase domain//Protein tyrosine and serine/threonine kinase	protein phosphorylation	protein kinase activity//carbohydrate binding//ATP binding	--
Cluster-35363.18024	11.12	10.56	9.81	7.79	9.77	8.59	22.82	18.66	15.04	10.41	19.5	15.39	PREDICTED: mitochondrial thiamine pyrophosphate carrier-like isoform X1 [Juglans regia]	PREDICTED: Juglans regia mitochondrial thiamine pyrophosphate carrier-like (LOC108995044), transcript variant X1, mRNA	Mitochondrial thiamine diphosphate carrier 2 OS=Arabidopsis thaliana OX=3702 GN=At5g48970 PE=2 SV=1	Commissureless	axon guidance	--	--
Cluster-35363.22730	8.42	6.64	8.37	7.51	6.68	9.72	5.92	3.83	7.54	8.55	6.37	7.69	type II inositol polyphosphate 5-phosphatase 15-like isoform X1 [Quercus suber]	PREDICTED: Juglans regia type II inositol polyphosphate 5-phosphatase 15-like (LOC109007153), mRNA	Type II inositol polyphosphate 5-phosphatase 15 OS=Arabidopsis thaliana OX=3702 GN=IP5P15 PE=1 SV=2	--	--	--	--
Cluster-35363.18952	54.22	78.84	40.23	17.9	15.79	19.43	142.17	112.66	110.32	36.74	48.88	46.19	WRKY transcription factor 7 [Juglans regia]	PREDICTED: Juglans regia probable WRKY transcription factor 7 (LOC109009107), mRNA	Probable WRKY transcription factor 7 OS=Arabidopsis thaliana OX=3702 GN=WRKY7 PE=2 SV=1	WRKY DNA -binding domain//Guanylin precursor	regulation of transcription, DNA-templated	DNA-binding transcription factor activity//sequence-specific DNA binding//guanylate cyclase activator activity	extracellular region//transcription regulator complex
Cluster-35363.8824	13.44	24.18	12.76	7.79	8.06	8.38	28.39	33.8	11.33	8.83	6.52	6.11	uncharacterized protein LOC112010673 [Quercus suber]	--	--	FtsH Extracellular	--	ATP binding//metalloendopeptidase activity//zinc ion binding	integral component of membrane
Cluster-35363.3524	6.48	5	6.84	7.16	5.96	7.65	3.39	2.27	6.98	8.49	6.89	4.88	PREDICTED: uncharacterized protein LOC108996168 [Juglans regia]	PREDICTED: Juglans regia Na(+)/H(+) antiporter NhaD (LOC108996168), transcript variant X2, mRNA	Sodium/proton antiporter 1 OS=Arabidopsis thaliana OX=3702 GN=NHD1 PE=2 SV=1	SecE/Sec61-gamma subunits of protein translocation complex//Citrate transporter	intracellular protein transport//transmembrane transport//protein targeting	--	integral component of membrane//membrane
Cluster-35363.21601	25.88	49.9	26.64	7.45	15.36	4.93	142.01	266.68	27.19	24.31	22.37	23.45	--	PREDICTED: Ricinus communis cysteine-rich and transmembrane domain-containing protein WIH1 (LOC107261742), mRNA	--	--	--	--	--
Cluster-35363.27699	2.87	3.88	2.25	1.07	1.23	1.19	43.9	51.37	14.72	8.55	17.27	4.62	calmodulin-2/4 isoform X1 [Durio zibethinus]	PREDICTED: Quercus suber uncharacterized LOC112020947 (LOC112020947), mRNA	Calmodulin-like protein 8 OS=Arabidopsis thaliana OX=3702 GN=CML8 PE=1 SV=1	Cytoskeletal-regulatory complex EF hand//EF hand//EF-hand domain pair//EF-hand domain//EF hand//Dockerin type I domain	polysaccharide catabolic process//carbohydrate metabolic process	protein binding//hydrolase activity, hydrolyzing O-glycosyl compounds//calcium ion binding	--
Cluster-35363.13597	58.32	68.38	24.14	42.35	36.77	41.04	189.23	227.66	103.4	90.73	115.84	102.55	PREDICTED: pentatricopeptide repeat-containing protein At2g04860 isoform X1 [Juglans regia]	PREDICTED: Juglans regia pentatricopeptide repeat-containing protein At2g04860 (LOC108985793), transcript variant X1, mRNA	Pentatricopeptide repeat-containing protein At2g04860 OS=Arabidopsis thaliana OX=3702 GN=PCMP-E74 PE=2 SV=3	Alpha amylase, catalytic domain//Curli production assembly/transport component CsgG//Alpha-amylase C-terminal beta-sheet domain//Glycosyl hydrolase family 70	starch metabolic process//sucrose metabolic process//carbohydrate metabolic process//glucan biosynthetic process	alpha-amylase activity//catalytic activity//glucosyltransferase activity//calcium ion binding	outer membrane-bounded periplasmic space
Cluster-35363.11433	27.08	23.14	20.39	21.77	16.53	17.1	39.87	31.05	33.33	14.46	23.02	21.64	PREDICTED: gamma-glutamyltranspeptidase 1 [Juglans regia]	PREDICTED: Juglans regia gamma-glutamyltranspeptidase 1 (LOC109004134), mRNA	Glutathione hydrolase 1 OS=Arabidopsis thaliana OX=3702 GN=GGT1 PE=2 SV=1	--	--	--	--
Cluster-35363.11248	9.89	8.67	3.72	3.24	2.01	3.15	20.78	15.46	11.62	1.14	8.53	6.44	cysteine-rich receptor-like protein kinase 10 [Quercus suber]	PREDICTED: Quercus suber cysteine-rich receptor-like protein kinase 10 (LOC112006151), mRNA	Cysteine-rich receptor-like protein kinase 10 OS=Arabidopsis thaliana OX=3702 GN=CRK10 PE=1 SV=3	Tetraacyldisaccharide-1-P 4'-kinase//Protein kinase domain//Protein tyrosine and serine/threonine kinase	lipid A biosynthetic process//pantothenate biosynthetic process//protein phosphorylation//lipopolysaccharide biosynthetic process	ATP binding//tetraacyldisaccharide 4'-kinase activity//protein kinase activity	--
Cluster-35363.11010	10.07	10	13.98	18.33	17.96	19.96	6.05	6.44	6.65	16.29	12.41	13.5	PREDICTED: uncharacterized protein LOC108986873 isoform X2 [Juglans regia]	Corylus avellana clone B667 microsatellite sequence	--	--	--	--	--
Cluster-35363.18939	4.3	5.09	3.98	3.54	4.38	3.35	6.66	5.74	4.63	5	4.36	3.61	50S ribosomal protein [Actinidia chinensis var. chinensis]	PREDICTED: Juglans regia uncharacterized LOC109002643 (LOC109002643), transcript variant X5, mRNA	--	Elongation complex protein 6//Ribosomal L18 of archaea, bacteria, mitoch. and chloroplast	translation//ribosome biogenesis//tRNA wobble uridine modification	structural constituent of ribosome	Elongator holoenzyme complex//ribosome
Cluster-35363.16245	29.17	30.76	32.61	33.17	38.4	36.87	49.3	59.69	42.92	38.28	43.07	33.65	uncharacterized protein LOC110716596 isoform X2 [Chenopodium quinoa]	PREDICTED: Juglans regia transmembrane protein 230-like (LOC109008182), transcript variant X3, mRNA	--	--	--	--	--
Cluster-35363.27832	16.07	20.35	13.57	7.39	7.72	7.28	28.63	29.78	22.97	10.22	18.98	14.06	PREDICTED: UPF0481 protein At3g47200-like [Juglans regia]	PREDICTED: Juglans regia UPF0481 protein At3g47200-like (LOC108984201), mRNA	UPF0481 protein At3g47200 OS=Arabidopsis thaliana OX=3702 GN=At3g47200 PE=2 SV=1	--	--	--	--
Cluster-35363.15380	43.2	52.61	31.79	24.62	26.03	25.24	74.96	72.02	64.85	26.03	48.93	43.94	PREDICTED: probable protein phosphatase 2C 44 isoform X2 [Juglans regia]	PREDICTED: Juglans regia probable protein phosphatase 2C 44 (LOC109000954), transcript variant X2, mRNA	Probable protein phosphatase 2C 44 OS=Oryza sativa subsp. japonica OX=39947 GN=Os04g0609600 PE=2 SV=1	Protein phosphatase 2C	--	catalytic activity	--
Cluster-35363.5479	2.18	3.04	1.87	2.8	2.32	2.98	9.24	9.63	6.09	3.16	4.62	4.74	PREDICTED: sperm-associated antigen 1A-like [Juglans regia]	PREDICTED: Juglans regia sperm-associated antigen 1A-like (LOC108999512), mRNA	--	Major core protein p19//Oxaloacetate decarboxylase, gamma chain	pyruvate metabolic process//sodium ion export across plasma membrane//arginine metabolic process//sodium ion transport//proline metabolic process	structural molecule activity//sodium ion transmembrane transporter activity//oxaloacetate decarboxylase activity	membrane//viral nucleocapsid
Cluster-35363.24331	12.12	12.55	10.7	9.43	12.31	11.62	15.99	17.12	14.01	9.84	14.1	13.34	PREDICTED: potassium channel KAT1-like isoform X1 [Juglans regia]	Corylus avellana AT1G30000 mRNA, partial sequence	Mannosyl-oligosaccharide 1,2-alpha-mannosidase MNS3 OS=Arabidopsis thaliana OX=3702 GN=MNS3 PE=1 SV=1	Glycosyl hydrolase family 47//HSF-type DNA-binding//Ribosomal protein S26e//Ion transport protein	ion transport//ribosome biogenesis//transmembrane transport//translation//regulation of transcription, DNA-templated//carbohydrate metabolic process	calcium ion binding//structural constituent of ribosome//ion channel activity//sequence-specific DNA binding//DNA-binding transcription factor activity//mannosyl-oligosaccharide 1,2-alpha-mannosidase activity	membrane//transcription regulator complex//host cell nucleus//ribosome
Cluster-35363.6974	12.56	11.41	13.2	15.11	13.05	15.06	9.96	10.12	12.77	14.41	12.3	11.32	PREDICTED: cell division cycle 5-like protein [Juglans regia]	PREDICTED: Juglans regia cell division cycle 5-like protein (LOC109004808), mRNA	Cell division cycle 5-like protein OS=Arabidopsis thaliana OX=3702 GN=CDC5 PE=1 SV=2	Pex26 protein	protein import into peroxisome membrane	protein-containing complex binding	integral component of peroxisomal membrane
Cluster-35363.13521	44.64	35.55	43.39	38.65	40.64	35.14	20.51	18.7	29.97	49.22	41.55	31.86	multifunctional methyltransferase subunit TRM112 homolog A-like [Quercus suber]	PREDICTED: Juglans regia multifunctional methyltransferase subunit TRM112-like protein At1g22270 (LOC109007411), mRNA	Multifunctional methyltransferase subunit TRM112 homolog A OS=Arabidopsis thaliana OX=3702 GN=TRM112A PE=1 SV=1	--	--	--	--
Cluster-28319.0	4.97	5.42	5.06	5.62	5.6	4.43	10.58	8.57	8.09	6.39	8.2	5.75	nicotinamide adenine dinucleotide transporter 2, mitochondrial-like [Quercus suber]	PREDICTED: Quercus suber nicotinamide adenine dinucleotide transporter 2, mitochondrial-like (LOC112039500), mRNA	Nicotinamide adenine dinucleotide transporter 2, mitochondrial OS=Arabidopsis thaliana OX=3702 GN=NDT2 PE=1 SV=1	--	--	--	--
Cluster-35363.17159	20.31	7.84	5.1	1.19	6.54	5.32	28.29	38.81	13.46	2.86	15.27	7.23	protein SIEVE ELEMENT OCCLUSION B-like [Quercus suber]	--	--	--	--	--	--
Cluster-35363.1149	9.93	6.64	9.02	14.87	9.86	14.9	3.27	4.24	5.99	9.82	9.65	14.74	uncharacterized protein LOC112008782 [Quercus suber]	PREDICTED: Juglans regia uncharacterized LOC108985587 (LOC108985587), mRNA	--	RanBP1 domain//Subunit CCDC53 of WASH complex	intracellular transport	--	WASH complex
Cluster-35363.15446	13.34	15.53	7.14	5.7	9.78	7.39	31.22	26.62	19.52	6.48	14.25	18.38	putative mitochondrial protein [Nicotiana attenuata]	Betula pendula genome assembly, organelle: mitochondrion	Uncharacterized mitochondrial protein AtMg00660 OS=Arabidopsis thaliana OX=3702 GN=AtMg00660 PE=4 SV=1	--	--	--	--
Cluster-35363.9858	12.67	12.77	5.32	6.48	7	4.31	14.31	21.62	20.74	3.48	14.85	8.13	LEAF RUST 10 DISEASE-RESISTANCE LOCUS RECEPTOR-LIKE PROTEIN KINASE-like 2.1 [Populus trichocarpa]	PREDICTED: Quercus suber LEAF RUST 10 DISEASE-RESISTANCE LOCUS RECEPTOR-LIKE PROTEIN KINASE-like 2.5 (LOC111987828), mRNA	Protein SUPPRESSOR OF NPR1-1 CONSTITUTIVE 4 OS=Arabidopsis thaliana OX=3702 GN=LRK10L-2.6 PE=1 SV=1	Protein kinase domain//Protein tyrosine and serine/threonine kinase	protein phosphorylation	ATP binding//protein kinase activity	--
Cluster-35363.13545	1.85	3.35	2.06	1.98	1.87	2.26	3.63	8.25	2.63	1.33	1.33	1.86	PREDICTED: TMV resistance protein N-like [Juglans regia]	PREDICTED: Quercus suber TMV resistance protein N-like (LOC111986000), mRNA	Disease resistance protein RPV1 OS=Vitis rotundifolia OX=103349 GN=RPV1 PE=1 SV=1	ATPase family associated with various cellular activities (AAA)//TIR domain//NB-ARC domain//TIR domain//ATPase domain predominantly from Archaea//ABC transporter//Archaea-specific editing domain of threonyl-tRNA synthetase	threonyl-tRNA aminoacylation//threonine metabolic process//L-serine metabolic process//signal transduction//glycine metabolic process	threonine-tRNA ligase activity//ATPase activity//protein binding//zinc ion binding//ATP binding//ADP binding	cytoplasm
Cluster-35363.16935	19.82	68.88	6.65	2.93	3.47	4.35	131.64	247.85	46.64	0.83	6.78	17.73	G-type lectin S-receptor-like serine/threonine-protein kinase At1g11300 [Quercus suber]	--	--	--	--	--	--
Cluster-35363.20130	58.1	58.47	51.4	44.23	53.71	47.17	66.64	73.51	55.92	40.69	41.34	55.78	PREDICTED: alpha,alpha-trehalose-phosphate synthase [UDP-forming] 6 [Juglans regia]	PREDICTED: Juglans regia alpha,alpha-trehalose-phosphate synthase [UDP-forming] 6 (LOC109004002), transcript variant X2, mRNA	Alpha,alpha-trehalose-phosphate synthase [UDP-forming] 6 OS=Arabidopsis thaliana OX=3702 GN=TPS6 PE=1 SV=2	Trehalose-phosphatase//Glycosyltransferase family 20	trehalose biosynthetic process	catalytic activity	--
Cluster-35363.17969	15.93	16.05	15.29	5.83	7.14	5.77	41.41	50.56	42.25	2.31	14.02	15.32	PREDICTED: rust resistance kinase Lr10-like [Juglans regia]	PREDICTED: Juglans regia LEAF RUST 10 DISEASE-RESISTANCE LOCUS RECEPTOR-LIKE PROTEIN KINASE-like 2.1 (LOC108984298), transcript variant X3, mRNA	PR5-like receptor kinase OS=Arabidopsis thaliana OX=3702 GN=PR5K PE=1 SV=1	SCIMP protein//Protein tyrosine and serine/threonine kinase//Protein kinase domain	protein phosphorylation	ATP binding//protein kinase activity	immunological synapse//integral component of membrane//tetraspanin-enriched microdomain
Cluster-35363.15227	51.76	43.24	61.62	50.1	33.75	56.86	28.67	25.26	32.68	57.72	50.28	42.55	PREDICTED: uncharacterized protein At5g49945-like [Juglans regia]	PREDICTED: Juglans regia uncharacterized protein At5g49945-like (LOC108982286), mRNA	Uncharacterized protein At5g49945 OS=Arabidopsis thaliana OX=3702 GN=At5g49945 PE=2 SV=1	Outer membrane protein (OmpH-like)//ATP:dephospho-CoA triphosphoribosyl transferase	phosphorylation	ATP binding//unfolded protein binding//triphosphoribosyl-dephospho-CoA synthase activity	--
Cluster-35363.17560	8.85	18.12	12.63	9.15	16.85	7.78	22.71	39.95	12.64	13.56	16.11	16.53	PREDICTED: probable serine/threonine-protein kinase At4g35230 [Gossypium hirsutum]	PREDICTED: Gossypium arboreum probable serine/threonine-protein kinase At4g35230 (LOC108474133), mRNA	Serine/threonine-protein kinase BSK1 OS=Arabidopsis thaliana OX=3702 GN=BSK1 PE=1 SV=1	Tetratricopeptide repeat	--	protein binding	--
Cluster-35363.18460	20.76	18.39	12.35	11.16	17.63	15.67	33.08	39.7	34.48	15.95	16.72	19.77	PREDICTED: crocetin glucosyltransferase, chloroplastic-like [Juglans regia]	--	UDP-glycosyltransferase 75C1 OS=Solanum lycopersicum OX=4081 GN=UGT75C1 PE=1 SV=1	CobB/CobQ-like glutamine amidotransferase domain//Glycosyltransferase family 28 C-terminal domain//UDP-glucoronosyl and UDP-glucosyl transferase//RNA polymerases M/15 Kd subunit	transcription, DNA-templated//cobalamin biosynthetic process	catalytic activity//transferase activity, transferring hexosyl groups	--
Cluster-35363.12213	32.33	27.91	42.77	36.73	32.62	38.28	26.58	21.33	29.21	43.49	33.5	36.2	PREDICTED: probable sodium-coupled neutral amino acid transporter 6 [Juglans regia]	PREDICTED: Juglans regia probable sodium-coupled neutral amino acid transporter 6 (LOC108988175), transcript variant X2, mRNA	Amino acid transporter AVT6A OS=Arabidopsis thaliana OX=3702 GN=AVT6A PE=2 SV=1	Tryptophan/tyrosine permease family	amino acid transmembrane transport	--	--
Cluster-35363.13291	9.13	10.05	3.35	1.52	2.18	1.97	14.45	21.04	12.77	0.54	5.39	4.83	receptor-like protein kinase FERONIA [Quercus suber]	PREDICTED: Quercus suber receptor-like protein kinase FERONIA (LOC111986360), mRNA	Receptor-like protein kinase FERONIA OS=Arabidopsis thaliana OX=3702 GN=FER PE=1 SV=1	Protein kinase domain//Protein tyrosine and serine/threonine kinase	protein phosphorylation	protein kinase activity//ATP binding	--
Cluster-35363.4793	5.32	7.22	3.77	3.17	3.92	3.36	11.61	8.96	6.21	7.87	6.74	4.56	PREDICTED: carboxypeptidase SOL1 isoform X2 [Tarenaya hassleriana]	PREDICTED: Juglans regia carboxypeptidase SOL1 (LOC109011381), transcript variant X4, mRNA	Carboxypeptidase SOL1 OS=Arabidopsis thaliana OX=3702 GN=SOL1 PE=2 SV=1	Zinc carboxypeptidase	proteolysis	metallocarboxypeptidase activity//zinc ion binding	--
Cluster-35363.17826	369.54	367.91	288.46	223.83	276.33	268.22	781.99	573.04	626.84	425.97	509.28	414.85	PREDICTED: probable calcium-binding protein CML36 [Juglans regia]	PREDICTED: Juglans regia probable calcium-binding protein CML36 (LOC108988409), mRNA	Probable calcium-binding protein CML36 OS=Arabidopsis thaliana OX=3702 GN=CML36 PE=2 SV=1	EF hand//EF-hand domain pair//EF hand//EF-hand domain	--	calcium ion binding	--
Cluster-35363.22808	24.78	19.77	23.13	28.68	25.43	27.19	18.96	16.87	23.13	30.09	25.6	26.35	PREDICTED: pantothenate kinase 2 isoform X1 [Juglans regia]	PREDICTED: Juglans regia pantothenate kinase 2 (LOC108982557), transcript variant X4, mRNA	Pantothenate kinase 2 OS=Arabidopsis thaliana OX=3702 GN=PANK2 PE=1 SV=2	Fumble	coenzyme A biosynthetic process//pantothenate biosynthetic process	pantothenate kinase activity//ATP binding	--
Cluster-35363.25719	2.1	1.89	1.57	1.12	1.08	1.15	2.7	2.63	3.38	1.62	1.44	1.78	mitochondrial substrate carrier family protein B-like [Coffea arabica]	PREDICTED: Prunus persica mitochondrial substrate carrier family protein B (LOC18773257), transcript variant X2, mRNA	Mitochondrial substrate carrier family protein B OS=Dictyostelium discoideum OX=44689 GN=mcfB PE=3 SV=1	--	--	--	--
Cluster-35363.22886	13.2	11.1	15.81	16.71	17.62	18.97	7.72	10.53	8.64	13.55	14.35	14.22	protein RNA-directed DNA methylation 3 isoform X3 [Quercus suber]	PREDICTED: Quercus suber protein RNA-directed DNA methylation 3 (LOC111992100), transcript variant X3, mRNA	Protein RNA-directed DNA methylation 3 OS=Arabidopsis thaliana OX=3702 GN=RDM3 PE=1 SV=1	Tetratricopeptide repeat//XPC-binding domain	nucleotide-excision repair//proteasome-mediated ubiquitin-dependent protein catabolic process//DNA repair	damaged DNA binding//protein binding	--
Cluster-35363.27776	5.58	5.61	6.91	3.08	2.69	3.34	12.04	11.1	8.98	6.54	7.24	5.17	UDP-glycosyltransferase 87A2-like [Quercus suber]	PREDICTED: Quercus suber UDP-glycosyltransferase 87A2-like (LOC112032031), mRNA	UDP-glycosyltransferase 87A2 OS=Arabidopsis thaliana OX=3702 GN=UGT87A2 PE=1 SV=1	UDP-glucoronosyl and UDP-glucosyl transferase	--	transferase activity, transferring hexosyl groups	--
Cluster-35363.8131	44.72	40.1	51.8	37.64	44.22	42.9	23.27	12.35	28.9	33.46	37.54	35.96	uncharacterized protein LOC112025660 isoform X1 [Quercus suber]	PREDICTED: Quercus suber uncharacterized LOC112025660 (LOC112025660), transcript variant X1, mRNA	E3 ubiquitin-protein ligase APD3 OS=Arabidopsis thaliana OX=3702 GN=APD3 PE=2 SV=1	Zinc finger, C3HC4 type (RING finger)	--	metal ion binding	--
Cluster-35363.10890	27.3	22.67	29.57	29.16	27	29.64	18.23	18.46	22.66	21.93	24.01	26.27	PREDICTED: TBCC domain-containing protein 1-like [Juglans regia]	PREDICTED: Juglans regia TBCC domain-containing protein 1-like (LOC108981747), mRNA	TBCC domain-containing protein 1 OS=Homo sapiens OX=9606 GN=TBCCD1 PE=2 SV=1	Adenylate cyclase associated (CAP) C terminal//Mitochondrial-associated sphingomyelin phosphodiesterase	glycosphingolipid metabolic process//cytoskeleton organization	actin binding//sphingomyelin phosphodiesterase D activity	--
Cluster-35363.9853	1.94	3.06	1.02	1.51	1.09	1.24	6.93	4.54	6.08	0.24	1.19	1.26	PREDICTED: LEAF RUST 10 DISEASE-RESISTANCE LOCUS RECEPTOR-LIKE PROTEIN KINASE-like 2.1 [Pyrus x bretschneideri]	PREDICTED: Quercus suber LEAF RUST 10 DISEASE-RESISTANCE LOCUS RECEPTOR-LIKE PROTEIN KINASE-like 2.5 (LOC112001823), mRNA	Probable receptor-like protein kinase At5g39020 OS=Arabidopsis thaliana OX=3702 GN=At5g39020 PE=2 SV=1	--	--	--	--
Cluster-35363.7416	17.09	15.66	17.94	3.91	13.88	5.91	53.08	50.7	18.07	15.35	6.79	5.68	--	--	--	--	--	--	--
Cluster-35363.18990	52.16	68.88	34.17	40.55	39.41	42.1	150.91	109.77	67.43	36.03	52.65	84	probable protein phosphatase 2C 58 isoform X1 [Populus trichocarpa]	PREDICTED: Quercus suber probable protein phosphatase 2C 58 (LOC112001686), mRNA	Probable protein phosphatase 2C 58 OS=Arabidopsis thaliana OX=3702 GN=At4g28400 PE=2 SV=1	Protein phosphatase 2C//NADH-ubiquinone oxidoreductase B12 subunit family	electron transport chain	catalytic activity	mitochondrion
Cluster-35363.26198	18.12	17.55	22.12	21.93	22.28	23.99	14.84	13.03	19.37	24.26	22.27	23.18	U5 small nuclear ribonucleoprotein 40 kDa protein-like [Quercus suber]	PREDICTED: Quercus suber U5 small nuclear ribonucleoprotein 40 kDa protein-like (LOC112027028), mRNA	U5 small nuclear ribonucleoprotein 40 kDa protein OS=Mus musculus OX=10090 GN=Snrnp40 PE=1 SV=1	WD domain, G-beta repeat	--	protein binding	--
Cluster-35363.19912	13.6	10.54	13.83	14.53	13.86	16.04	9.77	6.85	7.69	13.73	12.56	14.37	PREDICTED: putative membrane-bound O-acyltransferase C24H6.01c isoform X1 [Juglans regia]	PREDICTED: Juglans regia putative membrane-bound O-acyltransferase C24H6.01c (LOC108980963), transcript variant X1, mRNA	Putative membrane-bound O-acyltransferase C24H6.01c OS=Schizosaccharomyces pombe (strain 972 / ATCC 24843) OX=284812 GN=SPAC24H6.01c PE=3 SV=4	--	--	--	--
Cluster-35363.19796	19.65	24.13	10.7	16.37	15.7	18.18	41.27	32.79	39.18	17.21	25.8	19.82	PREDICTED: protein LURP-one-related 7-like isoform X2 [Juglans regia]	PREDICTED: Juglans regia protein LURP-one-related 7-like (LOC108983922), transcript variant X2, mRNA	Protein LURP-one-related 7 OS=Arabidopsis thaliana OX=3702 GN=At2g30270 PE=2 SV=1	--	--	--	--
Cluster-35363.11627	90.26	145.02	71.51	10.31	25.25	18.56	363.44	488.41	324	152.38	215.38	110.58	PREDICTED: U-box domain-containing protein 21-like [Juglans regia]	Morella rubra microsatellite ZJU105 sequence	U-box domain-containing protein 21 OS=Arabidopsis thaliana OX=3702 GN=PUB21 PE=2 SV=1	Zinc-finger of the MIZ type in Nse subunit//U-box domain	protein ubiquitination	zinc ion binding//ubiquitin-protein transferase activity	--
Cluster-35363.22509	8.06	6.78	7.57	8.96	9.24	9.65	3.78	3.51	4.88	11.34	6.45	6.36	protein FLX-like 3 [Quercus suber]	PREDICTED: Quercus suber protein FLX-like 3 (LOC112018538), mRNA	Protein FLX-like 3 OS=Arabidopsis thaliana OX=3702 GN=FLXL3 PE=1 SV=1	Leucine-rich repeats of kinetochore protein Cenp-F/LEK1//Initiation control protein YabA//Homeobox associated leucine zipper//Bacteriophage Rz lysis protein//Protein SOGA//Outer membrane protein (OmpH-like)//Prominin//Lipoprotein leucine-zipper//Membrane-associating domain//Cell division protein ZapB//TPR/MLP1/MLP2-like protein//bZIP transcription factor//Centromere protein H (CENP-H)//Centrosomi…	protein import into nucleus//viral release from host cell//kinetochore assembly//cell septum assembly//defense response to virus//cytolysis//regulation of autophagy//FtsZ-dependent cytokinesis//regulation of transcription, DNA-templated//neuronal signal transduction//DNA replication	unfolded protein binding//protein homodimerization activity//sequence-specific DNA binding//DNA-binding transcription factor activity//dynein complex binding//transcription factor binding//syntaxin binding	outer membrane//rough endoplasmic reticulum membrane//extracellular space//kinetochore//microtubule organizing center//transcription regulator complex//integral component of membrane//membrane//cytoplasm
Cluster-35363.21019	38.59	58.1	34.21	33.38	35.66	32.96	114.45	161.85	29.32	75.39	54.13	70.5	MLO-like protein 1 isoform X2 [Quercus suber]	PREDICTED: Quercus suber MLO-like protein 1 (LOC112031069), transcript variant X2, mRNA	MLO-like protein 1 OS=Arabidopsis thaliana OX=3702 GN=MLO1 PE=1 SV=1	Mlo family	defense response	--	integral component of membrane
Cluster-35363.27152	3.5	3.54	2.25	3.62	3.45	3.27	5.45	6.13	4.95	2.61	4.23	3.97	fluoride export protein 2-like isoform X1 [Quercus suber]	PREDICTED: Quercus suber fluoride export protein 2-like (LOC112028348), transcript variant X5, mRNA	--	CrcB-like protein, Camphor Resistance (CrcB)	--	--	integral component of membrane
Cluster-35363.18123	68.33	71.53	60.97	38.95	37.76	48.97	99.49	105.15	96.08	55.57	69.08	57.89	calcium-dependent protein kinase 26 [Elaeis guineensis]	PREDICTED: Quercus suber calcium-dependent protein kinase 26 (LOC112033127), mRNA	Calcium-dependent protein kinase 5 OS=Solanum tuberosum OX=4113 GN=CPK5 PE=2 SV=1	Protein kinase domain//Protein tyrosine and serine/threonine kinase//EF hand	protein phosphorylation	protein kinase activity//ATP binding//calcium ion binding	--
Cluster-35363.3767	10.85	11.96	12.44	8.24	10.11	8.14	20.22	31.25	11.28	8.89	8.41	10.17	PREDICTED: U-box domain-containing protein 45 [Juglans regia]	PREDICTED: Juglans regia U-box domain-containing protein 45 (LOC109019801), transcript variant X2, mRNA	U-box domain-containing protein 45 OS=Arabidopsis thaliana OX=3702 GN=PUB45 PE=1 SV=1	Integrase Zinc binding domain//Armadillo/beta-catenin-like repeat//U-box domain//Zinc-finger of the MIZ type in Nse subunit	protein ubiquitination	protein binding//zinc ion binding//ubiquitin-protein transferase activity	--
Cluster-35363.12429	141.63	166.33	131.94	100.68	127.16	111.65	189.67	194.32	137.86	89.92	110.12	161.13	PREDICTED: ethylene-responsive transcription factor 3-like [Juglans regia]	Eriobotrya japonica transcription factor ERF12 (ERF12) mRNA, complete cds	Ethylene-responsive transcription factor 3 OS=Arabidopsis thaliana OX=3702 GN=ERF3 PE=1 SV=1	AP2 domain	regulation of transcription, DNA-templated	DNA-binding transcription factor activity	transcription regulator complex
Cluster-35363.27534	9.33	9.24	6.79	4.21	6.58	4.32	28.27	24.65	10.65	4.41	4.42	6.19	probable magnesium transporter NIPA3 isoform X2 [Prunus persica]	PREDICTED: Juglans regia probable magnesium transporter NIPA6 (LOC108994649), transcript variant X3, mRNA	Probable magnesium transporter NIPA3 OS=Arabidopsis thaliana OX=3702 GN=At1g34470 PE=2 SV=1	EamA-like transporter family//Magnesium transporter NIPA	magnesium ion transport	magnesium ion transmembrane transporter activity	integral component of membrane//membrane
Cluster-35363.20343	52.55	84.05	35.62	11.43	26.25	20.05	87.57	121.38	29.24	32.76	23.15	43.77	NAC domain-containing protein 83-like [Hevea brasiliensis]	PREDICTED: Juglans regia NAC domain-containing protein 83-like (LOC109001315), mRNA	NAC domain-containing protein 83 OS=Arabidopsis thaliana OX=3702 GN=NAC083 PE=1 SV=1	No apical meristem (NAM) protein	regulation of transcription, DNA-templated	DNA binding	--
Cluster-35363.22640	13.48	9.82	13.15	13.42	11.74	11.7	7.33	6.84	8.45	11.26	9.05	9.94	large proline-rich protein BAG6-like isoform X3 [Quercus suber]	PREDICTED: Quercus suber large proline-rich protein bag6-B-like (LOC112023190), transcript variant X2, mRNA	Ubiquitin-like domain-containing protein CIP73 OS=Lotus japonicus OX=34305 GN=CIP73 PE=1 SV=1	Ubiquitin-like domain//Ubiquitin family	--	protein binding	--
Cluster-35363.11853	9.94	11.5	12.2	11.67	11.05	10.68	5.45	4.24	4.59	10.29	12.09	11.05	PREDICTED: transcription factor bHLH77-like [Juglans regia]	PREDICTED: Quercus suber PH, RCC1 and FYVE domains-containing protein 1 (LOC111988879), mRNA	Transcription factor bHLH77 OS=Arabidopsis thaliana OX=3702 GN=BHLH77 PE=1 SV=1	Anaphase-promoting complex subunit 11 RING-H2 finger//RING-variant domain//RING-H2 zinc finger domain//Lipoprotein leucine-zipper//N-glycosylation protein//Zinc finger, C3HC4 type (RING finger)	protein ubiquitination//cellular response to oxidative stress	metal ion binding//ubiquitin-protein transferase activity//zinc ion binding	outer membrane//anaphase-promoting complex//endoplasmic reticulum membrane
Cluster-35363.23436	9.16	7.28	12.09	8.67	8.62	10.42	5.34	5.46	5.94	8.98	8.96	6.67	PREDICTED: conserved oligomeric Golgi complex subunit 5 [Juglans regia]	PREDICTED: Juglans regia conserved oligomeric Golgi complex subunit 5 (LOC109019192), mRNA	Conserved oligomeric Golgi complex subunit 5 OS=Arabidopsis thaliana OX=3702 GN=COG5 PE=1 SV=1	Golgi transport complex subunit 5	intra-Golgi vesicle-mediated transport	--	Golgi transport complex
Cluster-35363.8751	24.58	19.85	24.69	23.93	24.44	25.58	19.08	17.61	22.5	21.45	22.95	20.8	serine/threonine-protein phosphatase BSL3 [Ziziphus jujuba]	PREDICTED: Quercus suber serine/threonine-protein phosphatase BSL3 (LOC112019204), mRNA	Serine/threonine-protein phosphatase BSL3 OS=Arabidopsis thaliana OX=3702 GN=BSL3 PE=1 SV=2	Kelch motif//Kelch motif//Calcineurin-like phosphoesterase//BED zinc finger	--	protein binding//DNA binding//hydrolase activity	--
Cluster-35363.12598	27.66	35.4	21.59	6.95	6.34	7.44	133.06	111.87	175.09	40.8	58.63	48.46	PREDICTED: uncharacterized protein LOC109008154 isoform X1 [Juglans regia]	PREDICTED: Juglans regia uncharacterized LOC109008154 (LOC109008154), transcript variant X1, mRNA	--	Insecticidal Crystal Toxin, P42	pathogenesis	--	--
Cluster-35363.13087	32.61	42.76	31.14	33.74	30.04	32.44	76.41	77.95	54.12	35.23	41.99	42.48	PREDICTED: putative glucuronosyltransferase PGSIP8 isoform X2 [Juglans regia]	PREDICTED: Quercus suber putative glucuronosyltransferase PGSIP8 (LOC112028058), transcript variant X3, mRNA	Putative glucuronosyltransferase PGSIP7 OS=Arabidopsis thaliana OX=3702 GN=PGSIP7 PE=3 SV=1	NUMOD3 motif//Glycosyl transferase family 8//Mannosyltransferase putative	protein glycosylation	transferase activity, transferring glycosyl groups//DNA binding	--
Cluster-35363.7991	5.55	4.38	4.75	5.99	5.12	5.81	3.83	3.32	5.05	4.79	4.97	5.72	PREDICTED: sister chromatid cohesion protein PDS5 homolog A isoform X2 [Juglans regia]	PREDICTED: Juglans regia sister chromatid cohesion protein PDS5 homolog A (LOC108988322), transcript variant X2, mRNA	Sister chromatid cohesion protein PDS5 homolog A-B OS=Xenopus laevis OX=8355 GN=pds5a-b PE=1 SV=1	HEAT repeat	--	protein binding	--
Cluster-35363.24319	17.78	11.64	13.22	16.84	13.99	16.38	11.86	9.26	12.43	17.03	15.52	15.01	probable inactive ATP-dependent zinc metalloprotease FTSHI 2, chloroplastic [Quercus suber]	PREDICTED: Juglans regia probable inactive ATP-dependent zinc metalloprotease FTSHI 2, chloroplastic (LOC109004908), mRNA	Probable inactive ATP-dependent zinc metalloprotease FTSHI 2, chloroplastic OS=Arabidopsis thaliana OX=3702 GN=FTSHI2 PE=1 SV=1	Peptidase family S49 N-terminal//Peptidase family M41//IstB-like ATP binding protein//AAA domain (dynein-related subfamily)//AAA domain (Cdc48 subfamily)//TIP49 P-loop domain//Holliday junction DNA helicase RuvB P-loop domain//Cytochrome B6-F complex subunit 5//ATPase family associated with various cellular activities (AAA)	DNA repair//proteolysis//DNA recombination	metalloendopeptidase activity//DNA helicase activity//ATP binding//serine-type endopeptidase activity//ATPase activity//four-way junction helicase activity	Holliday junction helicase complex//plasma membrane//cytochrome b6f complex//replication fork
Cluster-35363.16493	7.41	6.86	6.25	7.04	6.66	6.98	5.22	4.91	5.78	6.7	5.6	6.3	uncharacterized protein LOC112010504 [Quercus suber]	PREDICTED: Juglans regia uncharacterized LOC108983054 (LOC108983054), transcript variant X6, mRNA	--	SAM domain (Sterile alpha motif)	--	protein binding	--
Cluster-35363.4471	8.02	6.03	7.82	8.3	8.77	7.37	4.51	4.6	6.45	9.52	8.69	7.89	PREDICTED: uncharacterized protein LOC108991725 [Juglans regia]	PREDICTED: Juglans regia 5'-nucleotidase SurE-like (LOC108991725), mRNA	5'-nucleotidase SurE OS=Desulfitobacterium hafniense (strain Y51) OX=138119 GN=surE PE=3 SV=1	Survival protein SurE	--	hydrolase activity	--
Cluster-35363.21218	20.96	22.54	12.87	9.05	5.36	9.75	38.08	32.12	44.07	15.14	14.91	15.5	adenine/guanine permease AZG1 [Quercus suber]	PREDICTED: Juglans regia adenine/guanine permease AZG1 (LOC108991922), mRNA	Adenine/guanine permease AZG1 OS=Arabidopsis thaliana OX=3702 GN=AZG1 PE=2 SV=1	Permease family	transmembrane transport	transmembrane transporter activity	membrane
Cluster-35363.6492	3.28	3.23	3.29	4.04	3.53	2.63	1.6	0.44	1.63	3.22	1.61	2.31	hypothetical protein Pyn_37360 [Prunus yedoensis var. nudiflora]	PREDICTED: Durio zibethinus uncharacterized LOC111315015 (LOC111315015), mRNA	--	--	--	--	--
Cluster-35363.27431	8.38	10.17	8.91	8.2	7.2	5.76	14.04	18.55	10.96	8.26	11.16	7.77	PREDICTED: probable glycerol-3-phosphate dehydrogenase [NAD(+)] 1, cytosolic [Juglans regia]	PREDICTED: Quercus suber probable glycerol-3-phosphate dehydrogenase [NAD(+)] 1, cytosolic (LOC112009075), mRNA	Probable glycerol-3-phosphate dehydrogenase [NAD(+)] 2, cytosolic OS=Oryza sativa subsp. japonica OX=39947 GN=Os01g0801600 PE=2 SV=1	Arthropod defensin//Saccharopine dehydrogenase NADP binding domain//NAD-dependent glycerol-3-phosphate dehydrogenase C-terminus//NAD-dependent glycerol-3-phosphate dehydrogenase N-terminus	carbohydrate metabolic process//defense response//glycerolipid metabolic process//glycerol-3-phosphate metabolic process//oxidation-reduction process//glycerol-3-phosphate catabolic process	glycerol-3-phosphate dehydrogenase [NAD+] activity//oxidoreductase activity//NAD binding//oxidoreductase activity, acting on the CH-OH group of donors, NAD or NADP as acceptor	glycerol-3-phosphate dehydrogenase complex
Cluster-35363.7214	12.06	8.63	10.46	15.86	15.39	15.59	7.12	5.39	9.82	12.72	10.76	15.35	histone-lysine N-methyltransferase, H3 lysine-79 specific-like [Quercus suber]	--	--	--	--	--	--
Cluster-35363.10788	5.38	6.55	3.39	1.86	2.45	2.31	11.33	9.62	7.19	3.98	3.65	4.22	PREDICTED: uncharacterized protein LOC108997414 [Juglans regia]	PREDICTED: Juglans regia uncharacterized LOC108997414 (LOC108997414), mRNA	--	LacY proton/sugar symporter//Wall-associated receptor kinase galacturonan-binding	carbohydrate transport	polysaccharide binding//carbohydrate:proton symporter activity	membrane
Cluster-35363.14283	157.21	279.78	148.67	98.69	123	85.93	435.04	458.52	176.93	43.17	86.55	193.09	PREDICTED: carboxyl-terminal-processing peptidase 3, chloroplastic [Juglans regia]	PREDICTED: Juglans regia carboxyl-terminal-processing peptidase 3, chloroplastic (LOC108986081), mRNA	Carboxyl-terminal-processing peptidase 3, chloroplastic OS=Arabidopsis thaliana OX=3702 GN=CTPA3 PE=3 SV=1	PDZ domain//PDZ domain//Peptidase family S41	proteolysis	serine-type peptidase activity//protein binding	--
Cluster-35363.18253	17.55	10.96	12.59	14.94	13.16	14.07	8.66	9.26	10.64	15.12	12.84	14	PREDICTED: guanylate kinase 2, chloroplastic/mitochondrial [Juglans regia]	PREDICTED: Quercus suber guanylate kinase 3, chloroplastic (LOC112019780), transcript variant X2, mRNA	Guanylate kinase 3, chloroplastic OS=Arabidopsis thaliana OX=3702 GN=GK3 PE=2 SV=1	ATPase domain predominantly from Archaea//RsgA GTPase	--	ATP binding//GTPase activity//GTP binding	--
Cluster-35363.24190	10.27	8.74	12.04	10.21	9.51	11.38	4.76	5.69	5.74	10.96	9.95	8.25	putative E3 ubiquitin-protein ligase RF298 [Quercus suber]	PREDICTED: Juglans regia putative E3 ubiquitin-protein ligase RF298 (LOC108995056), mRNA	Putative E3 ubiquitin-protein ligase RF298 OS=Arabidopsis thaliana OX=3702 GN=RF298 PE=2 SV=1	Zinc finger, C3HC4 type (RING finger)//Macoilin family	neuronal signal transduction	metal ion binding	rough endoplasmic reticulum membrane
Cluster-35363.19007	16.64	29.38	13.36	1.66	2.44	1.81	69.1	112.1	13.08	22.43	18.07	6.06	NADP-dependent malic enzyme isoform X1 [Ziziphus jujuba]	PREDICTED: Quercus suber NADP-dependent malic enzyme-like (LOC112003426), mRNA	NADP-dependent malic enzyme OS=Populus trichocarpa OX=3694 PE=2 SV=3	Malic enzyme, N-terminal domain//Malic enzyme, NAD binding domain	malate metabolic process//pyruvate metabolic process//oxidation-reduction process//tricarboxylic acid cycle//carbon utilization	NAD binding//malate dehydrogenase (decarboxylating) (NAD+) activity	--
Cluster-35363.12936	21.18	24.46	16.3	18.22	18.52	18.32	50.95	50.11	45.4	22.66	51.17	38.38	PREDICTED: amino-acid permease BAT1 homolog [Juglans regia]	PREDICTED: Juglans regia amino-acid permease BAT1 homolog (LOC108996336), mRNA	Amino-acid permease BAT1 homolog OS=Oryza sativa subsp. japonica OX=39947 GN=BAT1 PE=2 SV=1	Polysaccharide deacetylase//Amino acid permease//Amino acid permease//Lipase (class 3)	nitrogen compound metabolic process//lipid metabolic process//transmembrane transport//carbohydrate metabolic process	hydrolase activity, acting on carbon-nitrogen (but not peptide) bonds//transmembrane transporter activity	membrane
Cluster-35363.7799	11.98	18.07	10.68	8.45	12.96	13.77	279.86	269.13	99.66	64.6	57.78	16.29	PREDICTED: LOB domain-containing protein 41-like [Juglans regia]	PREDICTED: Juglans regia LOB domain-containing protein 41-like (LOC108988115), mRNA	LOB domain-containing protein 41 OS=Arabidopsis thaliana OX=3702 GN=LBD41 PE=2 SV=1	--	--	--	--
Cluster-35363.14519	211.2	375.68	147.36	53.9	59.03	53.93	609.06	551.09	287.58	40.73	67.49	153.88	PREDICTED: ethylene-responsive transcription factor ERF027-like [Juglans regia]	PREDICTED: Sorghum bicolor ethylene-responsive transcription factor ERF027-like (LOC110434463), mRNA	Ethylene-responsive transcription factor ERF026 OS=Arabidopsis thaliana OX=3702 GN=ERF026 PE=2 SV=1	AP2 domain	regulation of transcription, DNA-templated	DNA-binding transcription factor activity	transcription regulator complex
Cluster-35363.14149	13.44	21.19	8.82	2.14	3.07	1.86	57.13	80.78	13.94	16.04	15.89	5.37	PREDICTED: NADP-dependent malic enzyme isoform X1 [Musa acuminata subsp. malaccensis]	PREDICTED: Quercus suber NADP-dependent malic enzyme (LOC112011734), mRNA	NADP-dependent malic enzyme OS=Vitis vinifera OX=29760 PE=2 SV=1	Translation initiation factor eIF3 subunit//Ribosome receptor lysine/proline rich region//Fascin domain//Mediator of RNA pol II transcription subunit 19//Malic enzyme, NAD binding domain//Oxaloacetate decarboxylase, gamma chain//Peptidase family S49 N-terminal//Integral membrane protein DUF92//Helicase associated domain (HA2)	sodium ion export across plasma membrane//sodium ion transport//proline metabolic process//pyruvate metabolic process//regulation of translational initiation//arginine metabolic process//protein transport//regulation of transcription by RNA polymerase II	helicase activity//protein-macromolecule adaptor activity//sodium ion transmembrane transporter activity//oxaloacetate decarboxylase activity//serine-type endopeptidase activity//NAD binding//translation initiation factor activity//actin filament binding//transcription coregulator activity	eukaryotic translation initiation factor 3 complex//transcription regulator complex//integral component of membrane//membrane//integral component of endoplasmic reticulum membrane//mediator complex//cytoplasm//plasma membrane//ribosome
Cluster-35363.19002	17.78	25.42	11.42	7.5	12.44	7.88	31.27	33.15	12.01	7.01	9.95	19.89	PREDICTED: uncharacterized protein LOC108984094 [Juglans regia]	PREDICTED: Theobroma cacao uncharacterized LOC18606048 (LOC18606048), transcript variant X3, mRNA	Bromodomain adjacent to zinc finger domain protein 1A (Fragment) OS=Xenopus laevis OX=8355 GN=baz1a PE=2 SV=1	Transcription factor Opi1//Photosynthetic reaction centre, H-chain N-terminal region	photosynthesis, light reaction//obsolete electron transport	electron transporter, transferring electrons within the cyclic electron transport pathway of photosynthesis activity//transcription corepressor activity	plasma membrane light-harvesting complex//transcription regulator complex
Cluster-35363.17045	7.99	6.11	6.69	7.41	6.12	7.54	4.91	3.22	6.73	7.3	6.5	7.43	PREDICTED: ubiquinone biosynthesis O-methyltransferase, mitochondrial [Juglans regia]	PREDICTED: Juglans regia ubiquinone biosynthesis O-methyltransferase, mitochondrial (LOC108984831), mRNA	Ubiquinone biosynthesis O-methyltransferase, mitochondrial OS=Arabidopsis thaliana OX=3702 GN=COQ3 PE=1 SV=2	Nodulation protein S (NodS)//Methyltransferase small domain//Cilia BBSome complex subunit 10//Methyltransferase domain//Neurotransmitter-gated ion-channel transmembrane region	ion transport//nodulation//cilium assembly//oligosaccharide biosynthetic process	methyltransferase activity//S-adenosylmethionine-dependent methyltransferase activity	integral component of membrane//BBSome
Cluster-35363.24645	9.41	8.89	13.46	14.83	12.3	13.62	8.28	5.13	7.82	11.58	8.94	11.15	uncharacterized protein LOC111997019 [Quercus suber]	PREDICTED: Juglans regia uncharacterized LOC108993421 (LOC108993421), mRNA	--	--	--	--	--
Cluster-35363.7417	8.96	19.85	17.23	3.11	8.27	7.65	67.51	57.98	23.84	7.92	17.52	6.67	--	--	--	--	--	--	--
Cluster-35363.17661	160	169.49	81.67	95.1	87.58	116.63	358.58	316.07	387.04	124.84	203.4	215.99	WRKY transcription factor 6 isoform B [Glycine soja]	Morella rubra microsatellite ZJU080 sequence	Probable WRKY transcription factor 31 OS=Arabidopsis thaliana OX=3702 GN=WRKY31 PE=2 SV=1	WRKY DNA -binding domain//Type specific antigen//Basic region leucine zipper//bZIP transcription factor//Omega-atracotoxin	pathogenesis//defense response//transport//regulation of transcription, DNA-templated	DNA-binding transcription factor activity//sequence-specific DNA binding//calcium channel inhibitor activity	integral component of membrane//transcription regulator complex//extracellular region
Cluster-35363.7345	12.11	11.99	11.77	10.52	10.57	12.08	20.09	29.94	24.65	11.65	21.35	11.33	PREDICTED: uncharacterized protein LOC109006420 [Juglans regia]	PREDICTED: Juglans regia uncharacterized LOC109006420 (LOC109006420), mRNA	--	Vascular protein family Vasculin-like 1//Maf1 regulator	positive regulation of transcription, DNA-templated//negative regulation of transcription by RNA polymerase III//transcription, DNA-templated	DNA-binding transcription factor activity	transcription regulator complex//nucleus
Cluster-35363.12962	21.04	22.36	18.43	14.63	17.44	16.39	34.92	32.19	32.85	17.03	23.67	19.97	digalactosyldiacylglycerol synthase 2, chloroplastic [Quercus suber]	PREDICTED: Quercus suber digalactosyldiacylglycerol synthase 2, chloroplastic (LOC111993783), transcript variant X1, mRNA	Digalactosyldiacylglycerol synthase 2, chloroplastic OS=Lotus japonicus OX=34305 GN=DGD2 PE=2 SV=1	--	--	--	--
Cluster-27134.0	8.94	8.01	4.68	2.01	4.29	4.09	14.79	20.18	14.79	3.65	7.34	6.74	PREDICTED: probable sugar phosphate/phosphate translocator At3g11320 isoform X2 [Prunus mume]	PREDICTED: Pyrus x bretschneideri probable sugar phosphate/phosphate translocator At3g11320 (LOC103959603), mRNA &amp;&amp; XM_009371988.2 PREDICTED: Pyrus x bretschneideri probable sugar phosphate/phosphate translocator At3g11320 (LOC103959628), mRNA	Probable sugar phosphate/phosphate translocator At5g05820 OS=Arabidopsis thaliana OX=3702 GN=At5g05820 PE=2 SV=1	EamA-like transporter family	--	--	membrane//integral component of membrane
Cluster-35363.2922	8.31	5.59	1.98	2.85	2.14	4.53	21.21	20	20.92	0.23	3.49	10.46	late embryogenesis abundant protein At1g64065-like [Quercus suber]	PREDICTED: Quercus suber late embryogenesis abundant protein At1g64065-like (LOC112033394), mRNA	Late embryogenesis abundant protein At1g64065 OS=Arabidopsis thaliana OX=3702 GN=At1g64065 PE=2 SV=1	--	--	--	--
Cluster-35363.9556	13.67	15.95	7.82	4.07	5.55	5.23	35.9	46.46	12.22	2.84	5	6.89	probable alpha-amylase 2 isoform X1 [Quercus suber]	PREDICTED: Quercus suber probable alpha-amylase 2 (LOC112017120), transcript variant X3, mRNA	Probable alpha-amylase 2 OS=Arabidopsis thaliana OX=3702 GN=AMY2 PE=2 SV=1	Alpha amylase, catalytic domain//Alpha-amylase C-terminal beta-sheet domain	sucrose metabolic process//carbohydrate metabolic process//starch metabolic process	calcium ion binding//catalytic activity//alpha-amylase activity	--
Cluster-35363.7828	10.1	9.96	12.44	10.27	7.57	12.1	26.15	45.24	11.99	4.69	4.19	4.06	uncharacterized protein LOC112022184 [Quercus suber]	PREDICTED: Juglans regia uncharacterized LOC108988281 (LOC108988281), mRNA	--	--	--	--	--
Cluster-35363.15104	9.16	6.9	7.39	4.46	3.74	4.51	15.79	14.35	11.65	6.54	8.93	5.52	uncharacterized protein LOC114259584 [Camellia sinensis]	--	--	--	--	--	--
Cluster-35363.15668	8.58	8.38	6.23	7.39	15.57	8.68	30.63	23.59	17.12	4.51	5.39	6.3	--	--	--	2',3'-cyclic nucleotide 3'-phosphodiesterase (CNP or CNPase)//B3 DNA binding domain	cyclic nucleotide catabolic process	2',3'-cyclic-nucleotide 3'-phosphodiesterase activity//DNA binding	membrane
Cluster-35363.15954	449.07	582.74	328.91	213.95	172.23	172.75	1317.34	1317.21	824.96	215.44	392.84	384.7	ethylene response factor protein 1 [Betula platyphylla]	Betula platyphylla ethylene response factor protein 1 (ERF1) mRNA, complete cds	Ethylene-responsive transcription factor ERF071 OS=Arabidopsis thaliana OX=3702 GN=ERF071 PE=2 SV=1	--	--	--	--
Cluster-35363.22532	19.05	20.62	13.46	8.06	16.35	8.97	51.71	54.9	21.9	14.39	23.8	18.26	dual specificity protein kinase shkC-like [Prunus avium]	PREDICTED: Juglans regia dual specificity protein kinase shkC-like (LOC109013646), transcript variant X4, mRNA	Integrin-linked protein kinase 1 OS=Arabidopsis thaliana OX=3702 GN=ILK1 PE=1 SV=1	Protein tyrosine and serine/threonine kinase//Mycotoxin biosynthesis protein UstYa//Ankyrin repeat//Protein kinase domain//Ankyrin repeat	mycotoxin biosynthetic process//protein phosphorylation	protein binding//protein kinase activity//ATP binding	--
Cluster-35363.20149	112.81	286.73	180.31	73.91	119.97	70.26	461.83	818.54	226.29	72.76	69.49	124.24	PREDICTED: uncharacterized protein LOC108988000 [Juglans regia]	--	--	Serpentine type 7TM GPCR chemoreceptor Srw	G protein-coupled receptor signaling pathway, coupled to cyclic nucleotide second messenger	G protein-coupled peptide receptor activity	--
Cluster-35363.15318	3.67	3.38	0.65	1.6	3.26	5.36	24.03	20.49	10.6	4.26	9.57	6.69	probable glutathione S-transferase [Quercus suber]	PREDICTED: Quercus suber probable glutathione S-transferase parC (LOC111991587), mRNA	Glutathione S-transferase 3 OS=Glycine max OX=3847 GN=GST3 PE=1 SV=1	Glutathione S-transferase, N-terminal domain//HRDC domain//Lymphocyte activation family X//Glutathione S-transferase, N-terminal domain//Glutathione S-transferase, N-terminal domain	immune response//regulation of lymphocyte activation	protein binding//nucleic acid binding	--
Cluster-35363.17504	88.84	167.47	138.57	104.35	121.32	87.79	222.52	350.23	152.37	73.15	119.83	194.55	PREDICTED: NADPH-dependent 1-acyldihydroxyacetone phosphate reductase-like [Juglans regia]	PREDICTED: Juglans regia NADPH-dependent 1-acyldihydroxyacetone phosphate reductase-like (LOC109013261), mRNA	Short-chain dehydrogenase RED1 OS=Magnaporthe oryzae (strain 70-15 / ATCC MYA-4617 / FGSC 8958) OX=242507 GN=RED1 PE=2 SV=1	NAD dependent epimerase/dehydratase family	--	obsolete coenzyme binding//catalytic activity	--
Cluster-35363.4770	8.67	6.67	11.76	13.89	13.35	14.73	6.78	4.99	7.42	15.34	13.68	12.94	Methyltransferase [Actinidia chinensis var. chinensis]	PREDICTED: Juglans regia probable methyltransferase PMT13 (LOC109017827), transcript variant X3, mRNA	Probable methyltransferase PMT13 OS=Arabidopsis thaliana OX=3702 GN=At4g00740 PE=2 SV=1	Methyltransferase domain//Putative S-adenosyl-L-methionine-dependent methyltransferase	--	methyltransferase activity	--
Cluster-35363.8835	15.68	13.53	16.48	16.44	13.85	16.86	13.06	11.26	14.83	16.62	13.96	13.33	heterogeneous nuclear ribonucleoprotein Q [Quercus suber]	PREDICTED: Juglans regia heterogeneous nuclear ribonucleoprotein R-like (LOC108999307), transcript variant X4, mRNA	Heterogeneous nuclear ribonucleoprotein Q OS=Arabidopsis thaliana OX=3702 GN=LIF2 PE=1 SV=1	Phospholamban//RNA recognition motif. (a.k.a. RRM, RBD, or RNP domain)//RNA binding motif//RNA recognition motif	calcium ion transport//transport	ATPase inhibitor activity//RNA binding//nucleic acid binding//calcium channel regulator activity	membrane
Cluster-35363.20246	4.01	2.59	2.54	0.69	3.15	2.16	7.92	9.04	3.55	2.22	2.57	3.89	PREDICTED: TMV resistance protein N-like [Juglans regia]	--	Disease resistance protein RPP2A OS=Arabidopsis thaliana OX=3702 GN=RPP2A PE=2 SV=1	Leucine rich repeat//Leucine Rich repeat//Leucine Rich Repeat	--	protein binding	--
Cluster-35363.12080	72.29	98.64	45.04	34.52	47.16	35.99	201.85	224.79	117.91	38.53	64.06	65.33	PREDICTED: zinc finger A20 and AN1 domain-containing stress-associated protein 1-like [Juglans regia]	--	Zinc finger A20 and AN1 domain-containing stress-associated protein 1 OS=Arabidopsis thaliana OX=3702 GN=SAP1 PE=1 SV=1	AN1-like Zinc finger//A20-like zinc finger	--	DNA binding//zinc ion binding	--
Cluster-35363.1084	5.93	5.53	7.57	9	11.45	12.62	1.6	2.56	3.25	10.33	7.71	8.88	PREDICTED: uncharacterized protein LOC109008135 [Juglans regia]	PREDICTED: Juglans regia uncharacterized LOC109008135 (LOC109008135), mRNA	--	--	--	--	--
Cluster-35363.14942	24.26	28.71	16.09	12.6	11.4	10.05	61.71	52.36	42.05	12.11	23.04	23.42	UDP-galactose/UDP-glucose transporter 2-like [Cucurbita maxima]	PREDICTED: Juglans regia UDP-galactose/UDP-glucose transporter 2-like (LOC109011565), mRNA	UDP-galactose/UDP-glucose transporter 4 OS=Arabidopsis thaliana OX=3702 GN=UTR4 PE=2 SV=1	EamA-like transporter family//Presenilin//UAA transporter family	transmembrane transport//protein processing	aspartic-type endopeptidase activity	membrane//integral component of membrane
Cluster-35363.5023	4.6	4.89	4.01	3.77	4.6	3.87	7.07	7.5	5.71	4.49	5.94	5.89	PREDICTED: uncharacterized protein LOC109012789 isoform X2 [Juglans regia]	PREDICTED: Quercus suber uncharacterized LOC112009290 (LOC112009290), transcript variant X1, mRNA	--	hAT family C-terminal dimerisation region//BED zinc finger	--	DNA binding//protein dimerization activity	--
Cluster-35363.6626	7.43	8.09	13.24	8.9	10.34	10.02	3.02	4.1	5.5	10.66	10.84	6.27	PREDICTED: peptide-N4-(N-acetyl-beta-glucosaminyl)asparagine amidase A [Juglans regia]	PREDICTED: Juglans regia peptide-N4-(N-acetyl-beta-glucosaminyl)asparagine amidase A (LOC109012193), transcript variant X3, mRNA	Peptide-N4-(N-acetyl-beta-glucosaminyl)asparagine amidase A OS=Prunus dulcis OX=3755 PE=1 SV=2	--	--	--	--
Cluster-35363.16570	53.66	60.74	30.96	20.02	19.47	22.14	107.06	89.65	141.49	18.94	65.61	46.12	PREDICTED: uncharacterized protein LOC108988468 [Juglans regia]	--	Uncharacterized protein At5g23160 OS=Arabidopsis thaliana OX=3702 GN=At5g23160 PE=2 SV=1	--	--	--	--
Cluster-35363.18126	37.27	42.94	32.98	23.69	19.89	27.05	66.91	77.38	66.56	29.19	37.9	31.76	PREDICTED: calcium-dependent protein kinase 26 [Juglans regia]	PREDICTED: Quercus suber calcium-dependent protein kinase 26 (LOC112033127), mRNA	Calcium-dependent protein kinase 6 OS=Arabidopsis thaliana OX=3702 GN=CPK6 PE=1 SV=1	Protein kinase domain//Protein tyrosine and serine/threonine kinase	protein phosphorylation	ATP binding//protein kinase activity	--
Cluster-35363.7311	15.07	11.47	12.05	13.32	14.62	15.52	7.73	7.26	9.08	13.25	10.75	10.24	PREDICTED: extra-large guanine nucleotide-binding protein 1-like isoform X2 [Juglans regia]	PREDICTED: Juglans regia extra-large guanine nucleotide-binding protein 1-like (LOC108999551), transcript variant X2, mRNA	Extra-large guanine nucleotide-binding protein 1 OS=Arabidopsis thaliana OX=3702 GN=XLG1 PE=1 SV=2	Parvovirus non-structural protein NS1//G-protein alpha subunit	G protein-coupled receptor signaling pathway//viral genome replication	GTPase activity//guanyl nucleotide binding//G-protein beta/gamma-subunit complex binding	--
Cluster-35363.17807	2.12	2.21	1.43	1.46	1.61	0.91	11.88	7.06	4.87	2.29	1.9	2.04	arogenate dehydrogenase 1, chloroplastic-like [Quercus suber]	PREDICTED: Quercus suber arogenate dehydrogenase 1, chloroplastic-like (LOC112008752), mRNA	Arogenate dehydrogenase 1, chloroplastic OS=Arabidopsis thaliana OX=3702 GN=TYRAAT1 PE=1 SV=1	Prephenate dehydrogenase	tryptophan biosynthetic process//tyrosine biosynthetic process//oxidation-reduction process//L-phenylalanine biosynthetic process	prephenate dehydrogenase (NAD+) activity//prephenate dehydrogenase (NADP+) activity	--
Cluster-35363.25584	6.69	6.05	8.96	6.56	6.7	6.77	2.46	2.05	5.73	8.26	4.23	4.02	protein trichome birefringence-like 31 [Quercus suber]	PREDICTED: Juglans regia protein trichome birefringence-like 31 (LOC109012508), mRNA	Protein trichome birefringence-like 31 OS=Arabidopsis thaliana OX=3702 GN=TBL31 PE=2 SV=1	U4/U6.U5 small nuclear ribonucleoproteins	RNA splicing	--	--
Cluster-35363.4083	9.06	6.45	9.17	10.58	8.12	9.09	5.48	4.85	9.5	9.85	8.02	7.82	PREDICTED: patatin-like phospholipase domain-containing protein 1 [Juglans regia]	PREDICTED: Juglans regia patatin-like phospholipase domain-containing protein 1 (LOC109002274), mRNA	Patatin-like phospholipase domain-containing protein 2 OS=Rattus norvegicus OX=10116 GN=Pnpla2 PE=1 SV=1	Peptidase family S51//Patatin-like phospholipase	proteolysis//lipid metabolic process	serine-type peptidase activity	--
Cluster-35363.22923	11.82	11.79	12.54	4.76	8.75	5.98	16.32	21.48	14.02	10.84	13.34	9.91	PREDICTED: ABC transporter C family member 5 isoform X1 [Juglans regia]	PREDICTED: Juglans regia ABC transporter C family member 5 (LOC108995962), transcript variant X1, mRNA	ABC transporter C family member 5 OS=Arabidopsis thaliana OX=3702 GN=ABCC5 PE=2 SV=2	FtsK/SpoIIIE family//NB-ARC domain//DEAD/DEAH box helicase//RsgA GTPase//TolB amino-terminal domain//UDP-galactopyranose mutase//ABC transporter transmembrane region//50S ribosome-binding GTPase//AAA domain, putative AbiEii toxin, Type IV TA system//NTPase//ABC transporter	transmembrane transport//protein transport//transport	nucleic acid binding//ATPase-coupled transmembrane transporter activity//DNA binding//ADP binding//nucleotide binding//nucleotide phosphatase activity, acting on free nucleotides//GTPase activity//ATPase activity//GTP binding//UDP-galactopyranose mutase activity//ATP binding	integral component of membrane//periplasmic space
Cluster-35363.20909	8.16	7.44	6.3	7.49	6.3	6.39	9.28	11.5	9.7	5.7	7.28	5.97	--	--	--	--	--	--	--
Cluster-35363.10321	6.34	5.21	6.55	5.55	6.36	6.87	4.1	3.82	4.35	6.44	6.37	5.37	PREDICTED: uncharacterized protein LOC108986177 isoform X1 [Juglans regia]	PREDICTED: Herrania umbratica uncharacterized LOC110421359 (LOC110421359), mRNA	Vacuolar protein sorting-associated protein 13C OS=Mus musculus OX=10090 GN=Vps13c PE=1 SV=2	--	--	--	--
Cluster-35363.4991	12.29	28.75	8.72	4.32	8.71	4.98	55.87	93.06	19.51	16.08	16.08	10.23	PREDICTED: uncharacterized protein LOC108984799 [Juglans regia]	PREDICTED: Juglans regia uncharacterized LOC109011123 (LOC109011123), mRNA	--	--	--	--	--
Cluster-35363.13835	61.46	85.61	59.45	44.89	60.18	51.4	107.99	126.7	93.4	40.29	67.08	69.13	putative CCR4-associated factor 1-like 7 [Mucuna pruriens]	PREDICTED: Quercus suber probable CCR4-associated factor 1 homolog 7 (LOC112033884), transcript variant X3, mRNA	Probable CCR4-associated factor 1 homolog 7 OS=Arabidopsis thaliana OX=3702 GN=CAF1-7 PE=2 SV=2	--	--	--	--
Cluster-35363.14465	423.9	649.32	501.63	155.48	188.74	156.73	1989.82	2418.5	1597.88	687.43	876.96	123.26	--	--	--	--	--	--	--
Cluster-35363.18890	11.54	10.42	7.24	7.46	9.8	8.06	18.85	18.86	18.74	10.25	15.17	12.9	PREDICTED: receptor-like protein kinase HSL1 [Juglans regia]	PREDICTED: Juglans regia receptor-like protein kinase HSL1 (LOC109003734), mRNA	Receptor-like protein kinase HSL1 OS=Arabidopsis thaliana OX=3702 GN=HSL1 PE=2 SV=1	Nucleotidyltransferase domain//Protein tyrosine and serine/threonine kinase//Leucine rich repeat//Poly(A) polymerase predicted RNA binding domain//Protein kinase domain//Leucine Rich Repeat//Poly(A) polymerase central domain//Leucine Rich repeat	RNA polyadenylation//protein phosphorylation	protein kinase activity//nucleotidyltransferase activity//protein binding//polynucleotide adenylyltransferase activity//RNA binding//ATP binding	--
Cluster-35363.18393	11.22	9.03	12.25	12.33	11.66	13.64	7.14	5.72	10.31	9.09	9.9	12.27	paired amphipathic helix protein Sin3-like 4 isoform X1 [Morus notabilis]	PREDICTED: Juglans regia paired amphipathic helix protein Sin3-like 4 (LOC109008676), transcript variant X4, mRNA	Paired amphipathic helix protein Sin3-like 3 OS=Arabidopsis thaliana OX=3702 GN=SNL3 PE=1 SV=3	Translocase of the Inner Mitochondrial membrane 29//Mitochondrial-associated sphingomyelin phosphodiesterase//Paired amphipathic helix repeat	glycosphingolipid metabolic process//regulation of transcription, DNA-templated	sphingomyelin phosphodiesterase D activity	TIM22 mitochondrial import inner membrane insertion complex
Cluster-35363.27533	39.07	53.78	35.31	28.41	34.81	29.14	77.68	68.04	55.81	29.79	36.44	36.64	hypothetical protein EUGRSUZ_E04227 [Eucalyptus grandis]	PREDICTED: Juglans regia ras-related protein RABB1c (LOC109000193), mRNA	Ras-related protein RABB1c OS=Arabidopsis thaliana OX=3702 GN=RABB1C PE=1 SV=1	Ras family	--	GTPase activity//GTP binding	--
Cluster-35363.11535	17.86	17.41	15.48	13.97	17.58	16.62	22.62	27.13	19.11	18.4	22.8	18.5	PREDICTED: RING finger and transmembrane domain-containing protein 2-like [Juglans regia]	PREDICTED: Quercus suber RING finger and transmembrane domain-containing protein 2 (LOC112028499), transcript variant X1, mRNA	E3 ubiquitin-protein ligase RNFT1 OS=Xenopus laevis OX=8355 GN=rnft1 PE=2 SV=2	Zinc finger, C3HC4 type (RING finger)//zinc RING finger of MSL2//Anaphase-promoting complex subunit 11 RING-H2 finger//Capsule biosynthesis CapC//Zinc-finger of the MIZ type in Nse subunit//RING-H2 zinc finger domain	protein ubiquitination//capsule polysaccharide biosynthetic process	ubiquitin protein ligase activity//ubiquitin-protein transferase activity//zinc ion binding//metal ion binding	anaphase-promoting complex//membrane
Cluster-35363.26753	5.67	4.57	3.99	3.59	4.57	4.17	8	7.66	6.17	4.05	4.54	5.12	pumilio homolog 4 [Quercus suber]	PREDICTED: Quercus suber pumilio homolog 4 (LOC111992089), mRNA	Pumilio homolog 4 OS=Arabidopsis thaliana OX=3702 GN=APUM4 PE=1 SV=2	MED6 mediator sub complex component//Pumilio-family RNA binding repeat//Phorbol esters/diacylglycerol binding domain (C1 domain)	intracellular signal transduction//regulation of transcription by RNA polymerase II	RNA binding//transcription coregulator activity	mediator complex//transcription regulator complex
Cluster-35363.9862	20.34	17.79	15.86	2.23	4.84	2.75	17.89	33.28	21.38	7.78	14.76	9.07	PREDICTED: LEAF RUST 10 DISEASE-RESISTANCE LOCUS RECEPTOR-LIKE PROTEIN KINASE-like 2.7 [Juglans regia]	--	LEAF RUST 10 DISEASE-RESISTANCE LOCUS RECEPTOR-LIKE PROTEIN KINASE-like 2.8 OS=Arabidopsis thaliana OX=3702 GN=LRK10L-2.8 PE=2 SV=2	Wall-associated receptor kinase galacturonan-binding	--	polysaccharide binding	--
Cluster-35363.332	3.83	5.52	5.76	4.08	5.65	3.99	12.48	17.17	6.53	4.18	2.95	3.87	Long-chain-alcohol oxidase FAO2 [Vitis vinifera]	PREDICTED: Quercus suber long-chain-alcohol oxidase FAO2-like (LOC112031685), mRNA	Long-chain-alcohol oxidase FAO4B OS=Arabidopsis thaliana OX=3702 GN=FAO4B PE=2 SV=2	GMC oxidoreductase	oxidation-reduction process	oxidoreductase activity, acting on CH-OH group of donors	--
Cluster-35363.26501	7.94	5.87	7.91	8.81	8.09	10.76	5.12	4.71	6.31	7.98	7.13	7.38	PREDICTED: flowering time control protein FY-like [Juglans regia]	PREDICTED: Quercus suber flowering time control protein FY (LOC112038199), transcript variant X2, mRNA	Flowering time control protein FY OS=Arabidopsis thaliana OX=3702 GN=FY PE=1 SV=1	Transcription factor IIA, alpha/beta subunit//WD domain, G-beta repeat//Presenilin	protein processing//transcription initiation from RNA polymerase II promoter	aspartic-type endopeptidase activity//protein binding	transcription factor TFIIA complex//integral component of membrane
Cluster-35363.15776	30.18	26.03	29.36	30.33	27.7	31	25.71	20.23	27.84	26.68	28.62	27.86	PREDICTED: ABC transporter D family member 1-like isoform X2 [Juglans regia]	PREDICTED: Juglans regia ABC transporter D family member 1-like (LOC109001572), mRNA	ABC transporter D family member 1 OS=Arabidopsis thaliana OX=3702 GN=ABCD1 PE=1 SV=1	FtsK/SpoIIIE family//ABC transporter transmembrane region 2//ATPase domain predominantly from Archaea//MutS domain V//AAA domain, putative AbiEii toxin, Type IV TA system//Ubiquitinol-cytochrome C reductase Fe-S subunit TAT signal//ABC transporter	mismatch repair//transport//oxidation-reduction process//transmembrane transport//obsolete electron transport//oxidative phosphorylation	ATP binding//nucleotide binding//mismatched DNA binding//ATPase activity//ubiquinol-cytochrome-c reductase activity//DNA binding//ATPase-coupled transmembrane transporter activity	integral component of membrane
Cluster-35363.15432	30.49	18.08	37.19	35.72	25.81	40.01	7.9	8.89	14.46	23.44	18.43	18.8	PREDICTED: ectonucleotide pyrophosphatase/phosphodiesterase family member 3 [Juglans regia]	PREDICTED: Juglans regia ectonucleotide pyrophosphatase/phosphodiesterase family member 3 (LOC109009725), mRNA	Ectonucleotide pyrophosphatase/phosphodiesterase family member 3 OS=Homo sapiens OX=9606 GN=ENPP3 PE=1 SV=2	Sulfatase//Metalloenzyme superfamily	--	metal ion binding//catalytic activity//sulfuric ester hydrolase activity	--
Cluster-35363.20987	4.63	3.61	4.27	5.23	5.07	5.86	2.8	2.95	3.95	4.92	4.32	3.85	DEAD-box ATP-dependent RNA helicase 41 isoform X1 [Quercus suber]	PREDICTED: Quercus suber DEAD-box ATP-dependent RNA helicase 41 (LOC112015899), transcript variant X1, mRNA	WD repeat-containing protein LWD1 OS=Arabidopsis thaliana OX=3702 GN=LWD1 PE=2 SV=1	DEAD/DEAH box helicase//NAD/NADP octopine/nopaline dehydrogenase, alpha-helical domain//Transcription initiation factor IIA, gamma subunit//WD domain, G-beta repeat//Type III restriction enzyme, res subunit	oxidation-reduction process//transcription initiation from RNA polymerase II promoter	nucleic acid binding//oxidoreductase activity//hydrolase activity//DNA binding//ATP binding//protein binding//obsolete coenzyme binding	transcription factor TFIIA complex
Cluster-35363.14548	123.98	119.76	105.79	75.36	97.65	71.8	304.88	432.59	144.32	13.2	88.59	168.88	probable WRKY transcription factor 40 isoform X4 [Quercus suber]	PREDICTED: Juglans regia WRKY transcription factor 18-like (LOC109005228), mRNA	WRKY transcription factor 18 OS=Arabidopsis thaliana OX=3702 GN=WRKY18 PE=1 SV=2	Zinc finger, C3HC4 type (RING finger)//WRKY DNA -binding domain	regulation of transcription, DNA-templated	sequence-specific DNA binding//DNA-binding transcription factor activity//metal ion binding	transcription regulator complex
Cluster-35363.18293	47.43	46.83	27.81	23.49	25.16	25.05	76.31	61.62	71.65	13.32	31.06	39.33	U-box domain-containing protein 44-like [Quercus suber]	PREDICTED: Juglans regia U-box domain-containing protein 44-like (LOC109022241), mRNA	U-box domain-containing protein 43 OS=Arabidopsis thaliana OX=3702 GN=PUB43 PE=2 SV=1	Bcr-Abl oncoprotein oligomerisation domain//U-box domain//Armadillo/beta-catenin-like repeat//HEAT repeat//DNA gyrase B subunit, carboxyl terminus//Zinc-finger of the MIZ type in Nse subunit	serine family amino acid metabolic process//protein ubiquitination//DNA topological change//phosphorylation//protein phosphorylation//signal transduction	DNA binding//protein serine/threonine kinase activity//DNA topoisomerase type II (double strand cut, ATP-hydrolyzing) activity//GTPase activator activity//protein binding//zinc ion binding//ubiquitin-protein transferase activity//ATP binding	--
Cluster-35363.24757	1.66	1.67	1.42	1.7	1.71	1.99	2.98	3.56	1.61	1.06	1.17	1.98	PREDICTED: protein FAR1-RELATED SEQUENCE 5-like [Juglans regia]	PREDICTED: Juglans regia protein FAR1-RELATED SEQUENCE 5-like (LOC108998806), mRNA	Protein FAR-RED IMPAIRED RESPONSE 1 OS=Arabidopsis thaliana OX=3702 GN=FAR1 PE=1 SV=1	E7 protein, Early protein//SWIM zinc finger//Transposase, Mutator family	regulation of transcription, DNA-templated//transposition, DNA-mediated	DNA binding//transposase activity//DNA-binding transcription factor activity//zinc ion binding	transcription regulator complex
Cluster-35363.3799	44.87	46.23	46.44	32.75	37.34	33.47	59.63	62.6	53.23	31.33	47.22	30.88	uncharacterized protein LOC112011146 [Quercus suber]	--	--	Kazal-type serine protease inhibitor domain//Kazal-type serine protease inhibitor domain	--	protein binding	--
Cluster-19315.0	8.53	9.22	5.51	3.9	5.96	4.76	13.63	12.16	10.14	8.68	6.17	4.12	O-fucosyltransferase [Parasponia andersonii]	PREDICTED: Quercus suber protein ESMERALDA 1 (LOC112025470), mRNA	Protein ESMERALDA 1 OS=Arabidopsis thaliana OX=3702 GN=ESMD1 PE=2 SV=1	--	--	--	--
Cluster-35363.22445	2.1	3.69	2.06	1.13	1.52	1.06	3.94	4.42	1.81	0.96	1.8	2.22	probable Histone-lysine N-methyltransferase ATXR5 [Quercus suber]	PREDICTED: Quercus suber probable Histone-lysine N-methyltransferase ATXR5 (LOC112038577), mRNA	Probable Histone-lysine N-methyltransferase ATXR5 OS=Ricinus communis OX=3988 GN=ATXR5 PE=1 SV=1	Domain of unknown function//Phorbol esters/diacylglycerol binding domain (C1 domain)//Anaphase-promoting complex subunit 11 RING-H2 finger//JNK1/MAPK8-associated membrane protein	intracellular signal transduction//response to unfolded protein//protein ubiquitination//oxidation-reduction process	ubiquitin-protein transferase activity//oxidoreductase activity, acting on the aldehyde or oxo group of donors	anaphase-promoting complex//integral component of membrane
Cluster-35363.12151	3.78	4.64	2	1.43	2	0.94	6.88	8.56	2.76	2.46	1.48	2.85	Sodium/calcium exchanger membrane region [Corchorus olitorius]	PREDICTED: Juglans regia uncharacterized LOC108992543 (LOC108992543), transcript variant X3, mRNA	Sodium/calcium exchanger NCL OS=Arabidopsis thaliana OX=3702 GN=NCL PE=2 SV=1	--	--	--	--
Cluster-35363.18157	1898.39	2316.85	1187.41	722.79	1013.23	941.84	3848.84	4599.87	4864.8	1322.22	3306.78	2668.72	mucin-5AC [Prunus persica]	--	Blue copper protein OS=Pisum sativum OX=3888 PE=2 SV=1	Plastocyanin-like domain	obsolete electron transport	electron transfer activity	--
Cluster-35363.279	3.65	3.04	1.36	2.22	3.43	2.93	12.1	13.28	6.13	1.29	2.22	8.36	PREDICTED: peroxidase P7 [Vitis vinifera]	PREDICTED: Quercus suber peroxidase P7-like (LOC112033294), mRNA	Peroxidase 4 OS=Vitis vinifera OX=29760 GN=GSVIVT00023967001 PE=1 SV=1	Peroxidase	response to oxidative stress//oxidation-reduction process//obsolete peroxidase reaction	peroxidase activity//heme binding	--
Cluster-35363.22070	7.44	6.52	9.09	7.56	8.03	7.32	4.88	3.38	5.35	5.66	7.47	8.03	Glycoside hydrolase, family 1 [Corchorus olitorius]	PREDICTED: Quercus suber mRNA cap guanine-N7 methyltransferase 1 (LOC112025583), mRNA	mRNA cap guanine-N7 methyltransferase 1 OS=Arabidopsis thaliana OX=3702 GN=At3g20650 PE=2 SV=1	NNMT/PNMT/TEMT family//Methyltransferase domain//ubiE/COQ5 methyltransferase family//Thiopurine S-methyltransferase (TPMT)	--	methyltransferase activity//S-adenosylmethionine-dependent methyltransferase activity	--
Cluster-35363.17957	222.37	291.26	168.9	141.68	143.99	147.28	502.07	570.75	489.38	155.62	400.28	289.96	PREDICTED: cytochrome b561 and DOMON domain-containing protein At5g47530-like [Juglans regia]	PREDICTED: Juglans regia cytochrome b561 and DOMON domain-containing protein At5g47530-like (LOC109012635), mRNA	Cytochrome b561 and DOMON domain-containing protein At5g47530 OS=Arabidopsis thaliana OX=3702 GN=At5g47530 PE=2 SV=1	--	--	--	--
Cluster-35363.16414	6.52	5.58	7.37	7.88	9.32	7.65	3.65	2.63	6.26	6.4	5.73	6.71	uncharacterized protein LOC111990532 [Quercus suber]	PREDICTED: Quercus suber uncharacterized LOC111990532 (LOC111990532), mRNA	Chaperone protein DnaJ OS=Staphylococcus aureus (strain JH1) OX=359787 GN=dnaJ PE=3 SV=1	--	--	--	--
Cluster-35363.12117	7.11	9.15	4.66	4.94	4.74	5.35	13.23	12.21	8.58	3.37	6.28	7.9	transcription initiation factor IIB [Quercus suber]	Jatropha curcas DNA, clone: JHL06B08, complete sequence	Transcription initiation factor IIB OS=Glycine max OX=3847 GN=TFIIB1 PE=2 SV=1	Transcription factor TFIIB repeat	--	TBP-class protein binding	--
Cluster-35363.25124	27.44	29.69	26.88	21.38	29.19	27.65	40.18	40.6	37.81	32.29	28.9	27.12	PREDICTED: uncharacterized protein LOC108985471 isoform X1 [Juglans regia]	PREDICTED: Juglans regia uncharacterized LOC108985471 (LOC108985471), transcript variant X1, mRNA	--	--	--	--	--
Cluster-35363.11034	94.21	86.6	101.44	83.24	91.12	85.05	113.39	134.79	99.37	73.62	82.3	102.87	PREDICTED: squalene synthase-like [Juglans regia]	Betula platyphylla squalene synthase mRNA, complete cds	Squalene synthase OS=Solanum lycopersicum OX=4081 GN=SS PE=1 SV=1	--	--	--	--
Cluster-35363.3704	6.36	5.19	8.09	6.02	7.82	7.17	2.98	2.64	4.38	5.79	5.89	4.74	serine/threonine-protein kinase KIPK2-like [Citrus sinensis]	PREDICTED: Quercus suber serine/threonine-protein kinase D6PKL1-like (LOC111997460), mRNA	Serine/threonine-protein kinase KIPK1 OS=Arabidopsis thaliana OX=3702 GN=KIPK1 PE=1 SV=1	Protein kinase domain//Prolyl 4-Hydroxylase alpha-subunit, N-terminal region//Protein tyrosine and serine/threonine kinase	oxidation-reduction process//peptidyl-proline hydroxylation to 4-hydroxy-L-proline//arginine metabolic process//protein phosphorylation//proline metabolic process	procollagen-proline 4-dioxygenase activity//protein kinase activity//oxidoreductase activity, acting on single donors with incorporation of molecular oxygen, incorporation of two atoms of oxygen//ATP binding	endoplasmic reticulum
Cluster-35363.21981	23.79	21.35	26.22	27.4	27.77	28.84	19.78	17.99	22.85	32.26	20.18	21.6	PREDICTED: NF-kappa-B-activating protein [Juglans regia]	PREDICTED: Juglans regia NF-kappa-B-activating protein (LOC108989219), mRNA	NKAP family protein OS=Dictyostelium discoideum OX=44689 GN=DDB_G0269284 PE=3 SV=1	Ubiquitin-like domain//NF-kappa-B-activating protein C-terminal domain//Macoilin family	neuronal signal transduction	chromatin binding//protein binding	rough endoplasmic reticulum membrane//chromatin
Cluster-35363.15707	22.18	20.49	13.65	8.5	9.63	9.3	32.52	34.54	42.1	17.66	23.37	21.42	PREDICTED: shaggy-related protein kinase NtK-1-like [Juglans regia]	PREDICTED: Juglans regia shaggy-related protein kinase NtK-1-like (LOC108983216), transcript variant X4, mRNA	Shaggy-related protein kinase theta OS=Arabidopsis thaliana OX=3702 GN=ASK8 PE=2 SV=3	Protein kinase domain//Protein tyrosine and serine/threonine kinase//Poxvirus serine/threonine protein kinase	protein phosphorylation	ATP binding//protein kinase activity	--
Cluster-35363.12719	5.52	4.54	5.34	4.83	5.28	4.76	4.06	2.93	3.79	5.72	4.62	4.92	PREDICTED: inositol 1,3,4-trisphosphate 5/6-kinase 4 isoform X1 [Juglans regia]	PREDICTED: Juglans regia inositol 1,3,4-trisphosphate 5/6-kinase 4 (LOC109005036), transcript variant X1, mRNA	Inositol 1,3,4-trisphosphate 5/6-kinase 4 OS=Arabidopsis thaliana OX=3702 GN=ITPK4 PE=1 SV=2	--	--	--	--
Cluster-35363.19417	5.5	7.45	3.85	1.42	2.94	1.71	11.89	13.23	4.27	1.73	4.4	3.67	PREDICTED: TMV resistance protein N-like [Juglans regia]	PREDICTED: Populus trichocarpa TMV resistance protein N (LOC18108001), mRNA	Disease resistance protein Roq1 OS=Nicotiana benthamiana OX=4100 GN=ROQ1 PE=1 SV=1	Leucine rich repeat	--	protein binding	--
Cluster-35363.17252	64.57	95.13	46.41	24.56	39.01	22.85	223.6	264.17	52.26	36.02	30.3	85.82	PREDICTED: calcium permeable stress-gated cation channel 1 [Juglans regia]	PREDICTED: Quercus suber calcium permeable stress-gated cation channel 1-like (LOC112003993), transcript variant X1, mRNA	Calcium permeable stress-gated cation channel 1 OS=Arabidopsis thaliana OX=3702 GN=CSC1 PE=1 SV=1	Calcium-dependent channel, 7TM region, putative phosphate	--	--	membrane
Cluster-35363.19480	33.56	36.77	27.66	15.7	19.37	16.22	59.1	69.62	46.45	18.17	29.91	26.28	probable sugar phosphate/phosphate translocator At3g11320 isoform X1 [Quercus suber]	PREDICTED: Juglans regia probable sugar phosphate/phosphate translocator At3g11320 (LOC109002720), mRNA	Probable sugar phosphate/phosphate translocator At5g05820 OS=Arabidopsis thaliana OX=3702 GN=At5g05820 PE=2 SV=1	UAA transporter family//EamA-like transporter family	transmembrane transport	--	integral component of membrane//membrane
Cluster-35363.21832	129.68	159.52	113.25	124.64	113.3	130.49	338.6	302.27	347.86	33.8	76.95	138.59	calmodulin [Quercus suber]	PREDICTED: Juglans regia calmodulin-like (LOC109002865), mRNA	Calcium-binding protein CP1 OS=Arabidopsis thaliana OX=3702 GN=CP1 PE=2 SV=1	EF-hand domain pair//Poliovirus 3A protein like//EF hand//EF hand//Cytoskeletal-regulatory complex EF hand//Secreted protein acidic and rich in cysteine Ca binding region//EF-hand domain//Dockerin type I domain	proteolysis//purine nucleobase metabolic process//polysaccharide catabolic process//carbohydrate metabolic process	cysteine-type endopeptidase activity//calcium ion binding//nucleoside-triphosphatase activity//protein binding//RNA-directed 5'-3' RNA polymerase activity//hydrolase activity, hydrolyzing O-glycosyl compounds	RNA-directed RNA polymerase complex
Cluster-35363.21737	3.57	3.71	3.86	4.31	5.37	4.1	8.79	9.12	8.12	5.67	5.21	5.85	PREDICTED: histone chaperone ASF1B-like [Juglans regia]	PREDICTED: Quercus suber histone chaperone ASF1B-like (LOC111988001), mRNA	Probable histone chaperone ASF1A OS=Arabidopsis thaliana OX=3702 GN=ASF1A PE=1 SV=1	ASF1 like histone chaperone	chromatin assembly or disassembly	--	nucleus
Cluster-35363.14816	30.2	36.45	28.02	18.01	12.89	20.73	110.06	64.77	51.12	9.56	57.68	49.58	nudix hydrolase 7-like isoform X1 [Quercus suber]	PREDICTED: Juglans regia nudix hydrolase 2-like (LOC109000735), transcript variant X2, mRNA	Nudix hydrolase 2 OS=Arabidopsis thaliana OX=3702 GN=NUDT2 PE=1 SV=1	NUDIX domain	--	hydrolase activity	--
Cluster-35363.18871	63.7	88.53	40.61	33.68	27.4	41.45	155.43	113.95	189.04	41.79	92.41	58.9	hypothetical protein MANES_01G154500 [Manihot esculenta]	PREDICTED: Quercus suber phosphoinositide phosphatase SAC7-like (LOC112016147), transcript variant X2, mRNA	Phosphoinositide phosphatase SAC6 OS=Arabidopsis thaliana OX=3702 GN=SAC6 PE=2 SV=1	SacI homology domain	--	phosphoric ester hydrolase activity	--
Cluster-35363.11276	3.72	3.27	0.74	2.74	2.13	3.23	7.59	8.32	4.75	1.84	2.83	3.56	--	--	--	Non-classical export protein 1	protein secretion	--	--
Cluster-35363.11440	34.92	29.53	40.03	31.31	36.92	37.35	19.19	16.54	22.7	34.8	26.34	29.3	transmembrane 9 superfamily member 2 [Carica papaya]	PREDICTED: Quercus suber transmembrane 9 superfamily member 2-like (LOC112039300), mRNA	Transmembrane 9 superfamily member 2 OS=Arabidopsis thaliana OX=3702 GN=TMN2 PE=2 SV=1	PEST, proteolytic signal-containing nuclear protein family//Hepatitis core protein, putative zinc finger//Endomembrane protein 70//D-arabinono-1,4-lactone oxidase//GRB2-binding adapter (GAPT)	pathogenesis//oxidation-reduction process//protein ubiquitination	D-arabinono-1,4-lactone oxidase activity//structural molecule activity	integral component of membrane//membrane
Cluster-35363.13217	4.49	5.78	2.88	3.39	4.43	3.69	17.2	10.42	5.68	3.42	3.8	3.06	--	--	--	--	--	--	--
Cluster-35363.14386	12.89	17.17	10.58	9.4	12.35	8.92	40.71	56.86	28.6	14.59	25.29	16.65	vascular endothelial growth factor receptor 2 (VEGFR2) [Artemisia annua]	PREDICTED: Juglans regia protein kinase APK1A, chloroplastic-like (LOC108986372), transcript variant X2, mRNA	Probable serine/threonine-protein kinase PBL1 OS=Arabidopsis thaliana OX=3702 GN=PBL1 PE=1 SV=1	Protein kinase domain//Protein tyrosine and serine/threonine kinase	protein phosphorylation	ATP binding//protein kinase activity	--
Cluster-35363.23236	4.47	3.98	3.56	3.9	4.2	3.63	9.2	6.68	6.95	3.63	3.41	5.08	probable isoprenylcysteine alpha-carbonyl methylesterase ICMEL1 [Quercus suber]	PREDICTED: Quercus suber probable isoprenylcysteine alpha-carbonyl methylesterase ICMEL1 (LOC112024074), mRNA	Probable isoprenylcysteine alpha-carbonyl methylesterase ICMEL1 OS=Arabidopsis thaliana OX=3702 GN=ICMEL1 PE=2 SV=1	Prolyl oligopeptidase family//MerT mercuric transport protein//alpha/beta hydrolase fold//Esterase PHB depolymerase	mercury ion transport//proteolysis	serine-type peptidase activity//hydrolase activity//mercury ion transmembrane transporter activity	extracellular region//membrane
Cluster-35363.25709	6.45	4.4	1.82	1.47	1.77	2.14	10.56	8.45	11.13	3.39	7.36	3.94	Mediator of RNA polymerase II transcription subunit 33A [Vitis vinifera]	PREDICTED: Juglans regia mediator of RNA polymerase II transcription subunit 33B-like (LOC109011046), mRNA	Mediator of RNA polymerase II transcription subunit 33B OS=Arabidopsis thaliana OX=3702 GN=MED33B PE=1 SV=1	--	--	--	--
Cluster-35363.14393	14.96	14.62	14.22	11.38	14.89	12.06	19.93	17.78	16.22	15.01	15.83	14.32	PREDICTED: probable protein phosphatase 2C 68 [Juglans regia]	PREDICTED: Juglans regia probable protein phosphatase 2C 68 (LOC109011952), mRNA	Probable protein phosphatase 2C 68 OS=Arabidopsis thaliana OX=3702 GN=At5g06750 PE=2 SV=1	Protein phosphatase 2C//Ki-ras-induced actin-interacting protein-IP3R-interacting domain//BTB/POZ domain//Stage II sporulation protein E (SpoIIE)	protein homooligomerization//signal transduction	signaling receptor binding//catalytic activity	--
Cluster-35363.11247	24.89	16.72	9.37	9.35	7.39	11.62	46.4	31.52	33.25	6.59	22.16	21	PREDICTED: cysteine-rich receptor-like protein kinase 10 isoform X1 [Juglans regia]	PREDICTED: Juglans regia cysteine-rich receptor-like protein kinase 10 (LOC109013818), transcript variant X2, mRNA	Putative cysteine-rich receptor-like protein kinase 35 OS=Arabidopsis thaliana OX=3702 GN=CRK35 PE=3 SV=3	Domain of unknown function (DUF3403)//Protein tyrosine and serine/threonine kinase//Protein kinase domain	serine family amino acid metabolic process//protein phosphorylation//phosphorylation	ATP binding//protein kinase activity//protein serine/threonine kinase activity	--
Cluster-35363.20498	89.6	125.33	93.34	110.86	123.34	123.97	394.81	507.06	132.02	31.99	53.18	262.72	extensin [Vigna unguiculata]	PREDICTED: Quercus suber early nodulin-like protein 2 (LOC111992974), mRNA	Early nodulin-like protein 2 OS=Arabidopsis thaliana OX=3702 GN=At4g27520 PE=1 SV=1	Plastocyanin-like domain	obsolete electron transport	electron transfer activity	--
Cluster-35363.12363	8.78	9.97	7.44	5.46	4.45	5.58	18.5	20.48	16.75	6.34	7.48	7.3	calcium-dependent protein kinase 5-like [Olea europaea var. sylvestris]	PREDICTED: Quercus suber calcium-dependent protein kinase 26 (LOC112033127), mRNA	Calcium-dependent protein kinase 4 OS=Solanum tuberosum OX=4113 GN=CPK4 PE=2 SV=1	Cytoskeletal-regulatory complex EF hand//Glutaminyl-tRNA synthetase, non-specific RNA binding region part 1//EF hand//EF-hand domain pair//EF-hand domain//Secreted protein acidic and rich in cysteine Ca binding region//EF hand	tRNA aminoacylation for protein translation	protein binding//ATP binding//calcium ion binding//nucleotide binding//aminoacyl-tRNA ligase activity	cytoplasm
Cluster-35363.11399	90.59	156.82	29.55	10.12	42.79	30.72	242.58	246.67	211.41	75.02	262.32	171.03	calcium-binding protein CML38-like [Quercus suber]	PREDICTED: Juglans regia calcium-binding protein CML38-like (LOC109012184), mRNA	Probable calcium-binding protein CML40 OS=Arabidopsis thaliana OX=3702 GN=CML40 PE=2 SV=1	EF hand//Dockerin type I domain//Cytoskeletal-regulatory complex EF hand//EF-hand domain pair//EF hand//EF-hand domain//Secreted protein acidic and rich in cysteine Ca binding region	polysaccharide catabolic process//carbohydrate metabolic process	protein binding//calcium ion binding//hydrolase activity, hydrolyzing O-glycosyl compounds	--
Cluster-35363.23638	12.84	12.37	19.24	15.33	16.7	15.22	8.89	7.41	9.52	16.27	14.7	10.23	HVA22-like protein i, partial [Mucuna pruriens]	PREDICTED: Juglans regia putative HVA22-like protein g (LOC109014332), mRNA	HVA22-like protein i OS=Arabidopsis thaliana OX=3702 GN=HVA22I PE=2 SV=2	Presenilin	protein processing	aspartic-type endopeptidase activity	integral component of membrane
Cluster-35363.26728	10.61	9.42	9.24	9.32	8.18	9.45	13.55	15.53	14.38	12.01	9.73	9.87	PREDICTED: protein transport protein SEC23 [Juglans regia]	PREDICTED: Juglans regia protein transport protein SEC23 (LOC109000488), mRNA	Protein transport protein SEC23-1 OS=Candida glabrata (strain ATCC 2001 / CBS 138 / JCM 3761 / NBRC 0622 / NRRL Y-65) OX=284593 GN=SEC231 PE=3 SV=1	Sec23/Sec24 helical domain//Sec23/Sec24 trunk domain	intracellular protein transport//endoplasmic reticulum to Golgi vesicle-mediated transport	--	COPII vesicle coat
Cluster-35363.18784	102.86	112.27	49.29	24.54	18.27	24.45	239.42	225.34	269.42	63.72	59.51	49.21	PREDICTED: putative UDP-rhamnose:rhamnosyltransferase 1 [Juglans regia]	PREDICTED: Quercus suber putative UDP-rhamnose:rhamnosyltransferase 1 (LOC111990681), transcript variant X2, mRNA	Putative UDP-rhamnose:rhamnosyltransferase 1 OS=Fragaria ananassa OX=3747 GN=GT4 PE=2 SV=1	UDP-glucoronosyl and UDP-glucosyl transferase	--	transferase activity, transferring hexosyl groups	--
Cluster-35363.21131	2.76	4.8	1.81	1.33	2.53	1.41	14.97	13.39	7.72	1.9	12.6	6.95	PREDICTED: wall-associated receptor kinase-like 8 [Juglans regia]	PREDICTED: Quercus suber wall-associated receptor kinase-like 1 (LOC112040647), mRNA	Wall-associated receptor kinase-like 10 OS=Arabidopsis thaliana OX=3702 GN=WAKL10 PE=2 SV=1	SHS2 domain found in N terminus of Rpb7p/Rpc25p/MJ0397//Wall-associated receptor kinase galacturonan-binding//Wall-associated kinase	phosphorylation//transcription, DNA-templated//serine family amino acid metabolic process	polysaccharide binding//protein serine/threonine kinase activity	integral component of membrane
Cluster-20628.0	4.26	3.87	4.06	4.56	4.69	4.8	2.16	1.83	3.98	5.78	3.37	3.5	PREDICTED: putative pre-mRNA-splicing factor ATP-dependent RNA helicase DHX16 [Juglans regia]	PREDICTED: Juglans regia putative pre-mRNA-splicing factor ATP-dependent RNA helicase DHX16 (LOC108979078), transcript variant X2, mRNA	--	--	--	--	--
Cluster-35363.14848	80.76	109.69	85.83	73.09	106.26	78.84	153.86	166.47	150.14	86.45	168.36	127.24	uncharacterized protein LOC111994620 [Quercus suber]	PREDICTED: Quercus suber uncharacterized LOC111994620 (LOC111994620), transcript variant X2, mRNA	Zinc finger A20 and AN1 domain-containing stress-associated protein 3 OS=Arabidopsis thaliana OX=3702 GN=SAP3 PE=2 SV=1	Prokaryotic Cytochrome C oxidase subunit IV//AN1-like Zinc finger//A20-like zinc finger//NOA36 protein	--	DNA binding//zinc ion binding	nucleus//integral component of membrane
Cluster-35363.20699	21.83	17.97	22.47	21.5	19.61	21.15	12.97	11.81	15.96	27	20.19	21.19	uncharacterized protein LOC111984298 [Quercus suber]	PREDICTED: Quercus suber beta-galactosidase (LOC111984298), mRNA	Beta-galactosidase OS=Vibrio cholerae serotype O1 (strain ATCC 39541 / Classical Ogawa 395 / O395) OX=345073 GN=lacZ PE=3 SV=2	Hepatitis C virus non-structural 5a protein membrane anchor//Glycosyl hydrolases family 2, TIM barrel domain//Beta galactosidase small chain//Glycosyl hydrolases family 2//Glycosyl hydrolases family 2, sugar binding domain	glycerolipid metabolic process//proteolysis//glycosphingolipid metabolic process//glycosaminoglycan catabolic process//galactose metabolic process//purine nucleobase metabolic process//carbohydrate metabolic process	cysteine-type endopeptidase activity//beta-galactosidase activity//RNA-directed 5'-3' RNA polymerase activity//serine-type endopeptidase activity//nucleoside-triphosphatase activity//hydrolase activity, hydrolyzing O-glycosyl compounds	RNA-directed RNA polymerase complex//beta-galactosidase complex
Cluster-35363.14803	37.28	49.36	38.44	26.35	26.27	26.45	142	116.67	74.68	16.5	52.85	43.05	PREDICTED: argininosuccinate synthase, chloroplastic-like [Juglans regia]	PREDICTED: Juglans regia argininosuccinate synthase, chloroplastic (LOC108992980), mRNA	Argininosuccinate synthase, chloroplastic OS=Arabidopsis thaliana OX=3702 GN=At4g24830 PE=1 SV=3	Arginosuccinate synthase	proline metabolic process//alanine metabolic process//arginine biosynthetic process//aspartate metabolic process	argininosuccinate synthase activity//ATP binding	--
Cluster-15598.0	3.37	3.25	1.92	1.84	1.34	0.92	6.98	5.78	6.39	2.79	2.84	2.45	protein DA1 isoform X2 [Morus notabilis]	PREDICTED: Juglans regia protein DA1-like (LOC109009823), transcript variant X5, mRNA	Protein DA1 OS=Arabidopsis thaliana OX=3702 GN=DA1 PE=1 SV=1	Aminotransferase class I and II	biosynthetic process	pyridoxal phosphate binding	--
Cluster-35363.16730	68.27	66.28	41.99	4.89	4.3	4.15	230.48	115.75	136.54	3.97	47.44	38.05	PREDICTED: probable isoaspartyl peptidase/L-asparaginase 2 [Juglans regia]	PREDICTED: Juglans regia probable isoaspartyl peptidase/L-asparaginase 2 (LOC108990335), mRNA	Probable isoaspartyl peptidase/L-asparaginase 2 OS=Arabidopsis thaliana OX=3702 GN=At3g16150 PE=2 SV=2	Asparaginase//Translocon-associated protein, gamma subunit (TRAP-gamma)	SRP-dependent cotranslational protein targeting to membrane	hydrolase activity	integral component of membrane
Cluster-35363.4677	29.23	28.51	24.23	17.15	29.65	23.2	43.76	59.93	54.3	26.29	25.39	15.77	putative gamma-glutamylcyclotransferase At3g02910 [Quercus suber]	PREDICTED: Juglans regia putative gamma-glutamylcyclotransferase At3g02910 (LOC109022044), mRNA	Putative gamma-glutamylcyclotransferase At3g02910 OS=Arabidopsis thaliana OX=3702 GN=At3g02910 PE=2 SV=2	--	--	--	--
Cluster-35363.7650	3.22	3.88	2.08	4.43	4.36	3.27	11.14	17.66	5.8	1.36	7.3	8.49	PREDICTED: TMV resistance protein N-like [Juglans regia]	Corylus avellana isolate cav.tr.F1R11.202-st NBS-containing resistance-like protein pseudogene, partial sequence	Disease resistance protein Roq1 OS=Nicotiana benthamiana OX=4100 GN=ROQ1 PE=1 SV=1	NB-ARC domain	--	ADP binding	--
Cluster-35363.9356	18.22	21.21	27.33	22.21	24.11	23.67	16.34	12.78	22.78	26.65	21.7	22.78	PREDICTED: RNA polymerase II transcriptional coactivator KIWI-like [Juglans regia]	PREDICTED: Citrus sinensis RNA polymerase II transcriptional coactivator KIWI (LOC102607972), mRNA	RNA polymerase II transcriptional coactivator KIWI OS=Arabidopsis thaliana OX=3702 GN=KIWI PE=1 SV=1	Transcriptional Coactivator p15 (PC4)	regulation of transcription, DNA-templated	DNA binding	--
Cluster-35363.9625	23.68	23.06	26.21	27.02	22.5	27.69	14.77	13.22	19.22	24.68	19.59	17.26	PREDICTED: protein CASP [Juglans regia]	PREDICTED: Juglans regia protein CASP (LOC109010742), mRNA	Protein CASP OS=Arabidopsis thaliana OX=3702 GN=CASP PE=1 SV=2	CASP C terminal//ATP synthase B/B' CF(0)//P53 DNA-binding domain	ATP synthesis coupled proton transport//intra-Golgi vesicle-mediated transport	proton transmembrane transporter activity	proton-transporting ATP synthase complex, coupling factor F(o)//integral component of Golgi membrane
Cluster-35363.7481	3.08	3.49	2.45	4.43	6.07	4.31	25.37	29.46	10.34	16.38	4.47	3.7	PREDICTED: ESF1 homolog [Cucumis melo]	PREDICTED: Juglans regia kinesin-related protein 4-like (LOC108979678), transcript variant X1, mRNA	--	DNA polymerase phi//Ca2+ regulator and membrane fusion protein Fig1	plasma membrane fusion involved in cytogamy//regulation of transcription, DNA-templated	DNA binding//transcription factor binding	transcription regulator complex//nucleolus//membrane
Cluster-35363.10524	35.24	49.39	24.78	7.9	10.85	9.09	86.64	88.17	48.39	19.17	28.67	15.33	PREDICTED: uncharacterized protein LOC108989402 [Juglans regia]	PREDICTED: Juglans regia uncharacterized LOC108989402 (LOC108989402), mRNA	--	--	--	--	--
Cluster-35363.10214	18.22	14.92	17.39	16.56	17.83	17	10.82	8.24	10	21.44	14.43	11.98	PREDICTED: THO complex subunit 4B-like [Juglans regia]	PREDICTED: Juglans regia THO complex subunit 4A-like (LOC108986386), mRNA	THO complex subunit 4B OS=Arabidopsis thaliana OX=3702 GN=ALY2 PE=1 SV=1	RNA recognition motif. (a.k.a. RRM, RBD, or RNP domain)	--	nucleic acid binding	--
Cluster-35363.18799	26.45	29.59	14.64	15.1	8.57	13.92	94.94	120.74	54.66	9.13	38.22	30.5	aspartyl protease family protein 1-like [Quercus suber]	PREDICTED: Quercus suber aspartyl protease family protein 1-like (LOC111989582), mRNA	Aspartyl protease family protein 1 OS=Arabidopsis thaliana OX=3702 GN=APF1 PE=2 SV=1	--	--	--	--
Cluster-35363.23433	16.7	12.02	16.32	18.29	13.57	19.01	8.19	6.66	12.3	13.65	13.29	14.68	5'-adenylylsulfate reductase-like 5 [Quercus suber]	Corylus avellana microsatellite BR396 sequence	5'-adenylylsulfate reductase-like 7 OS=Arabidopsis thaliana OX=3702 GN=APRL7 PE=2 SV=1	--	--	--	--
Cluster-35363.2976	9.31	17.82	5.12	2.82	6.05	3.69	65.66	64.92	13.32	3.54	5.07	6.72	uncharacterized protein LOC112002156 [Quercus suber]	--	--	--	--	--	--
Cluster-35363.19251	1.81	2.97	1.25	2.14	1.04	1.8	5.98	5.84	2.9	0.83	1.93	2.54	putative disease resistance RPP13-like protein 1 [Quercus suber]	PREDICTED: Quercus suber putative disease resistance RPP13-like protein 1 (LOC112010457), transcript variant X2, mRNA	Putative disease resistance RPP13-like protein 1 OS=Arabidopsis thaliana OX=3702 GN=RPPL1 PE=3 SV=1	Leucine rich repeat//NB-ARC domain//Leucine Rich Repeat	--	ADP binding//protein binding	--
Cluster-35363.25243	2.57	2.5	1.2	2.18	2.77	2.02	6.83	5.89	2.78	0.43	1.53	2.56	PREDICTED: uroporphyrinogen-III synthase, chloroplastic isoform X2 [Juglans regia]	PREDICTED: Juglans regia uroporphyrinogen-III synthase, chloroplastic (LOC108992350), transcript variant X3, mRNA	Uroporphyrinogen-III synthase, chloroplastic OS=Oryza sativa subsp. japonica OX=39947 GN=UROS PE=2 SV=1	--	--	--	--
Cluster-35363.16711	28.49	28.22	12.48	3.77	2.9	6.69	45.07	49.51	36.99	2.44	22.04	15.17	hypothetical protein DVH24_028249 [Malus domestica]	PREDICTED: Juglans regia G-type lectin S-receptor-like serine/threonine-protein kinase At4g03230 (LOC108991977), transcript variant X3, mRNA	G-type lectin S-receptor-like serine/threonine-protein kinase At4g03230 OS=Arabidopsis thaliana OX=3702 GN=At4g03230 PE=3 SV=3	Wall-associated receptor kinase galacturonan-binding	--	polysaccharide binding	--
Cluster-35363.15368	100.3	177.02	75.49	38.85	78.15	43.2	206.48	248.87	193.39	61.18	171.46	147.67	Retrovirus-related Pol polyprotein from transposon RE1 [Vitis vinifera]	--	--	Protein incorporated later into Tight Junctions	--	--	bicellular tight junction
Cluster-35363.14621	15.91	25.11	14.35	7	13.76	8.68	28.45	50.81	13.22	10.22	16.4	24.5	PREDICTED: helicase-like transcription factor CHR28 isoform X2 [Juglans regia]	PREDICTED: Quercus suber helicase-like transcription factor CHR28 (LOC112029285), transcript variant X4, mRNA	Helicase-like transcription factor CHR28 OS=Arabidopsis thaliana OX=3702 GN=CHR28 PE=1 SV=1	SNF2 family N-terminal domain//DEAD/DEAH box helicase	--	nucleic acid binding//ATP binding	--
Cluster-35363.3489	25.99	21.07	27.77	29.39	30.37	21.04	16.3	11.45	16.17	32.42	22.23	19.35	uncharacterized protein LOC111989576 [Quercus suber]	PREDICTED: Quercus suber uncharacterized LOC111989576 (LOC111989576), transcript variant X1, mRNA	--	--	--	--	--
Cluster-35363.18740	16.76	15.37	18.97	19.43	20.57	22.39	13.18	8.15	15.66	23.27	15.93	18.38	PREDICTED: autophagy-related protein 18g-like isoform X1 [Juglans regia]	PREDICTED: Juglans regia autophagy-related protein 18g-like (LOC109010948), transcript variant X1, mRNA	Autophagy-related protein 18g OS=Arabidopsis thaliana OX=3702 GN=ATG18G PE=2 SV=1	AP2 domain//WD domain, G-beta repeat	regulation of transcription, DNA-templated	protein binding//DNA-binding transcription factor activity	transcription regulator complex
Cluster-35363.7280	19.11	14.96	22.59	21.02	17.54	22.59	10.68	9.36	16.82	19.85	19.04	14.24	PREDICTED: glycosyltransferase-like KOBITO 1 isoform X1 [Juglans regia]	PREDICTED: Juglans regia glycosyltransferase-like KOBITO 1 (LOC108984458), mRNA	Glycosyltransferase-like KOBITO 1 OS=Arabidopsis thaliana OX=3702 GN=ELD1 PE=1 SV=1	Aldehyde ferredoxin oxidoreductase, N-terminal domain	oxidation-reduction process	oxidoreductase activity, acting on the aldehyde or oxo group of donors, iron-sulfur protein as acceptor//iron-sulfur cluster binding//oxidoreductase activity	--
Cluster-35363.14275	39.7	71.44	30.67	20.84	28.38	24.07	88.15	175.71	95.28	39.08	75.92	39.95	PREDICTED: putative calcium-transporting ATPase 13, plasma membrane-type [Juglans regia]	PREDICTED: Juglans regia putative calcium-transporting ATPase 13, plasma membrane-type (LOC108989440), mRNA	Putative calcium-transporting ATPase 13, plasma membrane-type OS=Arabidopsis thaliana OX=3702 GN=ACA13 PE=3 SV=1	--	--	--	--
Cluster-35363.16134	21.59	33.8	28.09	6.08	11.02	3	37.59	73.41	18.72	7.15	16.66	14.9	PREDICTED: xyloglucan glycosyltransferase 4-like [Juglans regia]	PREDICTED: Juglans regia xyloglucan glycosyltransferase 4-like (LOC108997144), mRNA	Xyloglucan glycosyltransferase 4 OS=Arabidopsis thaliana OX=3702 GN=CSLC4 PE=1 SV=1	Glycosyl transferase family 21	--	transferase activity, transferring glycosyl groups	--
Cluster-35363.11528	7.34	5.08	9.57	9.69	8.89	10.87	2.81	3.02	7.02	9.78	8.3	7.37	PREDICTED: uncharacterized protein LOC108985923 [Juglans regia]	PREDICTED: Juglans regia uncharacterized LOC109000606 (LOC109000606), mRNA	--	--	--	--	--
Cluster-35363.10648	11.62	12.28	6.85	4.58	5.29	3.44	19.24	16.98	13.77	6.44	11.48	6.52	Heavy metal-associated isoprenylated plant protein 47 isoform D [Glycine soja]	--	--	Heavy-metal-associated domain	metal ion transport	metal ion binding	--
Cluster-35363.8651	41.86	45.48	51.9	43.26	49.42	41.23	27.85	20.32	29.94	46.24	34.02	32.24	PREDICTED: ras-related protein RABA1b-like [Juglans regia]	PREDICTED: Juglans regia ras-related protein RABA1b-like (LOC109012125), mRNA	Ras-related protein RABA1b OS=Arabidopsis thaliana OX=3702 GN=RABA1B PE=1 SV=1	Gtr1/RagA G protein conserved region//Elongation factor Tu GTP binding domain//Ethanolamine utilisation - propanediol utilisation//ABC transporter//AAA domain, putative AbiEii toxin, Type IV TA system//Ras family//50S ribosome-binding GTPase//ADP-ribosylation factor family//MCM P-loop domain//RsgA GTPase	DNA replication initiation//cellular biogenic amine metabolic process	DNA binding//GTP binding//ATPase activity//GTPase activity//ATP binding	--
Cluster-35363.10832	11.69	11.74	11.78	14.11	11.39	14.03	8.02	8.02	10.52	11.98	9.29	11.24	PREDICTED: factor of DNA methylation 1-like [Juglans regia]	PREDICTED: Juglans regia factor of DNA methylation 1-like (LOC109012077), mRNA	Factor of DNA methylation 1 OS=Arabidopsis thaliana OX=3702 GN=FDM1 PE=1 SV=1	XS domain//XS zinc finger domain	gene silencing by RNA	--	--
Cluster-35363.15885	15.35	18.76	12.73	11.6	11.13	10.96	21.93	29.04	17.28	12.82	12.23	13.06	PREDICTED: uncharacterized protein LOC100260370 [Vitis vinifera]	PREDICTED: Juglans regia uncharacterized LOC109014173 (LOC109014173), mRNA	--	--	--	--	--
Cluster-35363.15171	159.42	253.67	179.53	86.6	126.78	83.19	439.26	446.43	229.39	42.64	76.17	179.78	protein TIFY 9 [Quercus suber]	Corylus avellana microsatellite GB647 sequence	Protein TIFY 9 OS=Arabidopsis thaliana OX=3702 GN=TIFY9 PE=1 SV=1	--	--	--	--
Cluster-35363.10650	25.45	25.13	17.49	5.84	11.02	6.09	47.9	41.98	42.83	20.82	28.7	12.99	heavy metal-associated isoprenylated plant protein 47-like [Quercus suber]	PREDICTED: Vigna unguiculata heavy metal-associated isoprenylated plant protein 47 (LOC114188914), mRNA	Disease resistance protein Pik-1 OS=Oryza sativa subsp. japonica OX=39947 GN=PIK-1 PE=1 SV=1	Heavy-metal-associated domain	metal ion transport	metal ion binding	--
Cluster-35363.10907	9	7.64	10.33	9.24	8.26	8.6	3.66	3.71	5.78	10.66	6.59	7.04	PREDICTED: protein ecdysoneless homolog [Juglans regia]	PREDICTED: Juglans regia protein ecdysoneless homolog (LOC108980325), mRNA	Protein ecdysoneless homolog OS=Arabidopsis thaliana OX=3702 GN=At5g65490 PE=1 SV=1	--	--	--	--
Cluster-35363.23686	11.72	14.71	10.89	9.36	10.13	11.21	31.81	30.18	14.69	11.77	26.54	22.06	probable prolyl 4-hydroxylase 3 [Quercus suber]	PREDICTED: Juglans regia probable prolyl 4-hydroxylase 3 (LOC108981431), transcript variant X4, mRNA	Probable prolyl 4-hydroxylase 3 OS=Arabidopsis thaliana OX=3702 GN=P4H3 PE=2 SV=1	--	--	--	--
Cluster-35363.29043	2.52	1.99	2.81	3.58	3.53	4.96	1.08	1.37	1.37	3.45	3.14	2.3	ARF guanine-nucleotide exchange factor GNOM [Jatropha curcas]	PREDICTED: Quercus suber ARF guanine-nucleotide exchange factor GNOM (LOC112039782), transcript variant X1, mRNA	ARF guanine-nucleotide exchange factor GNOM OS=Arabidopsis thaliana OX=3702 GN=GN PE=1 SV=1	F-box-like//piRNA pathway germ-plasm component//Sec7 domain	regulation of GTPase activity//regulation of gene silencing by miRNA//regulation of ARF protein signal transduction	ARF guanyl-nucleotide exchange factor activity//protein binding	--
Cluster-35363.16637	1241.65	1828.6	911.05	745.18	1107.23	834.28	3164.18	2813.33	2060.92	335.77	1085.88	1443.29	PREDICTED: indole-3-acetic acid-induced protein ARG2-like [Juglans regia]	PREDICTED: Prunus avium protein SENESCENCE-ASSOCIATED GENE 21, mitochondrial (LOC110749387), mRNA	Indole-3-acetic acid-induced protein ARG2 OS=Vigna radiata var. radiata OX=3916 GN=ARG2 PE=2 SV=1	--	--	--	--
Cluster-35363.23495	7.78	5.03	4.73	1.87	2.16	2.14	15.53	15.78	21.28	6.27	9.96	5.24	PREDICTED: probable LRR receptor-like serine/threonine-protein kinase At2g24230 [Juglans regia]	PREDICTED: Juglans regia probable LRR receptor-like serine/threonine-protein kinase At2g24230 (LOC109013190), mRNA	Calmodulin-binding receptor kinase CaMRLK OS=Arabidopsis thaliana OX=3702 GN=CAMRLK PE=1 SV=1	Leucine Rich repeat//Leucine rich repeat//Leucine Rich Repeat//Protein kinase domain//Protein tyrosine and serine/threonine kinase	protein phosphorylation	protein binding//protein kinase activity//ATP binding	--
Cluster-35363.20204	4.38	5.06	5.02	3.03	4.7	2.83	7.24	8.03	5.19	5	7.01	6.09	MLO-like protein 8 [Hevea brasiliensis]	PREDICTED: Quercus suber MLO-like protein 10 (LOC112001922), transcript variant X2, mRNA	MLO-like protein 10 OS=Arabidopsis thaliana OX=3702 GN=MLO10 PE=2 SV=1	Mlo family	defense response	--	integral component of membrane
Cluster-35363.21755	12	9.6	13.62	12.99	11.98	12.65	7.19	6.48	7.95	14.35	10.79	9.37	PREDICTED: trafficking protein particle complex II-specific subunit 120 homolog [Juglans regia]	PREDICTED: Juglans regia trafficking protein particle complex II-specific subunit 120 homolog (LOC109008225), mRNA	Trafficking protein particle complex II-specific subunit 120 homolog OS=Arabidopsis thaliana OX=3702 GN=TRS120 PE=1 SV=1	Pyrimidine nucleoside phosphorylase C-terminal domain//Replication protein	DNA replication//pyrimidine nucleoside metabolic process	transferase activity, transferring pentosyl groups//DNA binding	--
Cluster-35363.25090	6.83	5.24	8.04	7.59	7.26	8.66	4.86	5.22	6.57	8.12	7.68	6.72	uncharacterized protein LOC112019786 [Quercus suber]	PREDICTED: Quercus suber uncharacterized LOC112019786 (LOC112019786), mRNA	--	--	--	--	--
Cluster-35363.20940	23.1	17.47	25.08	30.68	27.96	32.17	19.65	14.59	23.24	26.05	24.47	21.03	PREDICTED: uncharacterized protein LOC109007016 isoform X1 [Juglans regia]	PREDICTED: Quercus suber uncharacterized LOC112008898 (LOC112008898), mRNA	T-complex protein 11-like protein 1 OS=Homo sapiens OX=9606 GN=TCP11L1 PE=1 SV=1	EXPERA (EXPanded EBP superfamily)	steroid biosynthetic process//sterol metabolic process	cholestenol delta-isomerase activity	integral component of membrane
Cluster-35363.16290	271.54	316.71	181.18	70.33	51.68	74.2	622.63	631.01	653.06	162.84	334.42	195.52	--	PREDICTED: Juglans regia classical arabinogalactan protein 4-like (LOC108991271), mRNA	--	--	--	--	--
Cluster-35363.11272	5.25	3.79	2.66	2.96	3.18	2.79	8.34	9.73	8.01	2.57	4.94	3.04	PREDICTED: putative disease resistance protein At3g14460 isoform X2 [Juglans regia]	--	Putative disease resistance RPP13-like protein 1 OS=Arabidopsis thaliana OX=3702 GN=RPPL1 PE=3 SV=1	Leucine Rich Repeat//NADH-ubiquinone oxidoreductase-G iron-sulfur binding region//Leucine Rich repeat//Leucine rich repeat	oxidation-reduction process	oxidoreductase activity//protein binding	--
Cluster-35363.15556	119.19	252.81	77.25	43.02	60.73	40.66	306.99	253.03	196.83	16.61	42.87	107.93	cyclin-dependent kinase inhibitor [Parasponia andersonii]	--	Cyclin-dependent protein kinase inhibitor SMR4 OS=Arabidopsis thaliana OX=3702 GN=SMR4 PE=1 SV=1	--	--	--	--
Cluster-35363.26990	6	6.1	4.59	5.85	6.93	7.35	14.15	13.47	9.4	3.31	4.91	6.05	PREDICTED: E3 SUMO-protein ligase SIZ1-like isoform X1 [Juglans regia]	PREDICTED: Juglans regia E3 SUMO-protein ligase SIZ1-like (LOC108997054), transcript variant X1, mRNA	E3 SUMO-protein ligase SIZ1 OS=Arabidopsis thaliana OX=3702 GN=SIZ1 PE=1 SV=2	Cysteine dioxygenase type I//Multidrug efflux pump-associated protein AcrZ//Sec23/Sec24 zinc finger//MIZ/SP-RING zinc finger	transport//endoplasmic reticulum to Golgi vesicle-mediated transport//xenobiotic detoxification by transmembrane export across the plasma membrane//oxidation-reduction process//intracellular protein transport	zinc ion binding//oxidoreductase activity, acting on single donors with incorporation of molecular oxygen, incorporation of two atoms of oxygen//iron ion binding//xenobiotic transmembrane transporter activity	plasma membrane//COPII vesicle coat
Cluster-35363.11227	15.31	19.17	13.61	5.25	6.98	7.69	24.24	22.59	15.32	7.55	6.81	9.86	PREDICTED: protein ABHD17C-like [Juglans regia]	PREDICTED: Quercus suber protein ABHD17C (LOC111985688), mRNA	Alpha/beta hydrolase domain-containing protein 17C OS=Danio rerio OX=7955 GN=abhd17c PE=2 SV=1	Accessory Sec system GspB-transporter//alpha/beta hydrolase fold//Protein of unknown function (DUF2755)//Prolyl oligopeptidase family	protein transport//proteolysis	hydrolase activity//serine-type peptidase activity	integral component of membrane
Cluster-35363.4410	3.4	2.41	3.53	3.77	3.53	3.06	1.78	1.37	1.38	3.75	2.55	2.79	uncharacterized protein LOC112025330 isoform X1 [Quercus suber]	PREDICTED: Quercus suber uncharacterized protein C16C6.01c (LOC112025330), transcript variant X1, mRNA	Ribulose-1,5 bisphosphate carboxylase/oxygenase large subunit N-methyltransferase, chloroplastic OS=Pisum sativum OX=3888 GN=RBCMT PE=1 SV=1	SET domain	--	protein binding	--
Cluster-35363.16713	17.89	18.63	7.71	5.64	4.15	6.52	31.92	33.88	25.28	2.09	15.48	15.77	hypothetical protein CDL15_Pgr023307 [Punica granatum]	Vitis vinifera contig VV78X014375.7, whole genome shotgun sequence	G-type lectin S-receptor-like serine/threonine-protein kinase At4g03230 OS=Arabidopsis thaliana OX=3702 GN=At4g03230 PE=3 SV=3	Protein kinase domain//Protein tyrosine and serine/threonine kinase//Domain of unknown function (DUF3403)	serine family amino acid metabolic process//protein phosphorylation//phosphorylation	ATP binding//protein serine/threonine kinase activity//protein kinase activity	--
Cluster-35363.18923	25.99	27.33	15.26	17.41	14.17	19.6	60.73	75.68	47.95	19.05	24.73	21.07	UDP-glycosyltransferase [Cyclocarya paliurus]	--	UDP-glucose flavonoid 3-O-glucosyltransferase 6 OS=Fragaria ananassa OX=3747 GN=GT6 PE=1 SV=1	--	--	--	--
Cluster-35363.16424	7.44	13.97	9.65	5.43	5.54	3.34	18.01	20	17.76	6.55	14.15	13.23	--	--	--	--	--	--	--
Cluster-35363.14849	510.21	582.59	335.02	512	936.89	669.71	3018.94	2350.29	2367.57	743.66	1539.62	1248.21	uncharacterized protein LOC111986089 [Quercus suber]	PREDICTED: Ziziphus jujuba uncharacterized LOC107434156 (LOC107434156), mRNA	--	--	--	--	--
Cluster-35363.8455	54.06	46.91	48.37	42.67	42.12	48.35	59.5	65.32	51.51	44.64	52.61	47.12	PREDICTED: PRA1 family protein B3 [Juglans regia]	PREDICTED: Fragaria vesca subsp. vesca PRA1 family protein B3 (LOC101292256), mRNA	PRA1 family protein B3 OS=Arabidopsis thaliana OX=3702 GN=PRA1B3 PE=1 SV=1	DHHC palmitoyltransferase//TraL protein//Survival motor neuron protein (SMN)	conjugation//mRNA processing//obsolete acyl-carrier-protein biosynthetic process	RNA binding//palmitoyltransferase activity	cytoplasm//outer membrane//nucleus
Cluster-35363.17143	52.81	61.18	26.4	20.69	23.91	19.08	142.92	115.37	134.77	41.23	95.55	73.14	PREDICTED: probable serine/threonine-protein kinase At1g54610 [Juglans regia]	PREDICTED: Juglans regia probable serine/threonine-protein kinase At1g54610 (LOC108999192), mRNA	Probable serine/threonine-protein kinase At1g09600 OS=Arabidopsis thaliana OX=3702 GN=At1g09600 PE=3 SV=1	Protein kinase domain//Protein tyrosine and serine/threonine kinase//Proteasome regulatory subunit C-terminal//Calponin homology (CH) domain	regulation of protein catabolic process//protein phosphorylation	protein kinase activity//enzyme regulator activity//protein binding//ATP binding	proteasome complex
Cluster-35363.13628	21.14	20.66	20.79	20.69	20.43	22.4	14.25	13.7	15.57	19.9	20.09	20.04	PREDICTED: protein NTM1-like 9 [Juglans regia]	PREDICTED: Juglans regia protein NTM1-like 9 (LOC108992453), mRNA	NAC domain-containing protein 14 OS=Arabidopsis thaliana OX=3702 GN=NAC014 PE=2 SV=1	S-type Pyocin//No apical meristem (NAM) protein	regulation of transcription, DNA-templated//pathogenesis	DNA binding	--
Cluster-35363.12752	8.4	10.13	8.43	2.24	2.38	2.76	26.05	34.43	11.34	5.04	4.8	5.29	PREDICTED: proline transporter 1-like [Juglans regia]	PREDICTED: Quercus suber proline transporter 2-like (LOC111983059), mRNA	Probable proline transporter 2 OS=Oryza sativa subsp. japonica OX=39947 GN=LOC_Os07g01090 PE=2 SV=1	--	--	--	--
Cluster-35363.11548	35.4	80.14	35.72	8.24	15.73	8.48	90.46	131.85	51.74	27.26	50.71	28.9	zinc finger AN1 domain-containing stress-associated protein 12 [Quercus suber]	Corylus avellana microsatellite GB646 sequence	Zinc finger AN1 domain-containing stress-associated protein 12 OS=Arabidopsis thaliana OX=3702 GN=SAP12 PE=2 SV=2	C3HC zinc finger-like//AN1-like Zinc finger	--	zinc ion binding	host cell nucleus
Cluster-35363.18362	4.86	6.03	3.88	0.72	1.38	1.18	5.72	9.32	3.65	2.52	2.34	1.14	putative disease resistance protein [Arabidopsis thaliana]	--	Disease resistance protein RPV1 OS=Vitis rotundifolia OX=103349 GN=RPV1 PE=1 SV=1	Leucine Rich Repeat//Leucine rich repeat	--	protein binding	--
Cluster-35363.15326	21.82	9.09	13.43	22.14	18.55	25.01	92.46	58.6	51.56	10.04	42.82	27.96	probable glutathione S-transferase [Quercus suber]	PREDICTED: Citrus sinensis probable glutathione S-transferase (LOC102621779), mRNA	Glutathione S-transferase 3 OS=Glycine max OX=3847 GN=GST3 PE=1 SV=1	--	--	--	--
Cluster-35363.1889	13.32	18.78	9.41	2.97	4.34	3.53	56.13	35.84	37.53	6.64	5.61	9.68	hypothetical protein GOBAR_AA04185 [Gossypium barbadense]	--	--	--	--	--	--
Cluster-35363.26118	6.16	5.38	8.54	7.82	8.07	8.55	3.74	3.02	5.55	10.08	5.74	6.64	PREDICTED: probable anion transporter 4, chloroplastic isoform X1 [Juglans regia]	PREDICTED: Juglans regia probable anion transporter 4, chloroplastic (LOC108980788), transcript variant X1, mRNA	Probable anion transporter 4, chloroplastic OS=Arabidopsis thaliana OX=3702 GN=ANTR4 PE=2 SV=1	Major Facilitator Superfamily//Organic Anion Transporter Polypeptide (OATP) family	transmembrane transport	transmembrane transporter activity	membrane
Cluster-35363.6234	5.75	4.71	5.95	6.28	6.76	7.21	3.73	3.37	4.65	6.96	5.78	5.87	PREDICTED: uncharacterized protein LOC108982058 [Juglans regia]	PREDICTED: Quercus suber dentin sialophosphoprotein-like (LOC111999685), transcript variant X2, mRNA	DnaJ homolog subfamily C member 7 OS=Mus musculus OX=10090 GN=Dnajc7 PE=1 SV=2	Tetratricopeptide repeat//Tetratricopeptide repeat//Tetratricopeptide repeat//Tetratricopeptide repeat	--	protein binding	--
Cluster-35363.12341	8.1	8.59	8.97	9.33	7.53	8.36	13.1	13.11	13.24	5.67	9.73	8.3	beta-hexosaminidase 2-like [Quercus suber]	PREDICTED: Quercus suber beta-hexosaminidase 2-like (LOC112040081), mRNA	Beta-hexosaminidase 2 OS=Arabidopsis thaliana OX=3702 GN=HEXO2 PE=1 SV=1	Liver-expressed antimicrobial peptide 2 precursor (LEAP-2)//Altered inheritance of mitochondria 5//Glycosyl hydrolase family 20, catalytic domain	cristae formation//defense response to bacterium//carbohydrate metabolic process	hydrolase activity, hydrolyzing O-glycosyl compounds	mitochondrial crista junction//MICOS complex
Cluster-35363.25526	6.49	6.44	5.96	5.91	5.65	6.16	10.21	9.41	8.96	5.26	7.83	6.76	solute carrier family 25 member 44-like [Quercus suber]	PREDICTED: Quercus suber solute carrier family 25 member 44-like (LOC112025806), mRNA	Mitochondrial substrate carrier family protein E OS=Dictyostelium discoideum OX=44689 GN=mcfE PE=3 SV=1	Colicin V production protein	toxin biosynthetic process	--	membrane
Cluster-35363.27183	18.72	24.95	4	5.37	4.23	8.8	174.48	128.25	170.83	20.59	85.65	99.26	allergen [Betula pendula]	B.verrucosa Betv III mRNA for pollen allergen	Calcium-binding allergen Bet v 3 OS=Betula pendula OX=3505 GN=BETVIII PE=1 SV=1	Dockerin type I domain//EF hand//EF-hand domain//Secreted protein acidic and rich in cysteine Ca binding region//EF hand//Cytoskeletal-regulatory complex EF hand//EF-hand domain pair	carbohydrate metabolic process//polysaccharide catabolic process	hydrolase activity, hydrolyzing O-glycosyl compounds//calcium ion binding//protein binding	--
Cluster-35363.24206	18.41	21.58	13.72	7.69	10.01	7.94	24.64	32.57	18.73	7.98	15.42	15.14	CTL-like protein DDB_G0274487 isoform X2 [Quercus suber]	PREDICTED: Juglans regia CTL-like protein DDB_G0274487 (LOC109020452), transcript variant X3, mRNA	CTL-like protein DDB_G0274487 OS=Dictyostelium discoideum OX=44689 GN=DDB_G0274487 PE=3 SV=1	Lipopolysaccharide assembly protein A domain	--	--	integral component of plasma membrane
Cluster-35363.21516	6.74	8.19	1.79	3.13	3.85	3.92	52.89	59.41	31.24	1.86	9.94	10.77	PREDICTED: MLO-like protein 6 [Juglans regia]	PREDICTED: Juglans regia MLO-like protein 6 (LOC108979814), mRNA	MLO protein homolog 1 OS=Oryza sativa subsp. japonica OX=39947 GN=MLO1 PE=3 SV=2	Bacterial ABC transporter protein EcsB//Membrane-associating domain//Mlo family	defense response	--	integral component of membrane//membrane
Cluster-35363.7884	13.27	15.25	9.73	9.14	11.63	9.88	35.23	34.67	17.84	8.41	10.68	9.75	--	PREDICTED: Juglans regia CAX-interacting protein 4-like (LOC109012512), mRNA	--	--	--	--	--
Cluster-35363.10563	25.23	36.45	31.23	14.26	12.23	12.44	41.76	73.92	32.99	24.44	31.02	19.41	PREDICTED: G-type lectin S-receptor-like serine/threonine-protein kinase B120 isoform X2 [Juglans regia]	PREDICTED: Juglans regia G-type lectin S-receptor-like serine/threonine-protein kinase B120 (LOC108983469), transcript variant X2, mRNA	Putative G-type lectin S-receptor-like serine/threonine-protein kinase At1g61610 OS=Arabidopsis thaliana OX=3702 GN=At1g61610 PE=3 SV=1	Pvs28 EGF domain//Ceramide synthase regulator//Protein kinase domain//Protein tyrosine and serine/threonine kinase//Domain of unknown function (DUF3403)//S-locus glycoprotein domain	cellular calcium ion homeostasis//phosphorylation//protein phosphorylation//recognition of pollen//serine family amino acid metabolic process	enzyme regulator activity//ATP binding//protein kinase activity//protein serine/threonine kinase activity	integral component of endoplasmic reticulum membrane//membrane//cell surface
Cluster-35363.13477	108.27	121.72	103.58	95.94	89.31	104.36	238.21	254.66	175.76	95.51	156.68	144.88	uncharacterized protein LOC112001628 [Quercus suber]	PREDICTED: Quercus suber uncharacterized LOC112001628 (LOC112001628), mRNA	--	--	--	--	--
Cluster-35363.24382	13.25	10.26	13.51	14.19	15.95	12.93	9.11	9.01	8.57	13.46	12.35	13.79	PREDICTED: 4-alpha-glucanotransferase DPE2 isoform X1 [Juglans regia]	PREDICTED: Quercus suber 4-alpha-glucanotransferase DPE2 (LOC112031642), transcript variant X3, mRNA	4-alpha-glucanotransferase DPE2 OS=Arabidopsis thaliana OX=3702 GN=DPE2 PE=1 SV=1	4-alpha-glucanotransferase//Starch binding domain	sucrose metabolic process//carbohydrate metabolic process//starch metabolic process	4-alpha-glucanotransferase activity//starch binding	--
Cluster-35363.26963	4.78	6.96	5.26	6.84	7.36	6.04	18.46	19.49	18.4	6.23	12.27	5.94	PREDICTED: dolichol kinase EVAN [Juglans regia]	PREDICTED: Juglans regia dolichol kinase EVAN (LOC109010582), transcript variant X1, mRNA	Dolichol kinase EVAN OS=Arabidopsis thaliana OX=3702 GN=EVN PE=2 SV=1	--	--	--	--
Cluster-35363.19601	7.13	11.9	5.69	3.47	5.16	4.22	45.31	37.04	40.88	12.64	20.52	15.38	PREDICTED: probable aminopyrimidine aminohydrolase, mitochondrial isoform X2 [Juglans regia]	PREDICTED: Quercus suber bifunctional TH2 protein, mitochondrial-like (LOC112012296), mRNA	Bifunctional TH2 protein, mitochondrial OS=Arabidopsis thaliana OX=3702 GN=TH2 PE=1 SV=1	--	--	--	--
Cluster-35363.18433	6.92	9.02	3.23	6.12	5.77	4.74	43	46.27	6.94	0.42	4.42	12.89	class IV chitinase [Corylus heterophylla]	Corylus heterophylla class IV chitinase mRNA, complete cds	Endochitinase EP3 OS=Arabidopsis thaliana OX=3702 GN=EP3 PE=1 SV=1	Chitin recognition protein//Chitinase class I	chitin catabolic process//cell wall macromolecule catabolic process	chitinase activity//chitin binding	--
Cluster-35363.21942	16.19	21.1	7.24	3.03	1.33	2.1	27.2	31.67	23.18	0.99	17.32	10.11	G-type lectin S-receptor-like serine/threonine-protein kinase At4g03230 [Prunus persica]	PREDICTED: Populus euphratica G-type lectin S-receptor-like serine/threonine-protein kinase At4g03230 (LOC105141833), transcript variant X2, mRNA	G-type lectin S-receptor-like serine/threonine-protein kinase At4g03230 OS=Arabidopsis thaliana OX=3702 GN=At4g03230 PE=3 SV=3	S-locus glycoprotein domain	recognition of pollen	--	--
Cluster-35363.17764	85.11	104.89	76.16	26.86	21.01	25.15	145.54	148.57	85.32	12.3	13.72	39.66	PREDICTED: xyloglucan galactosyltransferase XLT2 [Juglans regia]	PREDICTED: Juglans regia xyloglucan galactosyltransferase XLT2 (LOC108998582), mRNA	Xyloglucan galactosyltransferase XLT2 OS=Arabidopsis thaliana OX=3702 GN=XLT2 PE=1 SV=1	Metallo-carboxypeptidase inhibitor	--	metalloendopeptidase inhibitor activity	--
Cluster-10956.1	7.59	7.6	7.24	9.19	8.74	9.16	5.14	5.79	7.72	8.15	7.56	6.36	PREDICTED: probable glycosyltransferase At5g03795 [Juglans regia]	PREDICTED: Juglans regia probable glycosyltransferase At5g03795 (LOC108986829), mRNA	Probable glycosyltransferase At3g07620 OS=Arabidopsis thaliana OX=3702 GN=At3g07620 PE=3 SV=1	--	--	--	--
Cluster-35363.26272	2.11	1.46	2.02	3.1	2.79	3.03	1.14	1	1.81	2.91	2.69	2.21	PREDICTED: probable mitochondrial intermediate peptidase, mitochondrial isoform X3 [Juglans regia]	PREDICTED: Juglans regia probable mitochondrial intermediate peptidase, mitochondrial (LOC109014092), transcript variant X1, mRNA	Mitochondrial intermediate peptidase, mitochondrial OS=Arabidopsis thaliana OX=3702 GN=OCT1 PE=3 SV=1	Peptidase family M3	proteolysis	metalloendopeptidase activity	--
Cluster-35363.22700	8.89	4.14	10.5	11.98	11.56	14.49	3.44	1.91	6.45	12	8.23	6.76	zinc finger CCCH domain-containing protein 30-like [Quercus suber]	PREDICTED: Quercus suber zinc finger CCCH domain-containing protein 30-like (LOC112038752), mRNA	Zinc finger CCCH domain-containing protein 30 OS=Arabidopsis thaliana OX=3702 GN=At2g41900 PE=1 SV=2	Zinc finger C-x8-C-x5-C-x3-H type (and similar)//Ankyrin repeat//Ankyrin repeat	--	metal ion binding//protein binding	--
Cluster-28472.0	29.9	36.18	19.65	22.44	15.85	13.99	56.42	40.67	34.85	19.22	31.99	27.8	hypothetical protein CARUB_v10024180mg [Capsella rubella]	PREDICTED: Gossypium hirsutum calmodulin-7 (LOC107953131), mRNA	Calmodulin-7 OS=Arabidopsis thaliana OX=3702 GN=CAM7 PE=1 SV=2	Dockerin type I domain//EF-hand domain//Secreted protein acidic and rich in cysteine Ca binding region//Cytoskeletal-regulatory complex EF hand//EF hand//Polysaccharide biosynthesis/export protein//EF hand//RNA polymerase Rpb4//EF-hand domain pair	DNA-templated transcription, initiation//polysaccharide transport//carbohydrate metabolic process//polysaccharide catabolic process	polysaccharide transmembrane transporter activity//calcium ion binding//hydrolase activity, hydrolyzing O-glycosyl compounds//protein binding	membrane//RNA polymerase complex
Cluster-35363.11426	5.26	3.29	5.96	5.01	4.74	5.15	2.67	2.09	3.14	6.29	3.97	3.91	PREDICTED: protein STICHEL [Juglans regia]	PREDICTED: Juglans regia protein STICHEL (LOC109018644), mRNA	Protein STICHEL OS=Arabidopsis thaliana OX=3702 GN=STI PE=1 SV=2	Gaa1-like, GPI transamidase component//Holliday junction DNA helicase RuvB P-loop domain//ATPase family associated with various cellular activities (AAA)//DNA polymerase III subunits gamma and tau domain III//C4-dicarboxylate anaerobic carrier//SUR7/PalI family//DNA polymerase III, delta subunit//Type III restriction enzyme, res subunit//GWT1//UDP-N-acetylenolpyruvoylglucosamine reductase, C-term…	GPI anchor biosynthetic process//amino sugar metabolic process//DNA replication//DNA repair//oxidation-reduction process//transformation of host cell by virus//DNA recombination	UDP-N-acetylmuramate dehydrogenase activity//DNA binding//hydrolase activity//four-way junction helicase activity//DNA-directed DNA polymerase activity//ATP binding//transferase activity, transferring acyl groups	DNA polymerase III complex//Holliday junction helicase complex//plasma membrane//replication fork//integral component of membrane//GPI-anchor transamidase complex//DNA polymerase complex
Cluster-35363.22050	18.76	15.26	19.72	19.55	17.49	20.29	13.82	11.59	13.51	17.77	15.81	14.71	PREDICTED: epidermal growth factor receptor substrate 15-like 1 isoform X1 [Juglans regia]	PREDICTED: Juglans regia epidermal growth factor receptor substrate 15-like 1 (LOC109022234), transcript variant X2, mRNA	Uncharacterized calcium-binding protein C800.10c OS=Schizosaccharomyces pombe (strain 972 / ATCC 24843) OX=284812 GN=SPBC800.10c PE=4 SV=1	EF hand//Cytoskeletal-regulatory complex EF hand//ALIX V-shaped domain binding to HIV//Tamulustoxin family//EF-hand domain//EF hand//EF-hand domain pair//TMPIT-like protein	transport//pathogenesis	toxin activity//protein binding//calcium ion binding//potassium channel inhibitor activity	extracellular region//integral component of membrane
Cluster-35363.9533	11.42	14.35	7.15	5.52	5.32	5.27	30.05	27.89	21.83	6.04	10	9.58	hypothetical protein L484_005657 [Morus notabilis]	PREDICTED: Juglans regia membrane-anchored ubiquitin-fold protein 4 (LOC109001325), transcript variant X3, mRNA	Membrane-anchored ubiquitin-fold protein 3 OS=Arabidopsis thaliana OX=3702 GN=MUB3 PE=1 SV=1	Ubiquitin family	--	protein binding	--
Cluster-35363.22484	6.89	5.59	9.06	8.04	6.62	8.28	3.85	3.59	3.57	6.91	7.87	5.02	uncharacterized protein LOC112030503 isoform X1 [Quercus suber]	PREDICTED: Quercus suber uncharacterized LOC112030503 (LOC112030503), transcript variant X2, mRNA	--	--	--	--	--
Cluster-35363.27914	2.57	1.94	1.6	1.34	2.39	1.85	6.18	7	3.82	1.03	2.43	3.15	uncharacterized protein LOC112039048 [Quercus suber]	PREDICTED: Quercus suber uncharacterized LOC112039048 (LOC112039048), mRNA	--	Cytolethal distending toxin A/C domain	pathogenesis	--	--
Cluster-35363.10286	32.08	37.05	23.43	11.07	14.89	13.47	76.16	53.46	55.51	30.57	33.39	20.27	--	--	--	--	--	--	--
Cluster-29465.0	8.04	6.99	10.57	8.93	7.55	10.51	1.65	2.69	2.96	8.03	5.74	3.97	UDP-D-xylose:L-fucose alpha-1,3-D-xylosyltransferase MGP4 isoform X1 [Ziziphus jujuba]	PREDICTED: Juglans regia UDP-D-xylose:L-fucose alpha-1,3-D-xylosyltransferase MGP4 (LOC109002704), transcript variant X1, mRNA	UDP-D-xylose:L-fucose alpha-1,3-D-xylosyltransferase MGP4 OS=Arabidopsis thaliana OX=3702 GN=MGP4 PE=2 SV=1	--	--	--	--
Cluster-35363.23180	14.65	20.45	10.25	6.61	7.42	8.28	42.98	50.03	63.26	11.4	39.57	21.12	uncharacterized protein At1g04910-like [Carica papaya]	PREDICTED: Quercus suber O-fucosyltransferase 19-like (LOC112032492), mRNA	O-fucosyltransferase 19 OS=Arabidopsis thaliana OX=3702 GN=OFUT19 PE=2 SV=1	--	--	--	--
Cluster-35363.13876	16.13	24.37	9.16	6.19	8.43	7.34	64.64	55.38	30.36	7.86	13.69	18.48	bet1-like protein At4g14600 [Abrus precatorius]	Lupinus angustifolius cultivar Tanjil chromosome LG-11	Bet1-like protein At4g14600 OS=Arabidopsis thaliana OX=3702 GN=At4g14600 PE=2 SV=1	Spermatozal protamine family	sperm chromatin condensation	DNA binding	nuclear chromosome
Cluster-35363.10738	1.73	2.43	0.61	3.44	1.38	2.64	5.71	8.52	4.57	1.84	4.98	3.15	putative disease resistance RPP13-like protein 1 [Quercus suber]	PREDICTED: Quercus suber putative disease resistance RPP13-like protein 1 (LOC112010457), transcript variant X2, mRNA	Putative disease resistance RPP13-like protein 1 OS=Arabidopsis thaliana OX=3702 GN=RPPL1 PE=3 SV=1	NADH-ubiquinone oxidoreductase-G iron-sulfur binding region//Leucine Rich Repeat//Leucine rich repeat//Leucine Rich repeat	oxidation-reduction process	oxidoreductase activity//protein binding	--
Cluster-35363.17193	110.13	137.72	91.76	43.51	51.08	35.89	232.46	242.56	128.17	118.12	103.77	109.04	PREDICTED: hydrophobic protein RCI2A [Fragaria vesca subsp. vesca]	--	Hydrophobic protein RCI2B OS=Arabidopsis thaliana OX=3702 GN=RCI2B PE=2 SV=1	Proteolipid membrane potential modulator	--	--	integral component of membrane
Cluster-35363.21544	43.71	40.58	51.79	60.3	54.36	67.08	39.83	28.49	43.61	56.47	51.92	64.22	PREDICTED: cellulose synthase-like protein G2 isoform X1 [Juglans regia]	PREDICTED: Juglans regia cellulose synthase-like protein G2 (LOC109007229), transcript variant X1, mRNA	Cellulose synthase-like protein G3 OS=Arabidopsis thaliana OX=3702 GN=CSLG3 PE=2 SV=2	Spo7-like protein//Cellulose synthase	starch metabolic process//UDP-glucose metabolic process//cellulose biosynthetic process//sucrose metabolic process	protein phosphatase regulator activity//cellulose synthase (UDP-forming) activity	membrane
Cluster-35363.18465	14.54	12.38	5.19	11.33	12.17	11.79	41.84	55.25	37.77	13.76	12.58	16.12	PREDICTED: crocetin glucosyltransferase, chloroplastic-like [Juglans regia]	PREDICTED: Medicago truncatula crocetin glucosyltransferase, chloroplastic (LOC11406664), mRNA	UDP-glycosyltransferase 75C1 OS=Solanum lycopersicum OX=4081 GN=UGT75C1 PE=1 SV=1	Glycosyltransferase family 28 N-terminal domain	lipid glycosylation//carbohydrate metabolic process	transferase activity, transferring hexosyl groups	--
Cluster-35363.14114	13.16	10.53	14.39	12.1	13.96	13.66	9.35	9.51	9.64	12.44	12.24	13.86	phytochrome C [Quercus suber]	PREDICTED: Quercus suber phytochrome C (LOC111989287), transcript variant X1, mRNA	Phytochrome C OS=Oryza sativa subsp. japonica OX=39947 GN=PHYC PE=2 SV=1	Bluetongue virus non-structural protein NS2//His Kinase A (phospho-acceptor) domain//PAS fold//PAS fold//GAF domain//Phytochrome region	detection of visible light//regulation of transcription, DNA-templated//protein-chromophore linkage//signal transduction//phosphorelay signal transduction system//phosphorylation	phosphorelay sensor kinase activity//RNA binding//protein binding	protein histidine kinase complex
Cluster-35363.15272	8.44	10.82	7.24	6.57	5.62	4.72	18.62	14.39	14	4.95	8.92	8.51	PREDICTED: protein ULTRAPETALA 1-like [Juglans regia]	PREDICTED: Juglans regia protein ULTRAPETALA 1-like (LOC108981939), mRNA	Protein ULTRAPETALA 1 OS=Arabidopsis thaliana OX=3702 GN=ULT1 PE=1 SV=1	--	--	--	--
Cluster-35363.11652	16.03	17.57	11.8	4.16	5.3	4.49	64.89	43.47	60.88	20.49	24.23	21.13	transcription factor MYB108 [Populus trichocarpa]	PREDICTED: Juglans regia transcription factor MYB108-like (LOC109020598), mRNA	Transcription factor MYB108 OS=Arabidopsis thaliana OX=3702 GN=MYB108 PE=1 SV=1	Gyrovirus capsid protein (VP1)	--	--	viral capsid
Cluster-35363.15793	54.84	77.52	54.04	32.26	41.12	32.03	87.7	109.85	83.85	46.59	79.87	64.19	SNAP25 homologous protein SNAP33-like [Quercus suber]	PREDICTED: Juglans regia SNAP25 homologous protein SNAP33-like (LOC109021228), mRNA	SNAP25 homologous protein SNAP33 OS=Arabidopsis thaliana OX=3702 GN=SNAP33 PE=1 SV=1	--	--	--	--
Cluster-35363.17287	7.33	7.61	5.46	3.08	2.82	2.32	18.32	34.84	12.7	7.33	14.9	3.3	diacylglycerol kinase 5-like isoform X1 [Quercus suber]	PREDICTED: Quercus suber diacylglycerol kinase 5-like (LOC112004695), transcript variant X2, mRNA	Diacylglycerol kinase 5 OS=Arabidopsis thaliana OX=3702 GN=DGK5 PE=2 SV=1	Diacylglycerol kinase accessory domain//Diacylglycerol kinase catalytic domain//ATP-NAD kinase	nicotinate nucleotide metabolic process//nicotinamide metabolic process//glycerolipid metabolic process//protein kinase C-activating G protein-coupled receptor signaling pathway//NADP biosynthetic process//phospholipid catabolic process	kinase activity//NAD+ kinase activity//diacylglycerol kinase activity	--
Cluster-35363.11716	21.86	15.92	21.56	26.85	17.1	23.01	14.61	10.6	14.7	21.63	17.95	18.67	LOW QUALITY PROTEIN: external alternative NAD(P)H-ubiquinone oxidoreductase B1, mitochondrial-like [Herrania umbratica]	PREDICTED: Quercus suber external alternative NAD(P)H-ubiquinone oxidoreductase B1, mitochondrial-like (LOC112014945), mRNA	External alternative NAD(P)H-ubiquinone oxidoreductase B1, mitochondrial OS=Solanum tuberosum OX=4113 GN=NDB1 PE=3 SV=1	EF-hand domain//EF-hand domain pair//Pyridine nucleotide-disulphide oxidoreductase//EF hand//FAD dependent oxidoreductase//EF hand	oxidation-reduction process	calcium ion binding//oxidoreductase activity	--
Cluster-35363.4675	14.6	15.03	14.03	16.89	17.84	19.99	23.94	32.6	26.72	15.63	19.01	18.93	PREDICTED: uncharacterized protein LOC109001690 [Juglans regia]	PREDICTED: Juglans regia uncharacterized LOC109001690 (LOC109001690), transcript variant X2, mRNA	--	Centrosomin N-terminal motif 1	--	--	microtubule organizing center
Cluster-35363.20800	10.3	11.3	3.96	3.39	3.21	3.34	21.44	16.11	22.13	9.27	14.14	6.55	probable ADP-ribosylation factor GTPase-activating protein AGD5 isoform X1 [Quercus suber]	PREDICTED: Quercus suber probable ADP-ribosylation factor GTPase-activating protein AGD5 (LOC112012458), transcript variant X2, mRNA	ADP-ribosylation factor GTPase-activating protein AGD5 OS=Arabidopsis thaliana OX=3702 GN=AGD5 PE=1 SV=1	--	--	--	--
Cluster-35363.15944	6.47	8.17	4.29	1.78	1.84	2.27	11.04	23.43	8.58	0.9	2.59	3.07	PREDICTED: receptor-like serine/threonine-protein kinase SD1-6 [Juglans regia]	PREDICTED: Quercus suber G-type lectin S-receptor-like serine/threonine-protein kinase At4g03230 (LOC111992255), transcript variant X1, mRNA	G-type lectin S-receptor-like serine/threonine-protein kinase At1g11300 OS=Arabidopsis thaliana OX=3702 GN=At1g11300 PE=2 SV=1	--	--	--	--
Cluster-35363.18879	6.82	14.86	6.74	1.49	5.42	1.83	37.83	51.41	12.62	3.28	6.45	8.96	diacylglycerol kinase 2 isoform X1 [Prunus yedoensis var. nudiflora]	PREDICTED: Juglans regia diacylglycerol kinase 2 (LOC108984981), transcript variant X2, mRNA	Diacylglycerol kinase 2 OS=Arabidopsis thaliana OX=3702 GN=DGK2 PE=1 SV=1	--	--	--	--
Cluster-35363.21223	29.26	47.91	25.87	13.15	18.28	12.66	90.09	95.79	47.44	12.18	27.95	32.51	PXMP2/4 family protein 4-like [Momordica charantia]	PREDICTED: Juglans regia PXMP2/4 family protein 4-like (LOC109014201), transcript variant X2, mRNA	--	--	--	--	--
Cluster-35363.12761	4.03	3.58	4.25	6.58	5.33	6.34	2.94	2.39	4.62	5.71	3.85	5.44	PREDICTED: DNA mismatch repair protein MLH1 isoform X2 [Juglans regia]	PREDICTED: Juglans regia DNA mismatch repair protein MLH1 (LOC108987673), transcript variant X3, mRNA	DNA mismatch repair protein MLH1 OS=Arabidopsis thaliana OX=3702 GN=MLH1 PE=2 SV=1	DNA mismatch repair protein, C-terminal domain	mismatch repair	ATP binding//mismatched DNA binding	--
Cluster-35363.15033	29.03	34.28	25.54	27.89	29.62	26.32	45.42	47.94	31.7	19.41	41.07	38.99	uncharacterized protein LOC111988648 [Quercus suber]	PREDICTED: Quercus suber uncharacterized LOC112038138 (LOC112038138), mRNA	--	RING-variant domain	--	zinc ion binding	--
Cluster-35363.5094	10.18	8.32	9.27	9.26	9.55	9.84	6.66	4.3	7.4	11.32	9.82	7.49	lisH domain and HEAT repeat-containing protein KIAA1468 homolog [Quercus suber]	PREDICTED: Quercus suber lisH domain and HEAT repeat-containing protein KIAA1468 homolog (LOC112024664), mRNA	RAB11-binding protein RELCH homolog OS=Xenopus tropicalis OX=8364 GN=relch PE=2 SV=1	HEAT repeat//Fibrinogen alpha/beta chain family//TIP41-like family	platelet activation//regulation of phosphoprotein phosphatase activity//signal transduction//protein polymerization	signaling receptor binding//protein binding	fibrinogen complex
Cluster-35363.1535	4.03	3.72	2.64	1.82	1.84	2.26	17.5	16.93	6.89	3.22	7.8	6.57	PREDICTED: adenine nucleotide transporter BT1, chloroplastic/mitochondrial-like [Juglans regia]	PREDICTED: Quercus suber adenine nucleotide transporter BT1, chloroplastic/mitochondrial-like (LOC112008976), mRNA	Adenine nucleotide transporter BT1, chloroplastic/mitochondrial OS=Arabidopsis thaliana OX=3702 GN=BT1 PE=1 SV=1	--	--	--	--
Cluster-35363.28323	3.68	4.47	4.1	2.11	2.7	2.08	8.04	5.92	6.88	4.11	4.54	3.4	E3 ubiquitin-protein ligase BOI [Quercus suber]	PREDICTED: Juglans regia E3 ubiquitin-protein ligase BOI (LOC108979096), transcript variant X3, mRNA	Probable BOI-related E3 ubiquitin-protein ligase 3 OS=Arabidopsis thaliana OX=3702 GN=BRG3 PE=1 SV=1	Ubiquinone biosynthesis protein COQ7//Centromere protein H (CENP-H)	ubiquinone biosynthetic process//kinetochore assembly	monooxygenase activity	kinetochore
Cluster-35363.14471	51.2	51.35	40.54	33.99	60.41	46.7	93.44	98.69	102.57	42.66	53.24	66	PREDICTED: CBL-interacting serine/threonine-protein kinase 12-like [Juglans regia]	PREDICTED: Juglans regia CBL-interacting serine/threonine-protein kinase 12-like (LOC109011279), mRNA	CBL-interacting serine/threonine-protein kinase 12 OS=Arabidopsis thaliana OX=3702 GN=CIPK12 PE=1 SV=1	Protein tyrosine and serine/threonine kinase//NAF domain//Protein kinase domain	protein phosphorylation//signal transduction	ATP binding//protein kinase activity	--
Cluster-35363.14157	12.26	14.76	11.75	10.18	13.69	10.49	25.57	26.4	14.73	10.44	12.84	12.39	ras-related protein RABH1b isoform X1 [Populus trichocarpa]	PREDICTED: Prunus mume ras-related protein RABH1b (LOC103331455), mRNA	Ras-related protein RABH1b OS=Arabidopsis thaliana OX=3702 GN=RABH1B PE=1 SV=1	ADP-ribosylation factor family//Ras family	--	GTP binding//GTPase activity	--
[truncated: 92 more rows]
