# Supplementary material for: Metabolomics and WGCNA Analyses Reveal the Underlying Mechanisms of Resistance to Botrytis cinerea in Hazelnut
Source: Genes (Basel). 2024 Dec 24;16(1):2. doi: 10.3390/genes16010002 (PMC11765503; doi:10.3390/genes16010002)
Supplement: Supplementary file 1 [file genes-16-00002-s001.zip › genes-3382460-supplementary/Table S8 40 transcription factor genes.xlsx]

## Sheet: Sheet1
GeneID	name	DW_0_1	DW_0_2	DW_0_3	QX_0_1	QX_0_2	QX_0_3	DW_72_1	DW_72_2	DW_72_3	QX_72_1	QX_72_2	QX_72_3	NR Description	NT Description	Swissprot Description	PFAM description	BP Description	MF Description	CC Description
Cluster-35363.16260	RAP2-1	51.29	72.05	29.12	20.28	9.8	24.13	201.16	173.06	146.52	20.39	28.15	18.03	ERF11 [Betula platyphylla]	Betula platyphylla ERF11 mRNA, complete cds	Ethylene-responsive transcription factor RAP2-1 OS=Arabidopsis thaliana OX=3702 GN=RAP2-1 PE=2 SV=1	AP2 domain//Neuropeptide S precursor protein//Human adenovirus early E3A glycoprotein	neuropeptide signaling pathway//regulation of transcription, DNA-templated	DNA-binding transcription factor activity	extracellular region//transcription regulator complex//integral component of membrane
Cluster-35363.16421	WRKY24	146.72	146.58	92.74	84.05	81.19	84.57	216.4	223.87	253.7	97.24	185.72	168.9	WRKY transcription factor WRKY24-like [Quercus suber]	PREDICTED: Juglans regia WRKY transcription factor WRKY24-like (LOC108996946), transcript variant X1, mRNA	WRKY transcription factor WRKY24 OS=Oryza sativa subsp. indica OX=39946 GN=WRKY24 PE=2 SV=1	WRKY DNA -binding domain//Maf1 regulator	negative regulation of transcription by RNA polymerase III//regulation of transcription, DNA-templated	DNA-binding transcription factor activity//sequence-specific DNA binding	transcription regulator complex
Cluster-35363.13552	WRKY19	10.98	11.83	8.88	2.8	3.2	0.61	19.4	32.9	7.64	5.18	6.08	3.01	TMV resistance protein N-like [Rosa chinensis]	PREDICTED: Juglans regia TMV resistance protein N-like (LOC109019065), mRNA	Probable WRKY transcription factor 19 OS=Arabidopsis thaliana OX=3702 GN=WRKY19 PE=3 SV=1	--	--	--	--
Cluster-35363.5165	GTF3C5	4.9	4.25	4.43	6.21	5.18	5.1	3.76	2.47	3.7	4.33	4.8	4.82	general transcription factor 3C polypeptide 5-like isoform X1 [Quercus suber]	PREDICTED: Juglans regia general transcription factor 3C polypeptide 5-like (LOC109009309), transcript variant X1, mRNA	General transcription factor 3C polypeptide 5 OS=Homo sapiens OX=9606 GN=GTF3C5 PE=1 SV=2	--	--	--	--
Cluster-35363.16321	GATA5	102.19	114.98	75.87	102.5	84.78	96.07	227.76	210.38	199.3	59.97	123.9	172.93	PREDICTED: GATA transcription factor 5-like isoform X1 [Juglans regia]	PREDICTED: Quercus suber GATA transcription factor 5-like (LOC112001020), transcript variant X2, mRNA	GATA transcription factor 5 OS=Arabidopsis thaliana OX=3702 GN=GATA5 PE=2 SV=1	GATA zinc finger	regulation of transcription, DNA-templated	zinc ion binding//sequence-specific DNA binding	--
Cluster-35363.15378	GT-3a	20.06	27.36	21.29	17.79	14.61	14.58	35.11	69.01	21.53	8.99	13.72	15.21	trihelix transcription factor GT-3b-like [Quercus suber]	PREDICTED: Juglans regia trihelix transcription factor GT-3b-like (LOC108994851), mRNA	Trihelix transcription factor GT-3a OS=Arabidopsis thaliana OX=3702 GN=GT-3A PE=1 SV=1	TFIIS helical bundle-like domain//DNA gyrase/topoisomerase IV, subunit A	DNA topological change	DNA binding//DNA topoisomerase type II (double strand cut, ATP-hydrolyzing) activity//ATP binding	nucleus
Cluster-30580.0	TCP11	3.42	3.94	2.35	1.96	3.04	1.86	6.49	17.89	5.04	4.16	2.89	0.98	PREDICTED: transcription factor TCP11-like [Juglans regia]	PREDICTED: Eucalyptus grandis transcription factor TCP20 (LOC104419124), mRNA	Transcription factor TCP11 OS=Arabidopsis thaliana OX=3702 GN=TCP11 PE=1 SV=1	--	--	--	--
Cluster-35363.20093	HSFC1	16.68	36.44	21.07	17.15	29.36	18.83	188.73	196.96	31.09	19.52	10.69	18.09	PREDICTED: heat stress transcription factor C-1-like [Juglans regia]	PREDICTED: Juglans regia heat stress transcription factor C-1-like (LOC108979361), mRNA	Heat stress transcription factor C-1 OS=Arabidopsis thaliana OX=3702 GN=HSFC1 PE=1 SV=1	Cell division protein ZapB//tRNA nucleotidyltransferase, second domain//E2F transcription factor CC-MB domain//HSF-type DNA-binding	tRNA processing//cell septum assembly//regulation of transcription, DNA-templated//FtsZ-dependent cytokinesis	DNA-binding transcription factor activity//sequence-specific DNA binding//tRNA adenylyltransferase activity//tRNA cytidylyltransferase activity//protein dimerization activity	host cell nucleus//cytoplasm//transcription regulator complex
Cluster-35363.26912	WRKY41	7.42	8.74	2.98	1.89	3.69	1.53	25.4	43.38	30.65	1.79	15.09	14.84	PREDICTED: probable WRKY transcription factor 53 [Juglans regia]	PREDICTED: Quercus suber probable WRKY transcription factor 41 (LOC112010086), mRNA	Probable WRKY transcription factor 41 OS=Arabidopsis thaliana OX=3702 GN=WRKY41 PE=2 SV=2	WRKY DNA -binding domain	regulation of transcription, DNA-templated	DNA-binding transcription factor activity//sequence-specific DNA binding	transcription regulator complex
Cluster-35363.15734	SRM1	24.85	22.76	17.51	16.13	24.9	17.6	43.24	32.97	40.88	23.9	28.25	27.07	PREDICTED: transcription factor DIVARICATA [Juglans regia]	PREDICTED: Juglans regia transcription factor DIVARICATA (LOC108985730), mRNA	Transcription factor SRM1 OS=Arabidopsis thaliana OX=3702 GN=SRM1 PE=1 SV=1	--	--	--	--
Cluster-35363.23339	TAF1	4.03	3.12	3.6	3.95	4.2	4.18	2.39	2.14	3.4	3.65	3.66	3.81	PREDICTED: transcription initiation factor TFIID subunit 1 isoform X1 [Juglans regia]	PREDICTED: Juglans regia transcription initiation factor TFIID subunit 1 (LOC109010417), transcript variant X4, mRNA	Transcription initiation factor TFIID subunit 1 OS=Arabidopsis thaliana OX=3702 GN=TAF1 PE=1 SV=1	Bromodomain//Ubiquitin family	--	protein binding	--
Cluster-35363.7217	YY1	17.33	17.56	21.75	19.97	22.56	20.17	15.79	14.81	17.26	20.16	19.58	21.74	PREDICTED: uncharacterized zinc finger protein At4g06634-like [Juglans regia]	PREDICTED: Juglans regia uncharacterized zinc finger protein At4g06634-like (LOC109002317), mRNA	Zinc finger transcription factor YY1 OS=Arabidopsis thaliana OX=3702 GN=YY1 PE=1 SV=1	Zinc finger, C2H2 type	--	nucleic acid binding	--
Cluster-35363.3922	MTERF2	2.89	2.22	3.29	3.24	3.46	3.39	2.42	1.63	2.96	3.45	3.5	3.7	PREDICTED: transcription termination factor MTERF2, chloroplastic [Juglans regia]	PREDICTED: Juglans regia transcription termination factor MTERF2, chloroplastic (LOC109012864), mRNA	Transcription termination factor MTERF2, chloroplastic OS=Arabidopsis thaliana OX=3702 GN=MTERF2 PE=3 SV=1	mTERF	regulation of transcription, DNA-templated	double-stranded DNA binding	--
Cluster-35363.10719	MYB74	18.56	18.37	9.36	1.99	3.78	1.2	82.55	32.65	26.82	7.8	2.68	10.83	transcription factor MYB102-like isoform X1 [Durio zibethinus]	PREDICTED: Juglans regia protein ODORANT1-like (LOC108990588), mRNA	Transcription factor MYB74 OS=Arabidopsis thaliana OX=3702 GN=MYB74 PE=2 SV=1	SLIDE	chromatin remodeling	hydrolase activity, acting on acid anhydrides, in phosphorus-containing anhydrides//nucleic acid binding//ATP binding	nucleus
Cluster-35363.24535	HSFA4A	11.76	11.77	9.61	9.87	9.62	12.48	23.91	23.24	19.72	6.91	7.6	11.28	heat stress transcription factor A-4a-like [Quercus suber]	PREDICTED: Juglans regia heat stress transcription factor A-4c-like (LOC108979602), transcript variant X2, misc_RNA	Heat stress transcription factor A-4a OS=Arabidopsis thaliana OX=3702 GN=HSFA4A PE=2 SV=1	Outer membrane efflux protein//Secretory pathway protein Sec39//Cell division protein ZapB//HSF-type DNA-binding	retrograde vesicle-mediated transport, Golgi to endoplasmic reticulum//regulation of transcription, DNA-templated//cell septum assembly//FtsZ-dependent cytokinesis//transmembrane transport//transport	efflux transmembrane transporter activity//DNA-binding transcription factor activity//sequence-specific DNA binding	transcription regulator complex//cytoplasm//host cell nucleus
Cluster-35363.13210	WRKY65	40.8	34.95	32.77	27.06	28.43	31.94	58.12	59.59	59.78	38.4	42.79	33.44	PREDICTED: probable WRKY transcription factor 65 isoform X2 [Juglans regia]	PREDICTED: Quercus suber probable WRKY transcription factor 65 (LOC111987568), mRNA	Probable WRKY transcription factor 65 OS=Arabidopsis thaliana OX=3702 GN=WRKY65 PE=2 SV=1	Protein moonraker	centriole replication	--	--
Cluster-35363.19803	ERF003	10.75	10.21	10.43	3.13	3.47	1.72	27.06	29.29	10.88	6.11	2.13	5.84	PREDICTED: ethylene-responsive transcription factor ERF003-like [Juglans regia]	PREDICTED: Juglans regia ethylene-responsive transcription factor ERF003-like (LOC108983748), mRNA	Ethylene-responsive transcription factor ERF003 OS=Arabidopsis thaliana OX=3702 GN=ERF003 PE=2 SV=1	AP2 domain	regulation of transcription, DNA-templated	DNA-binding transcription factor activity	transcription regulator complex
Cluster-35363.26913	WRKY53	24.24	43.27	7.64	8.59	8.01	8.91	95.43	131.74	113.8	7.73	62.8	66.18	probable WRKY transcription factor 53 [Quercus suber]	PREDICTED: Juglans regia probable WRKY transcription factor 53 (LOC108984580), mRNA	Probable WRKY transcription factor 53 OS=Arabidopsis thaliana OX=3702 GN=WRKY53 PE=1 SV=1	WRKY DNA -binding domain//Photosystem II reaction centre T protein	regulation of transcription, DNA-templated//photosynthesis	sequence-specific DNA binding//DNA-binding transcription factor activity	membrane//transcription regulator complex//photosystem II//photosystem II reaction center
Cluster-35363.21549	ERF110	7.18	16.17	13.46	1.89	6.04	3.15	63.72	89.4	23.52	21.56	15.29	1.86	ethylene response factor protein 4 [Betula platyphylla]	Betula platyphylla ethylene response factor protein 4 (ERF4) mRNA, complete cds	Ethylene-responsive transcription factor ERF110 OS=Arabidopsis thaliana OX=3702 GN=ERF110 PE=2 SV=2	--	--	--	--
Cluster-35363.12679	WRKY22	37.54	65.86	32.87	17.87	20.56	19.02	142.82	117.85	77.38	18.93	28.38	27.78	PREDICTED: WRKY transcription factor 22-like [Juglans regia]	PREDICTED: Juglans regia WRKY transcription factor 22-like (LOC109006404), mRNA	WRKY transcription factor 22 OS=Arabidopsis thaliana OX=3702 GN=WRKY22 PE=2 SV=1	Chaperone for wingless signalling and trafficking of LDL receptor//Potassium channel Kv1.4 tandem inactivation domain	potassium ion transport//protein folding	potassium ion binding//voltage-gated potassium channel activity	integral component of membrane//voltage-gated potassium channel complex
Cluster-35363.2791	MYB101	4.41	3.82	3.29	1.81	3.32	2.11	9.34	10.61	10.12	3.9	5.25	4.13	PREDICTED: transcription factor MYB86 [Juglans regia]	PREDICTED: Juglans regia transcription factor MYB39 (LOC108993858), mRNA	Transcription factor MYB101 OS=Arabidopsis thaliana OX=3702 GN=MYB101 PE=2 SV=1	Survival motor neuron protein (SMN)	mRNA processing	RNA binding	nucleus//cytoplasm
Cluster-35363.15696	WRKY40	134.56	187.59	92.78	71.39	111.62	86.77	378.46	236.17	218.95	56.36	88.41	174.45	probable WRKY transcription factor 40, partial [Quercus suber]	PREDICTED: Quercus suber probable WRKY transcription factor 40 (LOC111999057), partial mRNA	Probable WRKY transcription factor 40 OS=Arabidopsis thaliana OX=3702 GN=WRKY40 PE=1 SV=1	MIR domain	--	--	membrane
Cluster-35363.16269	WRKY51	267.21	335.18	159.43	137.22	132.72	152.6	515.95	421.98	466.6	193.34	271.17	293.66	WRKY transcription factor 17 [Juglans regia]	Juglans regia WRKY transcription factor 17 (WRKY17) mRNA, complete cds	WRKY transcription factor WRKY51 OS=Oryza sativa subsp. japonica OX=39947 GN=WRKY51 PE=1 SV=1	--	--	--	--
Cluster-35363.8123	WRKY27	21.28	25.52	4.27	8.95	11.76	12.02	92.93	44.32	24.51	1.34	12.97	39.38	PREDICTED: probable WRKY transcription factor 29 isoform X1 [Juglans regia]	PREDICTED: Quercus suber probable WRKY transcription factor 29 (LOC111983032), mRNA	Probable WRKY transcription factor 27 OS=Arabidopsis thaliana OX=3702 GN=WRKY27 PE=2 SV=1	CDR ABC transporter//WRKY DNA -binding domain	transport//transmembrane transport//regulation of transcription, DNA-templated	ATP binding//DNA-binding transcription factor activity//sequence-specific DNA binding//ATPase-coupled transmembrane transporter activity	integral component of membrane//transcription regulator complex
Cluster-26719.0	ABR1	3.24	4.38	1.47	4.43	2.76	4.19	23.94	21.18	9.27	0.94	3.85	6.13	ethylene response factor protein 3 [Betula platyphylla]	Betula platyphylla ethylene response factor protein 3 (ERF3) mRNA, complete cds	Ethylene-responsive transcription factor ABR1 OS=Arabidopsis thaliana OX=3702 GN=ABR1 PE=2 SV=1	--	--	--	--
Cluster-35363.15256	WRKY71	9.55	8.91	2.71	5.24	4.83	6.45	56.09	43.4	20.24	9.69	8.85	6.67	probable WRKY transcription factor 28 [Quercus suber]	PREDICTED: Juglans regia probable WRKY transcription factor 71 (LOC108990221), mRNA	WRKY transcription factor 71 OS=Arabidopsis thaliana OX=3702 GN=WRKY71 PE=2 SV=1	Major surface antigen from hepadnavirus//WRKY DNA -binding domain	viral process//regulation of transcription, DNA-templated	DNA-binding transcription factor activity//sequence-specific DNA binding	transcription regulator complex
Cluster-35363.2699	ERF020	21.03	45.18	5.79	1.66	6.73	4.52	193.88	107.47	26.89	1.71	7.18	24.87	PREDICTED: ethylene-responsive transcription factor ERF020 [Juglans regia]	PREDICTED: Quercus suber ethylene-responsive transcription factor ERF020-like (LOC112006584), mRNA	Ethylene-responsive transcription factor ERF020 OS=Arabidopsis thaliana OX=3702 GN=ERF020 PE=2 SV=1	AP2 domain	regulation of transcription, DNA-templated	DNA-binding transcription factor activity	transcription regulator complex
Cluster-35363.18952	WRKY7	54.22	78.84	40.23	17.9	15.79	19.43	142.17	112.66	110.32	36.74	48.88	46.19	WRKY transcription factor 7 [Juglans regia]	PREDICTED: Juglans regia probable WRKY transcription factor 7 (LOC109009107), mRNA	Probable WRKY transcription factor 7 OS=Arabidopsis thaliana OX=3702 GN=WRKY7 PE=2 SV=1	WRKY DNA -binding domain//Guanylin precursor	regulation of transcription, DNA-templated	DNA-binding transcription factor activity//sequence-specific DNA binding//guanylate cyclase activator activity	extracellular region//transcription regulator complex
Cluster-35363.12429	ERF3	141.63	166.33	131.94	100.68	127.16	111.65	189.67	194.32	137.86	89.92	110.12	161.13	PREDICTED: ethylene-responsive transcription factor 3-like [Juglans regia]	Eriobotrya japonica transcription factor ERF12 (ERF12) mRNA, complete cds	Ethylene-responsive transcription factor 3 OS=Arabidopsis thaliana OX=3702 GN=ERF3 PE=1 SV=1	AP2 domain	regulation of transcription, DNA-templated	DNA-binding transcription factor activity	transcription regulator complex
Cluster-35363.11853	bHLH77	9.94	11.5	12.2	11.67	11.05	10.68	5.45	4.24	4.59	10.29	12.09	11.05	PREDICTED: transcription factor bHLH77-like [Juglans regia]	PREDICTED: Quercus suber PH, RCC1 and FYVE domains-containing protein 1 (LOC111988879), mRNA	Transcription factor bHLH77 OS=Arabidopsis thaliana OX=3702 GN=BHLH77 PE=1 SV=1	Anaphase-promoting complex subunit 11 RING-H2 finger//RING-variant domain//RING-H2 zinc finger domain//Lipoprotein leucine-zipper//N-glycosylation protein//Zinc finger, C3HC4 type (RING finger)	protein ubiquitination//cellular response to oxidative stress	metal ion binding//ubiquitin-protein transferase activity//zinc ion binding	outer membrane//anaphase-promoting complex//endoplasmic reticulum membrane
Cluster-35363.14519	ERF026	211.2	375.68	147.36	53.9	59.03	53.93	609.06	551.09	287.58	40.73	67.49	153.88	PREDICTED: ethylene-responsive transcription factor ERF027-like [Juglans regia]	PREDICTED: Sorghum bicolor ethylene-responsive transcription factor ERF027-like (LOC110434463), mRNA	Ethylene-responsive transcription factor ERF026 OS=Arabidopsis thaliana OX=3702 GN=ERF026 PE=2 SV=1	AP2 domain	regulation of transcription, DNA-templated	DNA-binding transcription factor activity	transcription regulator complex
Cluster-35363.17661	WRKY31	160	169.49	81.67	95.1	87.58	116.63	358.58	316.07	387.04	124.84	203.4	215.99	WRKY transcription factor 6 isoform B [Glycine soja]	Morella rubra microsatellite ZJU080 sequence	Probable WRKY transcription factor 31 OS=Arabidopsis thaliana OX=3702 GN=WRKY31 PE=2 SV=1	WRKY DNA -binding domain//Type specific antigen//Basic region leucine zipper//bZIP transcription factor//Omega-atracotoxin	pathogenesis//defense response//transport//regulation of transcription, DNA-templated	DNA-binding transcription factor activity//sequence-specific DNA binding//calcium channel inhibitor activity	integral component of membrane//transcription regulator complex//extracellular region
Cluster-35363.15954	ERF071	449.07	582.74	328.91	213.95	172.23	172.75	1317.34	1317.21	824.96	215.44	392.84	384.7	ethylene response factor protein 1 [Betula platyphylla]	Betula platyphylla ethylene response factor protein 1 (ERF1) mRNA, complete cds	Ethylene-responsive transcription factor ERF071 OS=Arabidopsis thaliana OX=3702 GN=ERF071 PE=2 SV=1	--	--	--	--
Cluster-35363.14548	WRKY18	123.98	119.76	105.79	75.36	97.65	71.8	304.88	432.59	144.32	13.2	88.59	168.88	probable WRKY transcription factor 40 isoform X4 [Quercus suber]	PREDICTED: Juglans regia WRKY transcription factor 18-like (LOC109005228), mRNA	WRKY transcription factor 18 OS=Arabidopsis thaliana OX=3702 GN=WRKY18 PE=1 SV=2	Zinc finger, C3HC4 type (RING finger)//WRKY DNA -binding domain	regulation of transcription, DNA-templated	sequence-specific DNA binding//DNA-binding transcription factor activity//metal ion binding	transcription regulator complex
Cluster-35363.12117	TFIIB1	7.11	9.15	4.66	4.94	4.74	5.35	13.23	12.21	8.58	3.37	6.28	7.9	transcription initiation factor IIB [Quercus suber]	Jatropha curcas DNA, clone: JHL06B08, complete sequence	Transcription initiation factor IIB OS=Glycine max OX=3847 GN=TFIIB1 PE=2 SV=1	Transcription factor TFIIB repeat	--	TBP-class protein binding	--
Cluster-35363.14621	CHR28	15.91	25.11	14.35	7	13.76	8.68	28.45	50.81	13.22	10.22	16.4	24.5	PREDICTED: helicase-like transcription factor CHR28 isoform X2 [Juglans regia]	PREDICTED: Quercus suber helicase-like transcription factor CHR28 (LOC112029285), transcript variant X4, mRNA	Helicase-like transcription factor CHR28 OS=Arabidopsis thaliana OX=3702 GN=CHR28 PE=1 SV=1	SNF2 family N-terminal domain//DEAD/DEAH box helicase	--	nucleic acid binding//ATP binding	--
Cluster-35363.11652	MYB108	16.03	17.57	11.8	4.16	5.3	4.49	64.89	43.47	60.88	20.49	24.23	21.13	transcription factor MYB108 [Populus trichocarpa]	PREDICTED: Juglans regia transcription factor MYB108-like (LOC109020598), mRNA	Transcription factor MYB108 OS=Arabidopsis thaliana OX=3702 GN=MYB108 PE=1 SV=1	Gyrovirus capsid protein (VP1)	--	--	viral capsid
Cluster-35363.15971	bHLH35	181	296.19	142.11	64	114.01	60.77	371.02	330.24	168.4	24.66	41.41	151.89	transcription factor bHLH35 [Quercus suber]	Corylus avellana clone B628 microsatellite sequence	Transcription factor bHLH35 OS=Arabidopsis thaliana OX=3702 GN=BHLH35 PE=2 SV=1	Helix-loop-helix DNA-binding domain//Accessory gene regulator B	pathogenesis//quorum sensing	peptidase activity//protein dimerization activity	integral component of membrane
Cluster-35363.13269	ERF026-1	247.11	418.17	265.23	245.27	299.97	230.94	576.54	778.58	363.08	82.85	132.26	434.64	PREDICTED: ethylene-responsive transcription factor ERF027-like [Juglans regia]	Corylus avellana microsatellite GB403 sequence	Ethylene-responsive transcription factor ERF026 OS=Arabidopsis thaliana OX=3702 GN=ERF026 PE=2 SV=1	AP2 domain	regulation of transcription, DNA-templated	DNA-binding transcription factor activity	transcription regulator complex
Cluster-35363.9066	BIM2	8.55	9.29	7.45	6.87	8.29	6.9	12.49	10.9	11.03	6.56	8.02	6.2	transcription factor BIM2-like [Quercus suber]	PREDICTED: Quercus suber transcription factor BIM2-like (LOC112023827), mRNA	Transcription factor BIM2 OS=Arabidopsis thaliana OX=3702 GN=BIM2 PE=1 SV=1	--	--	--	--
