# Supplementary material for: Metabolomics and WGCNA Analyses Reveal the Underlying Mechanisms of Resistance to Botrytis cinerea in Hazelnut
Source: Genes (Basel). 2024 Dec 24;16(1):2. doi: 10.3390/genes16010002 (PMC11765503; doi:10.3390/genes16010002)
Supplement: Supplementary file 1 [file genes-16-00002-s001.zip › genes-3382460-supplementary/Table S9 Network analysis of hub genes.xlsx]

## Sheet: Sheet1
fromNode	toNode	weight
Cluster-35363.16260	Cluster-35363.1066	0.175006
Cluster-35363.16260	Cluster-35363.9851	0.18851
Cluster-35363.16260	Cluster-35363.12061	0.167693
Cluster-35363.16260	Cluster-35363.20438	0.198431
Cluster-35363.16260	Cluster-35363.13001	0.233811
Cluster-35363.16260	Cluster-35363.24622	0.157151
Cluster-35363.16260	Cluster-35363.21098	0.185299
Cluster-35363.16260	Cluster-35363.8154	0.199608
Cluster-35363.16260	Cluster-35363.12686	0.168962
Cluster-35363.16260	Cluster-35363.16530	0.202583
Cluster-35363.16260	Cluster-35363.27904	0.166417
Cluster-35363.16260	Cluster-35363.6197	0.19083
Cluster-35363.16260	Cluster-35363.2012	0.157046
Cluster-35363.16260	Cluster-35363.11658	0.210166
Cluster-35363.16260	Cluster-35363.13535	0.193635
Cluster-35363.16260	Cluster-35363.432	0.155008
Cluster-35363.16260	Cluster-35363.21454	0.187192
Cluster-35363.16260	Cluster-35363.14462	0.156509
Cluster-35363.16260	Cluster-35363.14783	0.222954
Cluster-35363.16260	Cluster-35363.17346	0.15162
Cluster-35363.16260	Cluster-35363.3771	0.167788
Cluster-35363.16260	Cluster-35363.19580	0.204136
Cluster-35363.16260	Cluster-35363.18432	0.229839
Cluster-35363.16260	Cluster-35363.12056	0.171175
Cluster-35363.16260	Cluster-35363.14630	0.227209
Cluster-35363.16260	Cluster-35363.2142	0.182112
Cluster-35363.16260	Cluster-35363.15354	0.153792
Cluster-35363.16260	Cluster-35363.3845	0.158101
Cluster-35363.16260	Cluster-35363.1727	0.176324
Cluster-35363.16260	Cluster-35363.6740	0.197858
Cluster-35363.16260	Cluster-35363.16433	0.16755
Cluster-35363.16260	Cluster-35363.18741	0.156903
Cluster-35363.16260	Cluster-35363.24535	0.177717
Cluster-35363.16260	Cluster-35363.21251	0.15448
Cluster-35363.16260	Cluster-35363.21318	0.150297
Cluster-35363.16260	Cluster-35363.23112	0.168908
Cluster-35363.16260	Cluster-35363.17524	0.166186
Cluster-35363.16260	Cluster-35363.13084	0.208047
Cluster-35363.16260	Cluster-35363.2344	0.253357
Cluster-35363.16260	Cluster-35363.16610	0.171036
Cluster-35363.16260	Cluster-35363.15264	0.175059
Cluster-35363.16260	Cluster-35363.21790	0.159619
Cluster-35363.16260	Cluster-35363.21047	0.153493
Cluster-35363.16260	Cluster-35363.27773	0.158716
Cluster-35363.16260	Cluster-35363.8193	0.171151
Cluster-35363.16260	Cluster-35363.9778	0.157095
Cluster-35363.16260	Cluster-35363.12441	0.175364
Cluster-35363.16260	Cluster-35363.14969	0.157477
Cluster-35363.16260	Cluster-35363.1462	0.150813
Cluster-35363.16260	Cluster-35363.10410	0.161646
Cluster-35363.16260	Cluster-35363.23687	0.163669
Cluster-35363.16260	Cluster-35363.18494	0.174479
Cluster-35363.16260	Cluster-35363.12679	0.20342
Cluster-35363.16260	Cluster-35363.15107	0.1509
Cluster-35363.16260	Cluster-35363.21502	0.153141
Cluster-35363.16260	Cluster-35363.15694	0.166706
Cluster-35363.16260	Cluster-35363.21273	0.195994
Cluster-35363.16260	Cluster-26206.0	0.153979
Cluster-35363.16260	Cluster-35363.13368	0.155523
Cluster-35363.16260	Cluster-35363.18122	0.157929
Cluster-35363.16260	Cluster-35363.15914	0.224745
Cluster-35363.16260	Cluster-35363.18803	0.177365
Cluster-35363.16260	Cluster-35363.4646	0.16463
Cluster-35363.16260	Cluster-35363.5462	0.153444
Cluster-35363.16260	Cluster-35363.23505	0.162062
Cluster-35363.16260	Cluster-28182.0	0.181896
Cluster-35363.16260	Cluster-35363.17857	0.157562
Cluster-35363.16260	Cluster-35363.15256	0.174441
Cluster-35363.16260	Cluster-35363.9645	0.187864
Cluster-35363.16260	Cluster-35363.4717	0.183768
Cluster-35363.16260	Cluster-35363.11442	0.189224
Cluster-35363.16260	Cluster-35363.18796	0.180867
Cluster-35363.16260	Cluster-35363.19294	0.175367
Cluster-35363.16260	Cluster-35363.17600	0.168628
Cluster-35363.16260	Cluster-35363.13716	0.162483
Cluster-35363.16260	Cluster-35363.18952	0.207991
Cluster-35363.16260	Cluster-35363.15380	0.169461
Cluster-35363.16260	Cluster-35363.17969	0.160845
Cluster-35363.16260	Cluster-35363.18460	0.154698
Cluster-35363.16260	Cluster-35363.9853	0.164341
Cluster-35363.16260	Cluster-35363.11853	0.175397
Cluster-35363.16260	Cluster-35363.13087	0.166182
Cluster-35363.16260	Cluster-35363.10788	0.177816
Cluster-35363.16260	Cluster-35363.7417	0.152567
Cluster-35363.16260	Cluster-35363.12962	0.197398
Cluster-35363.16260	Cluster-35363.15104	0.154348
Cluster-35363.16260	Cluster-35363.15954	0.256896
Cluster-35363.16260	Cluster-35363.12080	0.206399
Cluster-35363.16260	Cluster-35363.14942	0.254893
Cluster-35363.16260	Cluster-35363.18126	0.193199
Cluster-35363.16260	Cluster-35363.17807	0.186421
Cluster-35363.16260	Cluster-35363.27533	0.189161
Cluster-35363.16260	Cluster-35363.26753	0.159778
Cluster-35363.16260	Cluster-35363.19480	0.200678
Cluster-35363.16260	Cluster-35363.13217	0.151154
Cluster-35363.16260	Cluster-35363.23236	0.160843
Cluster-35363.16260	Cluster-35363.12363	0.227661
Cluster-35363.16260	Cluster-35363.18784	0.152084
Cluster-35363.16260	Cluster-35363.14803	0.174359
Cluster-35363.16260	Cluster-15598.0	0.152351
Cluster-35363.16260	Cluster-35363.16730	0.15948
Cluster-35363.16260	Cluster-35363.10524	0.176418
Cluster-35363.16260	Cluster-35363.16637	0.153966
Cluster-35363.16260	Cluster-35363.16290	0.169623
Cluster-35363.16260	Cluster-35363.11272	0.160414
Cluster-35363.16260	Cluster-35363.16713	0.150937
Cluster-35363.16260	Cluster-35363.18923	0.172782
Cluster-35363.16260	Cluster-35363.13628	0.169355
Cluster-35363.16260	Cluster-35363.1889	0.202254
Cluster-35363.16260	Cluster-35363.21516	0.176361
Cluster-35363.16260	Cluster-35363.9533	0.279564
Cluster-35363.16260	Cluster-35363.13876	0.201937
Cluster-35363.16260	Cluster-35363.18465	0.155149
Cluster-35363.16260	Cluster-35363.15272	0.179685
Cluster-35363.16260	Cluster-35363.21223	0.182307
Cluster-35363.16260	Cluster-35363.18118	0.165783
Cluster-35363.16260	Cluster-35363.18507	0.222237
Cluster-35363.16260	Cluster-35363.16615	0.166859
Cluster-35363.16260	Cluster-35363.18495	0.202375
Cluster-35363.16260	Cluster-35363.12073	0.201055
Cluster-35363.16260	Cluster-35363.9066	0.173625
Cluster-35363.16260	Cluster-35363.11905	0.171775
Cluster-35363.16260	Cluster-35363.14574	0.176687
Cluster-35363.16260	Cluster-35363.10413	0.150516
Cluster-35363.16260	Cluster-35363.19507	0.172073
Cluster-35363.16260	Cluster-35363.22461	0.184754
Cluster-35363.16421	Cluster-35363.18960	0.168376
Cluster-35363.16421	Cluster-35363.19049	0.167266
Cluster-35363.16421	Cluster-35363.21733	0.168107
Cluster-35363.16421	Cluster-35363.10934	0.181244
Cluster-35363.16421	Cluster-35363.14451	0.159117
Cluster-35363.16421	Cluster-35363.8752	0.166846
Cluster-35363.16421	Cluster-35363.14291	0.157248
Cluster-35363.16421	Cluster-35363.27660	0.164005
Cluster-35363.16421	Cluster-35363.17090	0.172874
Cluster-35363.16421	Cluster-35363.23788	0.153676
Cluster-35363.16421	Cluster-35363.15380	0.155547
Cluster-35363.16421	Cluster-35363.17661	0.156163
Cluster-35363.16421	Cluster-35363.18157	0.17842
Cluster-35363.16421	Cluster-35363.17957	0.162002
Cluster-35363.16421	Cluster-35363.15707	0.153486
Cluster-35363.16421	Cluster-35363.17603	0.153316
Cluster-35363.16421	Cluster-35363.16290	0.153652
Cluster-35363.16421	Cluster-35363.17143	0.179284
Cluster-35363.16421	Cluster-35363.23180	0.168046
Cluster-35363.16421	Cluster-35363.19507	0.156179
Cluster-35363.16421	Cluster-35363.21731	0.157451
Cluster-35363.13552	Cluster-34687.0	0.207761
Cluster-35363.13552	Cluster-35363.15041	0.15954
Cluster-35363.13552	Cluster-35363.6331	0.259363
Cluster-35363.13552	Cluster-35363.14968	0.154657
Cluster-35363.13552	Cluster-35363.21602	0.15519
Cluster-35363.13552	Cluster-35363.20471	0.178984
Cluster-35363.13552	Cluster-35363.13586	0.227951
Cluster-35363.13552	Cluster-35363.15861	0.257921
Cluster-35363.13552	Cluster-35363.23181	0.158961
Cluster-35363.13552	Cluster-35363.18782	0.173759
Cluster-35363.13552	Cluster-35363.14889	0.193435
Cluster-35363.13552	Cluster-35363.12150	0.173356
Cluster-35363.13552	Cluster-35363.17990	0.157209
Cluster-35363.13552	Cluster-35363.29547	0.150458
Cluster-35363.13552	Cluster-35363.17527	0.191255
Cluster-35363.13552	Cluster-35363.1450	0.187644
Cluster-35363.13552	Cluster-35363.1908	0.206135
Cluster-35363.13552	Cluster-35363.13290	0.200376
Cluster-35363.13552	Cluster-35363.15378	0.249887
Cluster-35363.13552	Cluster-30580.0	0.235127
Cluster-35363.13552	Cluster-35363.14462	0.178328
Cluster-35363.13552	Cluster-26979.0	0.157897
Cluster-35363.13552	Cluster-35363.18556	0.190068
Cluster-35363.13552	Cluster-35363.15619	0.179774
Cluster-35363.13552	Cluster-35363.10539	0.247378
Cluster-35363.13552	Cluster-35363.11366	0.197649
Cluster-35363.13552	Cluster-35363.12481	0.29307
Cluster-35363.13552	Cluster-35363.15003	0.213576
Cluster-35363.13552	Cluster-35363.8863	0.154168
Cluster-35363.13552	Cluster-35363.7436	0.191396
Cluster-35363.13552	Cluster-35363.12796	0.166331
Cluster-35363.13552	Cluster-35363.15994	0.151499
Cluster-35363.13552	Cluster-35363.18316	0.223457
Cluster-35363.13552	Cluster-35363.15942	0.248016
Cluster-35363.13552	Cluster-35363.12056	0.183911
Cluster-35363.13552	Cluster-35363.23131	0.247377
Cluster-35363.13552	Cluster-35363.15338	0.207459
Cluster-35363.13552	Cluster-35363.18180	0.205024
Cluster-35363.13552	Cluster-35363.16507	0.185418
Cluster-35363.13552	Cluster-35363.27831	0.166969
Cluster-35363.13552	Cluster-35363.16433	0.181294
Cluster-35363.13552	Cluster-35363.3363	0.193149
Cluster-35363.13552	Cluster-35363.20678	0.160026
Cluster-35363.13552	Cluster-35363.23382	0.174139
Cluster-35363.13552	Cluster-35363.14970	0.198801
Cluster-35363.13552	Cluster-35363.20806	0.187211
Cluster-35363.13552	Cluster-35363.22629	0.180796
Cluster-35363.13552	Cluster-35363.16506	0.170193
Cluster-35363.13552	Cluster-35363.15264	0.193422
Cluster-35363.13552	Cluster-35363.19803	0.15262
Cluster-35363.13552	Cluster-35363.11017	0.161735
Cluster-35363.13552	Cluster-35363.11381	0.176013
Cluster-35363.13552	Cluster-35363.27218	0.21966
Cluster-35363.13552	Cluster-35363.2794	0.209113
Cluster-35363.13552	Cluster-35363.5385	0.183275
Cluster-35363.13552	Cluster-35363.11787	0.165474
Cluster-35363.13552	Cluster-35363.21549	0.178457
Cluster-35363.13552	Cluster-35363.15246	0.262637
Cluster-35363.13552	Cluster-35363.20476	0.216726
Cluster-35363.13552	Cluster-35363.6763	0.262816
Cluster-35363.13552	Cluster-35363.23513	0.216319
Cluster-35363.13552	Cluster-35363.2126	0.233246
Cluster-35363.13552	Cluster-35363.12163	0.197399
Cluster-35363.13552	Cluster-35363.15694	0.166538
Cluster-35363.13552	Cluster-35363.14161	0.198285
Cluster-35363.13552	Cluster-35363.6330	0.261676
Cluster-35363.13552	Cluster-35363.14084	0.211304
Cluster-35363.13552	Cluster-35363.7655	0.160032
Cluster-35363.13552	Cluster-35363.2375	0.252347
Cluster-35363.13552	Cluster-35363.23383	0.244716
Cluster-35363.13552	Cluster-35363.13539	0.199884
Cluster-35363.13552	Cluster-35363.19347	0.208401
Cluster-35363.13552	Cluster-35363.19426	0.172466
Cluster-35363.13552	Cluster-35363.9470	0.202372
Cluster-35363.13552	Cluster-35363.14966	0.21888
Cluster-35363.13552	Cluster-35363.15720	0.190862
Cluster-35363.13552	Cluster-35363.14819	0.169277
Cluster-35363.13552	Cluster-35363.14719	0.201325
Cluster-35363.13552	Cluster-35363.16628	0.193687
Cluster-35363.13552	Cluster-35363.15868	0.207557
Cluster-35363.13552	Cluster-35363.17600	0.163369
Cluster-35363.13552	Cluster-35363.19977	0.158059
Cluster-35363.13552	Cluster-35363.8824	0.157485
Cluster-35363.13552	Cluster-35363.21601	0.235608
Cluster-35363.13552	Cluster-35363.13545	0.238502
Cluster-35363.13552	Cluster-35363.16935	0.260529
Cluster-35363.13552	Cluster-35363.3767	0.239815
Cluster-35363.13552	Cluster-35363.20343	0.151478
Cluster-35363.13552	Cluster-35363.19007	0.2286
Cluster-35363.13552	Cluster-35363.14149	0.21735
Cluster-35363.13552	Cluster-35363.9556	0.251104
Cluster-35363.13552	Cluster-35363.7828	0.226225
Cluster-35363.13552	Cluster-35363.20149	0.253289
Cluster-35363.13552	Cluster-35363.12080	0.200632
Cluster-35363.13552	Cluster-35363.7272	0.15815
Cluster-35363.13552	Cluster-35363.4991	0.245948
Cluster-35363.13552	Cluster-35363.332	0.195786
Cluster-35363.13552	Cluster-35363.12151	0.168625
Cluster-35363.13552	Cluster-35363.19417	0.181272
Cluster-35363.13552	Cluster-35363.17252	0.176506
Cluster-35363.13552	Cluster-35363.19480	0.174051
Cluster-35363.13552	Cluster-35363.8317	0.15327
Cluster-35363.13552	Cluster-35363.10524	0.160732
Cluster-35363.13552	Cluster-35363.18799	0.153116
Cluster-35363.13552	Cluster-35363.14621	0.151153
Cluster-35363.13552	Cluster-35363.16134	0.214921
Cluster-35363.13552	Cluster-35363.13450	0.177551
Cluster-35363.13552	Cluster-35363.15885	0.243906
Cluster-35363.13552	Cluster-35363.27312	0.247011
Cluster-35363.13552	Cluster-35363.12752	0.266591
Cluster-35363.13552	Cluster-35363.11548	0.163542
Cluster-35363.13552	Cluster-35363.10563	0.178243
Cluster-35363.13552	Cluster-35363.15944	0.216212
Cluster-35363.13552	Cluster-35363.18879	0.266618
Cluster-35363.13552	Cluster-35363.21223	0.189275
Cluster-35363.13552	Cluster-35363.14157	0.153294
Cluster-35363.13552	Cluster-35363.19257	0.183774
Cluster-35363.13552	Cluster-35363.8303	0.177598
Cluster-35363.13552	Cluster-35363.18507	0.169632
Cluster-35363.13552	Cluster-35363.21122	0.215411
Cluster-35363.13552	Cluster-35363.15010	0.194453
Cluster-35363.13552	Cluster-35363.8239	0.21639
Cluster-35363.13552	Cluster-35363.27829	0.163446
Cluster-35363.13552	Cluster-35363.15862	0.234818
Cluster-35363.13552	Cluster-35363.12583	0.165503
Cluster-35363.13552	Cluster-35363.13816	0.180626
Cluster-35363.13552	Cluster-35363.18304	0.216589
Cluster-35363.13552	Cluster-35363.12641	0.217224
Cluster-35363.13552	Cluster-35363.6873	0.170314
Cluster-35363.13552	Cluster-35363.16375	0.233041
Cluster-35363.13552	Cluster-35363.1557	0.186403
Cluster-35363.13552	Cluster-35363.9047	0.15942
Cluster-35363.13552	Cluster-35363.12153	0.170159
Cluster-35363.16321	Cluster-35363.14955	0.151567
Cluster-35363.16321	Cluster-35363.8885	0.155593
Cluster-35363.16321	Cluster-35363.24545	0.152024
Cluster-35363.16321	Cluster-35363.13084	0.170433
Cluster-35363.16321	Cluster-35363.14969	0.152621
Cluster-35363.16321	Cluster-35363.20133	0.169105
Cluster-35363.16321	Cluster-35363.17286	0.150116
Cluster-35363.16321	Cluster-35363.9645	0.176579
Cluster-35363.1908	Cluster-35363.13290	0.211556
Cluster-35363.1908	Cluster-35363.15378	0.205659
Cluster-35363.1908	Cluster-30580.0	0.186643
Cluster-35363.1908	Cluster-35363.14462	0.159781
Cluster-35363.1908	Cluster-35363.18556	0.17211
Cluster-35363.1908	Cluster-35363.15619	0.177994
Cluster-35363.1908	Cluster-35363.10539	0.195977
Cluster-35363.1908	Cluster-35363.12481	0.269924
Cluster-35363.1908	Cluster-35363.15003	0.1913
Cluster-35363.1908	Cluster-35363.7436	0.175281
Cluster-35363.1908	Cluster-35363.15994	0.154267
Cluster-35363.1908	Cluster-35363.18316	0.200809
Cluster-35363.1908	Cluster-35363.15942	0.232731
Cluster-35363.1908	Cluster-35363.12056	0.173866
Cluster-35363.1908	Cluster-35363.23131	0.22667
Cluster-35363.1908	Cluster-35363.15338	0.193816
Cluster-35363.1908	Cluster-35363.18180	0.184704
Cluster-35363.1908	Cluster-35363.16507	0.159132
Cluster-35363.1908	Cluster-35363.16433	0.180962
Cluster-35363.1908	Cluster-35363.3363	0.165394
Cluster-35363.1908	Cluster-35363.14970	0.183331
Cluster-35363.1908	Cluster-35363.12879	0.154953
Cluster-35363.1908	Cluster-35363.15264	0.179439
Cluster-35363.1908	Cluster-35363.11381	0.152602
Cluster-35363.1908	Cluster-35363.27218	0.207766
Cluster-35363.1908	Cluster-35363.2794	0.179723
Cluster-35363.1908	Cluster-35363.27773	0.154769
Cluster-35363.1908	Cluster-35363.5385	0.169055
Cluster-35363.1908	Cluster-35363.11787	0.184759
Cluster-35363.1908	Cluster-35363.15246	0.236664
Cluster-35363.1908	Cluster-35363.20476	0.205329
Cluster-35363.1908	Cluster-35363.6763	0.2206
Cluster-35363.1908	Cluster-35363.23513	0.193157
Cluster-35363.1908	Cluster-35363.2126	0.182341
Cluster-35363.1908	Cluster-35363.12163	0.17895
Cluster-35363.1908	Cluster-35363.15694	0.167791
Cluster-35363.1908	Cluster-35363.14161	0.150874
Cluster-35363.1908	Cluster-35363.6330	0.203335
Cluster-35363.1908	Cluster-35363.14084	0.181279
Cluster-35363.1908	Cluster-35363.8894	0.153097
Cluster-35363.1908	Cluster-35363.2375	0.206019
Cluster-35363.1908	Cluster-35363.23383	0.202413
Cluster-35363.1908	Cluster-35363.13539	0.170421
Cluster-35363.1908	Cluster-35363.19347	0.177991
Cluster-35363.1908	Cluster-35363.19426	0.168496
Cluster-35363.1908	Cluster-35363.9470	0.188128
Cluster-35363.1908	Cluster-35363.14966	0.209722
Cluster-35363.1908	Cluster-35363.15720	0.188465
Cluster-35363.1908	Cluster-35363.14819	0.157361
Cluster-35363.1908	Cluster-35363.14719	0.183376
Cluster-35363.1908	Cluster-35363.16628	0.174776
Cluster-35363.1908	Cluster-35363.15868	0.20407
Cluster-35363.1908	Cluster-35363.17600	0.158406
Cluster-35363.1908	Cluster-35363.19977	0.157816
Cluster-35363.1908	Cluster-35363.21601	0.201704
Cluster-35363.1908	Cluster-35363.13545	0.198832
Cluster-35363.1908	Cluster-35363.16935	0.237105
Cluster-35363.1908	Cluster-35363.3767	0.199757
Cluster-35363.1908	Cluster-35363.19007	0.175523
Cluster-35363.1908	Cluster-35363.14149	0.182067
Cluster-35363.1908	Cluster-35363.9556	0.217542
Cluster-35363.1908	Cluster-35363.7828	0.170192
Cluster-35363.1908	Cluster-35363.20149	0.228657
Cluster-35363.1908	Cluster-35363.12080	0.192488
Cluster-35363.1908	Cluster-35363.4991	0.216854
Cluster-35363.1908	Cluster-35363.19417	0.171697
Cluster-35363.1908	Cluster-35363.17252	0.152399
Cluster-35363.1908	Cluster-35363.19480	0.178857
Cluster-35363.1908	Cluster-35363.18799	0.156865
Cluster-35363.1908	Cluster-35363.16134	0.180571
Cluster-35363.1908	Cluster-35363.15885	0.218143
Cluster-35363.1908	Cluster-35363.27312	0.18481
Cluster-35363.1908	Cluster-35363.12752	0.226724
Cluster-35363.1908	Cluster-35363.11548	0.163083
Cluster-35363.1908	Cluster-35363.24206	0.153346
Cluster-35363.1908	Cluster-35363.15944	0.197109
Cluster-35363.1908	Cluster-35363.18879	0.240289
Cluster-35363.1908	Cluster-35363.21223	0.186825
Cluster-35363.1908	Cluster-35363.18507	0.164879
Cluster-35363.1908	Cluster-35363.21122	0.157919
Cluster-35363.1908	Cluster-35363.15010	0.188009
Cluster-35363.1908	Cluster-35363.8239	0.168368
Cluster-35363.1908	Cluster-35363.15862	0.203677
Cluster-35363.1908	Cluster-35363.12583	0.176264
Cluster-35363.1908	Cluster-35363.18304	0.184835
Cluster-35363.1908	Cluster-35363.12641	0.169875
Cluster-35363.1908	Cluster-35363.16375	0.197939
Cluster-35363.1908	Cluster-35363.1557	0.158391
Cluster-35363.15378	Cluster-30580.0	0.262646
Cluster-35363.15378	Cluster-35363.10910	0.165438
Cluster-35363.15378	Cluster-35363.19070	0.17383
Cluster-35363.15378	Cluster-35363.14462	0.15551
Cluster-35363.15378	Cluster-35363.18556	0.162318
Cluster-35363.15378	Cluster-35363.10539	0.262052
Cluster-35363.15378	Cluster-35363.11366	0.211397
Cluster-35363.15378	Cluster-35363.12481	0.321353
Cluster-35363.15378	Cluster-35363.15003	0.206075
Cluster-35363.15378	Cluster-35363.7436	0.220864
Cluster-35363.15378	Cluster-35363.12796	0.277702
Cluster-35363.15378	Cluster-35363.18316	0.217645
Cluster-35363.15378	Cluster-35363.15942	0.295332
Cluster-35363.15378	Cluster-35363.12056	0.153308
Cluster-35363.15378	Cluster-35363.23131	0.280171
Cluster-35363.15378	Cluster-35363.15338	0.22714
Cluster-35363.15378	Cluster-35363.18180	0.217826
Cluster-35363.15378	Cluster-35363.16507	0.153054
Cluster-35363.15378	Cluster-35363.16433	0.17074
Cluster-35363.15378	Cluster-35363.3363	0.244314
Cluster-35363.15378	Cluster-35363.23382	0.269625
Cluster-35363.15378	Cluster-35363.14970	0.174842
Cluster-35363.15378	Cluster-35363.20806	0.245313
Cluster-35363.15378	Cluster-35363.22629	0.189299
Cluster-35363.15378	Cluster-35363.15264	0.155666
Cluster-35363.15378	Cluster-35363.11381	0.17098
Cluster-35363.15378	Cluster-35363.27218	0.229441
Cluster-35363.15378	Cluster-35363.2794	0.235121
Cluster-35363.15378	Cluster-35363.13548	0.175023
Cluster-35363.15378	Cluster-35363.25954	0.187147
Cluster-35363.15378	Cluster-35363.9049	0.159512
Cluster-35363.15378	Cluster-35363.21549	0.158942
Cluster-35363.15378	Cluster-35363.16102	0.200943
Cluster-35363.15378	Cluster-35363.15246	0.354348
Cluster-35363.15378	Cluster-35363.20476	0.20753
Cluster-35363.15378	Cluster-35363.9057	0.172737
Cluster-35363.15378	Cluster-35363.6763	0.289652
Cluster-35363.15378	Cluster-35363.23513	0.242139
Cluster-35363.15378	Cluster-35363.2126	0.256133
Cluster-35363.15378	Cluster-35363.12163	0.183014
Cluster-35363.15378	Cluster-35363.15694	0.16099
Cluster-35363.15378	Cluster-35363.10901	0.150326
Cluster-35363.15378	Cluster-35363.14161	0.206469
Cluster-35363.15378	Cluster-35363.6330	0.273387
Cluster-35363.15378	Cluster-35363.14084	0.212587
Cluster-35363.15378	Cluster-35363.8894	0.151999
Cluster-35363.15378	Cluster-35363.19157	0.174505
Cluster-35363.15378	Cluster-35363.2375	0.294442
Cluster-35363.15378	Cluster-35363.23383	0.295316
Cluster-35363.15378	Cluster-35363.13539	0.219569
Cluster-35363.15378	Cluster-18244.0	0.176501
Cluster-35363.15378	Cluster-35363.19347	0.1938
Cluster-35363.15378	Cluster-35363.19426	0.190141
Cluster-35363.15378	Cluster-35363.9470	0.278481
Cluster-35363.15378	Cluster-35363.14966	0.225857
Cluster-35363.15378	Cluster-35363.15720	0.167884
Cluster-35363.15378	Cluster-35363.14719	0.29094
Cluster-35363.15378	Cluster-35363.15868	0.272398
Cluster-35363.15378	Cluster-35363.17600	0.153079
Cluster-35363.15378	Cluster-35363.19977	0.199858
Cluster-35363.15378	Cluster-35363.18363	0.197018
Cluster-35363.15378	Cluster-35363.21601	0.298706
Cluster-35363.15378	Cluster-35363.13545	0.326787
Cluster-35363.15378	Cluster-35363.16935	0.332986
Cluster-35363.15378	Cluster-35363.17560	0.154817
Cluster-35363.15378	Cluster-35363.18451	0.194599
Cluster-35363.15378	Cluster-35363.3767	0.31304
Cluster-35363.15378	Cluster-35363.19007	0.218017
Cluster-35363.15378	Cluster-35363.6778	0.200613
Cluster-35363.15378	Cluster-35363.14149	0.206788
Cluster-35363.15378	Cluster-35363.9556	0.263737
Cluster-35363.15378	Cluster-35363.7828	0.278764
Cluster-35363.15378	Cluster-35363.20149	0.336267
Cluster-35363.15378	Cluster-35363.12080	0.171392
Cluster-35363.15378	Cluster-35363.4991	0.272904
Cluster-35363.15378	Cluster-35363.332	0.20985
Cluster-35363.15378	Cluster-35363.14548	0.180427
Cluster-35363.15378	Cluster-35363.17252	0.177487
Cluster-35363.15378	Cluster-35363.16134	0.205061
Cluster-35363.15378	Cluster-35363.13450	0.249591
Cluster-35363.15378	Cluster-35363.15885	0.242428
Cluster-35363.15378	Cluster-35363.27312	0.256799
Cluster-35363.15378	Cluster-35363.14068	0.192188
Cluster-35363.15378	Cluster-35363.12752	0.263214
Cluster-35363.15378	Cluster-35363.15944	0.272455
Cluster-35363.15378	Cluster-35363.18879	0.284763
Cluster-35363.15378	Cluster-35363.21223	0.15683
Cluster-35363.15378	Cluster-35363.342	0.159113
Cluster-35363.15378	Cluster-35363.19257	0.213928
Cluster-35363.15378	Cluster-35363.8303	0.203714
Cluster-35363.15378	Cluster-35363.21122	0.17937
Cluster-35363.15378	Cluster-35363.15010	0.245459
Cluster-35363.15378	Cluster-35363.8239	0.164275
Cluster-35363.15378	Cluster-35363.27829	0.151177
Cluster-35363.15378	Cluster-35363.15862	0.244928
Cluster-35363.15378	Cluster-35363.12583	0.173628
Cluster-35363.15378	Cluster-35363.13816	0.150185
Cluster-35363.15378	Cluster-35363.18304	0.258598
Cluster-35363.15378	Cluster-35363.12641	0.241738
Cluster-35363.15378	Cluster-35363.16375	0.244356
Cluster-35363.15378	Cluster-35363.19262	0.165852
Cluster-35363.15378	Cluster-35363.1557	0.179535
Cluster-35363.15378	Cluster-35363.12153	0.163316
Cluster-30580.0	Cluster-35363.10539	0.218158
Cluster-30580.0	Cluster-35363.11366	0.215854
Cluster-30580.0	Cluster-35363.12481	0.312831
Cluster-30580.0	Cluster-35363.15003	0.20639
Cluster-30580.0	Cluster-35363.7436	0.180365
Cluster-30580.0	Cluster-35363.12796	0.199423
Cluster-30580.0	Cluster-35363.18316	0.196706
Cluster-30580.0	Cluster-35363.15942	0.265027
Cluster-30580.0	Cluster-35363.23131	0.271089
Cluster-30580.0	Cluster-35363.15338	0.197501
Cluster-30580.0	Cluster-35363.18180	0.185157
Cluster-30580.0	Cluster-35363.16507	0.184189
Cluster-30580.0	Cluster-35363.3363	0.171713
Cluster-30580.0	Cluster-35363.23382	0.212922
Cluster-30580.0	Cluster-35363.27218	0.256663
Cluster-30580.0	Cluster-35363.2794	0.205217
Cluster-30580.0	Cluster-35363.25954	0.153022
Cluster-30580.0	Cluster-35363.21549	0.199358
Cluster-30580.0	Cluster-35363.15246	0.327784
Cluster-30580.0	Cluster-35363.20476	0.218909
Cluster-30580.0	Cluster-35363.6763	0.2734
Cluster-30580.0	Cluster-35363.23513	0.209481
Cluster-30580.0	Cluster-35363.2126	0.191962
Cluster-30580.0	Cluster-35363.15694	0.151164
Cluster-30580.0	Cluster-35363.14161	0.187963
Cluster-30580.0	Cluster-35363.6330	0.207024
Cluster-30580.0	Cluster-35363.14084	0.215881
Cluster-30580.0	Cluster-35363.2375	0.268453
Cluster-30580.0	Cluster-35363.23383	0.285117
Cluster-30580.0	Cluster-35363.13539	0.221582
Cluster-30580.0	Cluster-35363.19426	0.174835
Cluster-30580.0	Cluster-35363.9470	0.228648
Cluster-30580.0	Cluster-35363.14966	0.232948
Cluster-30580.0	Cluster-35363.14719	0.263349
Cluster-30580.0	Cluster-35363.15868	0.248102
Cluster-30580.0	Cluster-35363.21601	0.315298
Cluster-30580.0	Cluster-35363.13545	0.201846
Cluster-30580.0	Cluster-35363.16935	0.313015
Cluster-30580.0	Cluster-35363.3767	0.297966
Cluster-30580.0	Cluster-35363.19007	0.24771
Cluster-30580.0	Cluster-35363.14149	0.233326
Cluster-30580.0	Cluster-35363.9556	0.219903
Cluster-30580.0	Cluster-35363.7828	0.177394
Cluster-30580.0	Cluster-35363.20149	0.301767
Cluster-30580.0	Cluster-35363.12080	0.151531
Cluster-30580.0	Cluster-35363.4991	0.297208
Cluster-30580.0	Cluster-35363.332	0.201601
Cluster-30580.0	Cluster-35363.16134	0.166386
Cluster-30580.0	Cluster-35363.13450	0.207029
Cluster-30580.0	Cluster-35363.15885	0.217141
Cluster-30580.0	Cluster-35363.27312	0.160715
Cluster-30580.0	Cluster-35363.12752	0.246149
Cluster-30580.0	Cluster-35363.15944	0.239669
Cluster-30580.0	Cluster-35363.18879	0.259785
Cluster-30580.0	Cluster-35363.21122	0.200264
Cluster-30580.0	Cluster-35363.15010	0.219686
Cluster-30580.0	Cluster-35363.15862	0.202031
Cluster-30580.0	Cluster-35363.12583	0.166152
Cluster-30580.0	Cluster-35363.18304	0.206314
Cluster-30580.0	Cluster-35363.12641	0.215034
Cluster-30580.0	Cluster-35363.16375	0.248685
Cluster-30580.0	Cluster-35363.1557	0.165909
Cluster-35363.20093	Cluster-35363.15409	0.150878
Cluster-35363.20093	Cluster-35363.18556	0.175085
Cluster-35363.20093	Cluster-35363.15028	0.150602
Cluster-35363.20093	Cluster-35363.15619	0.167575
Cluster-35363.20093	Cluster-35363.11366	0.228893
Cluster-35363.20093	Cluster-35363.12481	0.287203
Cluster-35363.20093	Cluster-35363.15003	0.270517
Cluster-35363.20093	Cluster-35363.8863	0.259629
Cluster-35363.20093	Cluster-35363.13673	0.232499
Cluster-35363.20093	Cluster-35363.21449	0.246194
Cluster-35363.20093	Cluster-35363.7436	0.168071
Cluster-35363.20093	Cluster-35363.18316	0.360179
Cluster-35363.20093	Cluster-35363.15942	0.174246
Cluster-35363.20093	Cluster-35363.12056	0.270146
Cluster-35363.20093	Cluster-35363.14630	0.167679
Cluster-35363.20093	Cluster-35363.23131	0.253934
Cluster-35363.20093	Cluster-35363.16821	0.181384
Cluster-35363.20093	Cluster-35363.22920	0.215542
Cluster-35363.20093	Cluster-35363.16433	0.278614
Cluster-35363.20093	Cluster-35363.18889	0.248542
Cluster-35363.20093	Cluster-35363.20934	0.184085
Cluster-35363.20093	Cluster-35363.16612	0.160564
Cluster-35363.20093	Cluster-35363.15264	0.202699
Cluster-35363.20093	Cluster-35363.19803	0.193005
Cluster-35363.20093	Cluster-35363.11017	0.150012
Cluster-35363.20093	Cluster-35363.11381	0.307762
Cluster-35363.20093	Cluster-35363.27218	0.178528
Cluster-35363.20093	Cluster-35363.2794	0.287737
Cluster-35363.20093	Cluster-35363.12113	0.196656
Cluster-35363.20093	Cluster-35363.25131	0.26477
Cluster-35363.20093	Cluster-35363.5385	0.165498
Cluster-35363.20093	Cluster-35363.21549	0.206618
Cluster-35363.20093	Cluster-35363.15246	0.179196
Cluster-35363.20093	Cluster-35363.23687	0.15038
Cluster-35363.20093	Cluster-35363.20476	0.174799
Cluster-35363.20093	Cluster-35363.12679	0.165136
Cluster-35363.20093	Cluster-35363.6763	0.288793
Cluster-35363.20093	Cluster-35363.2126	0.155584
Cluster-35363.20093	Cluster-35363.12163	0.195199
Cluster-35363.20093	Cluster-35363.15694	0.251817
Cluster-35363.20093	Cluster-35363.15783	0.221169
Cluster-35363.20093	Cluster-35363.16324	0.156572
Cluster-35363.20093	Cluster-35363.16617	0.20003
Cluster-35363.20093	Cluster-35363.14161	0.195734
Cluster-35363.20093	Cluster-35363.14084	0.288514
Cluster-35363.20093	Cluster-35363.19157	0.159001
Cluster-35363.20093	Cluster-35363.13516	0.176799
Cluster-35363.20093	Cluster-35363.14910	0.19422
Cluster-35363.20093	Cluster-35363.19347	0.261396
Cluster-35363.20093	Cluster-35363.5462	0.176903
Cluster-35363.20093	Cluster-35363.9470	0.169274
Cluster-35363.20093	Cluster-35363.23505	0.164735
Cluster-35363.20093	Cluster-35363.14966	0.201243
Cluster-35363.20093	Cluster-35363.15720	0.184434
Cluster-35363.20093	Cluster-26719.0	0.209704
Cluster-35363.20093	Cluster-35363.14719	0.222821
Cluster-35363.20093	Cluster-35363.15256	0.175787
Cluster-35363.20093	Cluster-35363.16628	0.168634
Cluster-35363.20093	Cluster-35363.7413	0.262756
Cluster-35363.20093	Cluster-35363.2699	0.154739
Cluster-35363.20093	Cluster-35363.11442	0.152489
Cluster-35363.20093	Cluster-35363.18796	0.189576
Cluster-35363.20093	Cluster-35363.17600	0.303729
Cluster-35363.20093	Cluster-35363.18424	0.260857
Cluster-35363.20093	Cluster-35363.21601	0.217537
Cluster-35363.20093	Cluster-35363.27699	0.17728
Cluster-35363.20093	Cluster-35363.16935	0.228766
Cluster-35363.20093	Cluster-35363.7416	0.203408
Cluster-35363.20093	Cluster-35363.21019	0.155605
Cluster-35363.20093	Cluster-35363.3767	0.199099
Cluster-35363.20093	Cluster-35363.27534	0.246345
Cluster-35363.20093	Cluster-35363.22045	0.173245
Cluster-35363.20093	Cluster-35363.13087	0.205924
Cluster-35363.20093	Cluster-35363.14283	0.17206
Cluster-35363.20093	Cluster-35363.19007	0.192971
Cluster-35363.20093	Cluster-35363.7799	0.175576
Cluster-35363.20093	Cluster-35363.14149	0.240327
Cluster-35363.20093	Cluster-35363.7417	0.199596
Cluster-35363.20093	Cluster-35363.9556	0.297605
Cluster-35363.20093	Cluster-35363.7828	0.174527
Cluster-35363.20093	Cluster-35363.15954	0.215627
Cluster-35363.20093	Cluster-35363.22532	0.252769
Cluster-35363.20093	Cluster-35363.20149	0.203941
Cluster-35363.20093	Cluster-35363.20246	0.185845
Cluster-35363.20093	Cluster-35363.12080	0.291452
Cluster-35363.20093	Cluster-35363.11285	0.165167
Cluster-35363.20093	Cluster-35363.4991	0.231718
Cluster-35363.20093	Cluster-35363.332	0.214644
Cluster-35363.20093	Cluster-35363.14548	0.189797
Cluster-35363.20093	Cluster-35363.24757	0.160578
Cluster-35363.20093	Cluster-35363.12151	0.15899
Cluster-35363.20093	Cluster-35363.19417	0.181789
Cluster-35363.20093	Cluster-35363.17252	0.283192
Cluster-35363.20093	Cluster-35363.19480	0.155543
Cluster-35363.20093	Cluster-35363.13217	0.153713
Cluster-35363.20093	Cluster-35363.20498	0.159523
Cluster-35363.20093	Cluster-35363.14803	0.167774
Cluster-35363.20093	Cluster-35363.7481	0.151395
Cluster-35363.20093	Cluster-35363.10524	0.159465
Cluster-35363.20093	Cluster-35363.18799	0.229265
Cluster-35363.20093	Cluster-35363.2976	0.32169
Cluster-35363.20093	Cluster-35363.19251	0.174084
Cluster-35363.20093	Cluster-35363.15885	0.165865
Cluster-35363.20093	Cluster-35363.15171	0.1678
Cluster-35363.20093	Cluster-35363.18923	0.170878
Cluster-35363.20093	Cluster-35363.12752	0.296042
Cluster-35363.20093	Cluster-35363.21516	0.21868
Cluster-35363.20093	Cluster-35363.7884	0.29442
Cluster-35363.20093	Cluster-35363.18433	0.265036
Cluster-35363.20093	Cluster-35363.27914	0.173421
Cluster-35363.20093	Cluster-35363.13876	0.23499
Cluster-35363.20093	Cluster-35363.18879	0.349252
Cluster-35363.20093	Cluster-35363.21223	0.264564
Cluster-35363.20093	Cluster-35363.1535	0.165519
Cluster-35363.20093	Cluster-35363.14157	0.308104
Cluster-35363.20093	Cluster-35363.19257	0.184835
Cluster-35363.20093	Cluster-35363.18507	0.210434
Cluster-35363.20093	Cluster-35363.21122	0.150185
Cluster-35363.20093	Cluster-35363.15010	0.229434
Cluster-35363.20093	Cluster-35363.27829	0.199116
Cluster-35363.20093	Cluster-35363.3042	0.186519
Cluster-35363.20093	Cluster-35363.15956	0.25335
Cluster-35363.20093	Cluster-35363.18495	0.177691
Cluster-35363.20093	Cluster-35363.12152	0.27816
Cluster-35363.20093	Cluster-35363.20499	0.177875
Cluster-35363.20093	Cluster-35363.13816	0.150678
Cluster-35363.20093	Cluster-35363.6873	0.159258
Cluster-35363.20093	Cluster-35363.16375	0.290523
Cluster-35363.20093	Cluster-35363.9047	0.255277
Cluster-35363.20093	Cluster-35363.12153	0.30044
Cluster-35363.26912	Cluster-35363.18432	0.203928
Cluster-35363.26912	Cluster-35363.10934	0.184974
Cluster-35363.26912	Cluster-35363.13202	0.167854
Cluster-35363.26912	Cluster-35363.15297	0.166494
Cluster-35363.26912	Cluster-35363.11552	0.176043
Cluster-35363.26912	Cluster-35363.24545	0.180547
Cluster-35363.26912	Cluster-35363.13084	0.17009
Cluster-35363.26912	Cluster-35363.2344	0.161536
Cluster-35363.26912	Cluster-35363.16037	0.171219
Cluster-35363.26912	Cluster-35363.5496	0.155959
Cluster-35363.26912	Cluster-35363.26913	0.170247
Cluster-35363.26912	Cluster-35363.18125	0.189778
Cluster-35363.26912	Cluster-35363.21047	0.187278
Cluster-35363.26912	Cluster-35363.27773	0.183648
Cluster-35363.26912	Cluster-35363.11787	0.164058
Cluster-35363.26912	Cluster-35363.15694	0.162109
Cluster-35363.26912	Cluster-35363.18884	0.166736
Cluster-35363.26912	Cluster-35363.20131	0.178909
Cluster-35363.26912	Cluster-35363.2791	0.158264
Cluster-35363.26912	Cluster-35363.11187	0.16817
Cluster-35363.26912	Cluster-35363.18796	0.16485
Cluster-35363.26912	Cluster-35363.15380	0.158725
Cluster-35363.26912	Cluster-35363.17969	0.157043
Cluster-35363.26912	Cluster-35363.11627	0.155373
Cluster-35363.26912	Cluster-35363.12962	0.160487
Cluster-35363.26912	Cluster-27134.0	0.17017
Cluster-35363.26912	Cluster-35363.15954	0.155125
Cluster-35363.26912	Cluster-35363.18126	0.173437
Cluster-35363.26912	Cluster-35363.17957	0.196774
Cluster-35363.26912	Cluster-35363.19480	0.164218
Cluster-35363.26912	Cluster-35363.12363	0.165424
Cluster-35363.26912	Cluster-35363.18799	0.156907
Cluster-35363.26912	Cluster-35363.16290	0.157369
Cluster-35363.26912	Cluster-35363.18923	0.160018
Cluster-35363.26912	Cluster-35363.13477	0.159741
Cluster-35363.26912	Cluster-35363.9533	0.160382
Cluster-35363.26912	Cluster-35363.18507	0.176168
Cluster-35363.26912	Cluster-35363.12583	0.15167
Cluster-35363.26912	Cluster-35363.19507	0.192681
Cluster-35363.26912	Cluster-35363.22461	0.165849
Cluster-35363.26912	Cluster-35363.21731	0.161012
Cluster-35363.26912	Cluster-35363.18493	0.157271
Cluster-35363.15734	Cluster-35363.10934	0.174913
Cluster-35363.15734	Cluster-35363.12518	0.165825
Cluster-35363.15734	Cluster-35363.20801	0.15308
Cluster-35363.15734	Cluster-35363.14672	0.209762
Cluster-35363.15734	Cluster-35363.12976	0.164832
Cluster-35363.15734	Cluster-26206.0	0.162068
Cluster-35363.15734	Cluster-35363.22158	0.157049
Cluster-35363.15734	Cluster-35363.10200	0.151269
Cluster-35363.15734	Cluster-35363.12755	0.167388
Cluster-35363.15734	Cluster-35363.17826	0.153576
Cluster-35363.15734	Cluster-35363.17661	0.19108
Cluster-35363.15734	Cluster-35363.12962	0.182172
Cluster-35363.15734	Cluster-35363.18890	0.154121
Cluster-35363.15734	Cluster-35363.15642	0.165602
Cluster-35363.15734	Cluster-35363.17143	0.203125
Cluster-35363.15734	Cluster-35363.27183	0.157956
Cluster-35363.15734	Cluster-35363.19601	0.206276
Cluster-35363.15734	Cluster-35363.8244	0.162348
Cluster-35363.15734	Cluster-35363.11652	0.185285
Cluster-35363.23339	Cluster-35363.22920	0.153293
Cluster-35363.23339	Cluster-35363.16433	0.191277
Cluster-35363.23339	Cluster-35363.16506	0.155605
Cluster-35363.23339	Cluster-35363.12879	0.152204
Cluster-35363.23339	Cluster-35363.15264	0.197683
Cluster-35363.23339	Cluster-35363.11381	0.16827
Cluster-35363.23339	Cluster-35363.27218	0.161384
Cluster-35363.23339	Cluster-35363.5385	0.187426
Cluster-35363.23339	Cluster-35363.11787	0.172773
Cluster-35363.23339	Cluster-35363.20476	0.179863
Cluster-35363.23339	Cluster-35363.6763	0.16679
Cluster-35363.23339	Cluster-35363.12163	0.178037
Cluster-35363.23339	Cluster-35363.15694	0.179339
Cluster-35363.23339	Cluster-35363.14084	0.177431
Cluster-35363.23339	Cluster-35363.19347	0.173266
Cluster-35363.23339	Cluster-35363.14966	0.167552
Cluster-35363.23339	Cluster-35363.15720	0.163978
Cluster-35363.23339	Cluster-35363.16628	0.192435
Cluster-35363.23339	Cluster-35363.18796	0.153154
Cluster-35363.23339	Cluster-35363.17600	0.191639
Cluster-35363.23339	Cluster-35363.14149	0.158496
Cluster-35363.23339	Cluster-35363.9556	0.17481
Cluster-35363.23339	Cluster-35363.15954	0.202063
Cluster-35363.23339	Cluster-35363.22532	0.15556
Cluster-35363.23339	Cluster-35363.12080	0.226493
Cluster-35363.23339	Cluster-35363.4991	0.156798
Cluster-35363.23339	Cluster-35363.19417	0.152749
Cluster-35363.23339	Cluster-35363.19480	0.192497
Cluster-35363.23339	Cluster-35363.10524	0.193638
Cluster-35363.23339	Cluster-35363.18799	0.165855
Cluster-35363.23339	Cluster-35363.15885	0.166618
Cluster-35363.23339	Cluster-35363.12752	0.202487
Cluster-35363.23339	Cluster-35363.7884	0.155139
Cluster-35363.23339	Cluster-35363.9533	0.154295
Cluster-35363.23339	Cluster-35363.13876	0.162193
Cluster-35363.23339	Cluster-35363.18879	0.207927
Cluster-35363.23339	Cluster-35363.21223	0.220655
Cluster-35363.23339	Cluster-35363.14157	0.158345
Cluster-35363.23339	Cluster-35363.18507	0.198093
Cluster-35363.23339	Cluster-35363.14574	0.161907
Cluster-35363.23339	Cluster-35363.16375	0.178531
Cluster-35363.23339	Cluster-35363.12153	0.163225
Cluster-35363.7217	Cluster-35363.19480	0.151676
Cluster-35363.3922	Cluster-35363.27831	0.157133
Cluster-35363.3922	Cluster-35363.18928	0.163572
Cluster-35363.3922	Cluster-35363.12163	0.162916
Cluster-35363.3922	Cluster-35363.15720	0.15665
Cluster-35363.3922	Cluster-35363.14819	0.191916
Cluster-35363.3922	Cluster-35363.9556	0.15087
Cluster-35363.3922	Cluster-35363.15885	0.18127
Cluster-35363.10719	Cluster-35363.21251	0.152924
Cluster-35363.10719	Cluster-35363.1615	0.153538
Cluster-35363.10719	Cluster-35363.12441	0.155025
Cluster-35363.10719	Cluster-35363.23687	0.153547
Cluster-35363.10719	Cluster-35363.18494	0.202985
Cluster-35363.10719	Cluster-35363.12679	0.187084
Cluster-35363.10719	Cluster-26206.0	0.161201
Cluster-35363.10719	Cluster-35363.18122	0.160245
Cluster-35363.10719	Cluster-35363.15914	0.160121
Cluster-35363.10719	Cluster-35363.15696	0.150554
Cluster-35363.10719	Cluster-35363.4717	0.188735
Cluster-35363.10719	Cluster-35363.18952	0.151615
Cluster-35363.10719	Cluster-35363.10788	0.15588
Cluster-35363.10719	Cluster-35363.15954	0.165623
Cluster-35363.10719	Cluster-35363.14942	0.202517
Cluster-35363.10719	Cluster-35363.17807	0.167687
Cluster-35363.10719	Cluster-35363.27533	0.162257
Cluster-35363.10719	Cluster-35363.14803	0.171958
Cluster-35363.10719	Cluster-35363.16730	0.173598
Cluster-35363.10719	Cluster-35363.1889	0.183308
Cluster-35363.10719	Cluster-35363.9533	0.181458
Cluster-35363.10719	Cluster-35363.13876	0.198724
Cluster-35363.10719	Cluster-35363.15272	0.164832
Cluster-35363.10719	Cluster-35363.18495	0.217101
Cluster-35363.10719	Cluster-35363.10413	0.165214
Cluster-35363.24535	Cluster-35363.23112	0.154334
Cluster-35363.24535	Cluster-35363.13084	0.169941
Cluster-35363.24535	Cluster-35363.2344	0.192535
Cluster-35363.24535	Cluster-35363.12441	0.168761
Cluster-35363.24535	Cluster-35363.14969	0.162995
Cluster-35363.24535	Cluster-35363.18494	0.169027
Cluster-35363.24535	Cluster-35363.12679	0.170842
Cluster-35363.24535	Cluster-35363.15694	0.175706
Cluster-35363.24535	Cluster-35363.15914	0.158543
Cluster-35363.24535	Cluster-28182.0	0.153203
Cluster-35363.24535	Cluster-35363.9645	0.174775
Cluster-35363.24535	Cluster-35363.4717	0.150059
Cluster-35363.24535	Cluster-35363.18796	0.167431
Cluster-35363.24535	Cluster-35363.17600	0.181998
Cluster-35363.24535	Cluster-35363.13087	0.159968
Cluster-35363.24535	Cluster-35363.15954	0.218485
Cluster-35363.24535	Cluster-35363.12080	0.196025
Cluster-35363.24535	Cluster-35363.14942	0.202896
Cluster-35363.24535	Cluster-35363.27533	0.151305
Cluster-35363.24535	Cluster-35363.19480	0.158665
Cluster-35363.24535	Cluster-35363.12363	0.181719
Cluster-35363.24535	Cluster-35363.14803	0.162078
Cluster-35363.24535	Cluster-35363.16637	0.166555
Cluster-35363.24535	Cluster-35363.18923	0.165127
Cluster-35363.24535	Cluster-35363.21516	0.191415
Cluster-35363.24535	Cluster-35363.7884	0.152613
Cluster-35363.24535	Cluster-35363.9533	0.224937
Cluster-35363.24535	Cluster-35363.13876	0.189776
Cluster-35363.24535	Cluster-35363.21223	0.170849
Cluster-35363.24535	Cluster-35363.18507	0.195266
Cluster-35363.24535	Cluster-35363.18495	0.189567
Cluster-35363.24535	Cluster-35363.12073	0.169462
Cluster-35363.24535	Cluster-35363.22461	0.159138
Cluster-35363.13210	Cluster-35363.24545	0.154283
Cluster-35363.13210	Cluster-35363.13084	0.165359
Cluster-35363.13210	Cluster-35363.2344	0.190709
Cluster-35363.13210	Cluster-35363.20801	0.155167
Cluster-35363.13210	Cluster-35363.14119	0.168454
Cluster-35363.13210	Cluster-35363.18125	0.175793
Cluster-35363.13210	Cluster-35363.21047	0.200585
Cluster-35363.13210	Cluster-35363.25430	0.173095
Cluster-35363.13210	Cluster-35363.2791	0.18976
Cluster-35363.13210	Cluster-35363.10200	0.163957
Cluster-35363.13210	Cluster-35363.13161	0.15938
Cluster-35363.13210	Cluster-35363.15060	0.16233
Cluster-35363.13210	Cluster-35363.11627	0.150788
Cluster-35363.13210	Cluster-35363.18123	0.160046
Cluster-35363.13210	Cluster-35363.11853	0.152632
Cluster-35363.13210	Cluster-35363.12962	0.210258
Cluster-35363.13210	Cluster-35363.18126	0.176904
Cluster-35363.13210	Cluster-35363.17957	0.15713
Cluster-35363.13210	Cluster-35363.12363	0.164526
Cluster-35363.13210	Cluster-35363.26728	0.15209
Cluster-35363.13210	Cluster-15598.0	0.160742
Cluster-35363.13210	Cluster-35363.23495	0.159266
Cluster-35363.13210	Cluster-35363.16290	0.219611
Cluster-35363.13210	Cluster-35363.17143	0.160585
Cluster-35363.13210	Cluster-35363.26963	0.15312
Cluster-35363.13210	Cluster-35363.19601	0.187445
Cluster-35363.13210	Cluster-35363.9533	0.164131
Cluster-35363.13210	Cluster-35363.11657	0.160207
Cluster-35363.13210	Cluster-35363.11905	0.160863
Cluster-35363.13210	Cluster-35363.19507	0.200191
Cluster-35363.13210	Cluster-35363.15057	0.178236
Cluster-35363.13210	Cluster-35363.21731	0.166224
Cluster-35363.19803	Cluster-35363.11381	0.233503
Cluster-35363.19803	Cluster-35363.27218	0.166613
Cluster-35363.19803	Cluster-35363.2794	0.208486
Cluster-35363.19803	Cluster-35363.27773	0.150387
Cluster-35363.19803	Cluster-35363.25131	0.16432
Cluster-35363.19803	Cluster-35363.5385	0.177363
Cluster-35363.19803	Cluster-35363.21549	0.161046
Cluster-35363.19803	Cluster-35363.15246	0.154945
Cluster-35363.19803	Cluster-35363.20476	0.185843
Cluster-35363.19803	Cluster-35363.12679	0.173641
Cluster-35363.19803	Cluster-35363.6763	0.219451
Cluster-35363.19803	Cluster-35363.12163	0.223202
Cluster-35363.19803	Cluster-35363.15694	0.205101
Cluster-35363.19803	Cluster-35363.15783	0.170602
Cluster-35363.19803	Cluster-35363.16617	0.171123
Cluster-35363.19803	Cluster-35363.14161	0.157984
Cluster-35363.19803	Cluster-35363.14084	0.203927
Cluster-35363.19803	Cluster-35363.7655	0.152814
Cluster-35363.19803	Cluster-35363.19347	0.237286
Cluster-35363.19803	Cluster-35363.23505	0.151574
Cluster-35363.19803	Cluster-35363.14966	0.190637
Cluster-35363.19803	Cluster-35363.15720	0.208569
Cluster-35363.19803	Cluster-35363.14719	0.157088
Cluster-35363.19803	Cluster-35363.16628	0.203272
Cluster-35363.19803	Cluster-35363.7413	0.156624
Cluster-35363.19803	Cluster-35363.18796	0.152089
Cluster-35363.19803	Cluster-35363.17600	0.223629
Cluster-35363.19803	Cluster-35363.21601	0.157707
Cluster-35363.19803	Cluster-35363.16935	0.18251
Cluster-35363.19803	Cluster-35363.7416	0.20149
Cluster-35363.19803	Cluster-35363.3767	0.162102
Cluster-35363.19803	Cluster-35363.27534	0.18396
Cluster-35363.19803	Cluster-35363.14283	0.164918
Cluster-35363.19803	Cluster-35363.19007	0.162558
Cluster-35363.19803	Cluster-35363.14519	0.171524
Cluster-35363.19803	Cluster-35363.14149	0.17774
Cluster-35363.19803	Cluster-35363.7417	0.154926
Cluster-35363.19803	Cluster-35363.9556	0.247559
Cluster-35363.19803	Cluster-35363.7828	0.150426
Cluster-35363.19803	Cluster-35363.15954	0.225572
Cluster-35363.19803	Cluster-35363.22532	0.175655
Cluster-35363.19803	Cluster-35363.20149	0.171547
Cluster-35363.19803	Cluster-35363.20246	0.162745
Cluster-35363.19803	Cluster-35363.12080	0.263573
Cluster-35363.19803	Cluster-35363.4991	0.173943
Cluster-35363.19803	Cluster-35363.332	0.179494
Cluster-35363.19803	Cluster-35363.12151	0.162681
Cluster-35363.19803	Cluster-35363.19417	0.189238
Cluster-35363.19803	Cluster-35363.17252	0.199551
Cluster-35363.19803	Cluster-35363.19480	0.203391
Cluster-35363.19803	Cluster-35363.10524	0.205927
Cluster-35363.19803	Cluster-35363.18799	0.177423
Cluster-35363.19803	Cluster-35363.2976	0.209785
Cluster-35363.19803	Cluster-35363.15885	0.189885
Cluster-35363.19803	Cluster-35363.15171	0.181649
Cluster-35363.19803	Cluster-35363.18923	0.155687
Cluster-35363.19803	Cluster-35363.12752	0.257923
Cluster-35363.19803	Cluster-35363.21516	0.158929
Cluster-35363.19803	Cluster-35363.7884	0.21535
Cluster-35363.19803	Cluster-35363.18433	0.163695
Cluster-35363.19803	Cluster-35363.9533	0.162636
Cluster-35363.19803	Cluster-35363.13876	0.197772
Cluster-35363.19803	Cluster-35363.18879	0.259009
Cluster-35363.19803	Cluster-35363.21223	0.256936
Cluster-35363.19803	Cluster-35363.14157	0.208563
Cluster-35363.19803	Cluster-35363.19257	0.156876
Cluster-35363.19803	Cluster-35363.18507	0.212992
Cluster-35363.19803	Cluster-35363.21122	0.15591
Cluster-35363.19803	Cluster-35363.15010	0.160627
Cluster-35363.19803	Cluster-35363.27829	0.181923
Cluster-35363.19803	Cluster-35363.15956	0.176457
Cluster-35363.19803	Cluster-35363.14574	0.183694
Cluster-35363.19803	Cluster-35363.12583	0.150959
Cluster-35363.19803	Cluster-35363.12152	0.179272
Cluster-35363.19803	Cluster-35363.13816	0.160419
Cluster-35363.19803	Cluster-35363.12641	0.158096
Cluster-35363.19803	Cluster-35363.16375	0.209724
Cluster-35363.19803	Cluster-35363.1557	0.152147
Cluster-35363.19803	Cluster-35363.9047	0.172198
Cluster-35363.19803	Cluster-35363.12153	0.19882
Cluster-35363.26913	Cluster-35363.18125	0.155551
Cluster-35363.26913	Cluster-35363.21047	0.16916
Cluster-35363.26913	Cluster-35363.9720	0.166615
Cluster-35363.26913	Cluster-35363.27660	0.164095
Cluster-35363.26913	Cluster-35363.10932	0.154072
Cluster-35363.26913	Cluster-35363.11187	0.176037
Cluster-35363.26913	Cluster-35363.15380	0.169735
Cluster-35363.26913	Cluster-35363.12962	0.160177
Cluster-35363.26913	Cluster-35363.18157	0.170184
Cluster-35363.26913	Cluster-35363.17957	0.202589
Cluster-35363.26913	Cluster-35363.10605	0.169007
Cluster-35363.26913	Cluster-35363.16290	0.154281
Cluster-35363.26913	Cluster-35363.4410	0.159269
Cluster-35363.26913	Cluster-35363.17143	0.154399
Cluster-35363.26913	Cluster-35363.19507	0.187172
Cluster-35363.26913	Cluster-35363.21731	0.168952
Cluster-35363.21549	Cluster-35363.15246	0.209304
Cluster-35363.21549	Cluster-35363.20476	0.231975
Cluster-35363.21549	Cluster-35363.6763	0.276926
Cluster-35363.21549	Cluster-35363.23513	0.172593
Cluster-35363.21549	Cluster-35363.2126	0.215552
Cluster-35363.21549	Cluster-35363.12163	0.188166
Cluster-35363.21549	Cluster-35363.15694	0.233876
Cluster-35363.21549	Cluster-35363.15783	0.169271
Cluster-35363.21549	Cluster-35363.16617	0.156603
Cluster-35363.21549	Cluster-35363.14161	0.232193
Cluster-35363.21549	Cluster-35363.14084	0.272118
Cluster-35363.21549	Cluster-35363.8894	0.150192
Cluster-35363.21549	Cluster-35363.20131	0.155226
Cluster-35363.21549	Cluster-35363.7655	0.176086
Cluster-35363.21549	Cluster-35363.2375	0.169042
Cluster-35363.21549	Cluster-35363.14910	0.22729
Cluster-35363.21549	Cluster-35363.23383	0.180809
Cluster-35363.21549	Cluster-35363.13539	0.194599
Cluster-35363.21549	Cluster-35363.19347	0.207882
Cluster-35363.21549	Cluster-35363.9470	0.171508
Cluster-35363.21549	Cluster-35363.14966	0.243146
Cluster-35363.21549	Cluster-35363.15720	0.166749
Cluster-35363.21549	Cluster-35363.14719	0.209683
Cluster-35363.21549	Cluster-35363.16628	0.183579
Cluster-35363.21549	Cluster-35363.15868	0.169162
Cluster-35363.21549	Cluster-35363.7413	0.162764
Cluster-35363.21549	Cluster-35363.18796	0.169717
Cluster-35363.21549	Cluster-35363.17600	0.247973
Cluster-35363.21549	Cluster-35363.18424	0.240592
Cluster-35363.21549	Cluster-35363.21601	0.238043
Cluster-35363.21549	Cluster-35363.27699	0.180239
Cluster-35363.21549	Cluster-35363.13545	0.155312
Cluster-35363.21549	Cluster-35363.16935	0.246676
Cluster-35363.21549	Cluster-35363.7416	0.176594
Cluster-35363.21549	Cluster-35363.21019	0.179008
Cluster-35363.21549	Cluster-35363.3767	0.211328
Cluster-35363.21549	Cluster-35363.13087	0.176611
Cluster-35363.21549	Cluster-35363.27431	0.151846
Cluster-35363.21549	Cluster-35363.19007	0.228718
Cluster-35363.21549	Cluster-35363.7799	0.164991
Cluster-35363.21549	Cluster-35363.14149	0.262993
Cluster-35363.21549	Cluster-35363.17045	0.16273
Cluster-35363.21549	Cluster-35363.9556	0.252112
Cluster-35363.21549	Cluster-35363.7828	0.200804
Cluster-35363.21549	Cluster-35363.15954	0.192153
Cluster-35363.21549	Cluster-35363.22532	0.213565
Cluster-35363.21549	Cluster-35363.20149	0.222727
Cluster-35363.21549	Cluster-35363.20246	0.154232
Cluster-35363.21549	Cluster-35363.12080	0.256236
Cluster-35363.21549	Cluster-35363.5463	0.157873
Cluster-35363.21549	Cluster-35363.4991	0.267724
Cluster-35363.21549	Cluster-35363.332	0.220452
Cluster-35363.21549	Cluster-35363.19417	0.154069
Cluster-35363.21549	Cluster-35363.17252	0.204598
Cluster-35363.21549	Cluster-35363.19480	0.179388
Cluster-35363.21549	Cluster-35363.14386	0.191319
Cluster-35363.21549	Cluster-35363.7481	0.194622
Cluster-35363.21549	Cluster-35363.10524	0.166294
Cluster-35363.21549	Cluster-35363.18799	0.224536
Cluster-35363.21549	Cluster-35363.2976	0.215112
Cluster-35363.21549	Cluster-35363.13450	0.152776
Cluster-35363.21549	Cluster-35363.15885	0.200285
Cluster-35363.21549	Cluster-35363.18923	0.188459
Cluster-35363.21549	Cluster-35363.12752	0.292463
Cluster-35363.21549	Cluster-35363.21516	0.187094
Cluster-35363.21549	Cluster-35363.7884	0.205715
Cluster-35363.21549	Cluster-35363.18433	0.160317
Cluster-35363.21549	Cluster-35363.13876	0.160074
Cluster-35363.21549	Cluster-35363.17287	0.163063
Cluster-35363.21549	Cluster-35363.18879	0.311243
Cluster-35363.21549	Cluster-35363.21223	0.217874
Cluster-35363.21549	Cluster-35363.14157	0.221475
Cluster-35363.21549	Cluster-35363.19257	0.168968
Cluster-35363.21549	Cluster-35363.18507	0.225588
Cluster-35363.21549	Cluster-35363.21122	0.194097
Cluster-35363.21549	Cluster-35363.15010	0.208199
Cluster-35363.21549	Cluster-35363.27829	0.153282
Cluster-35363.21549	Cluster-35363.3042	0.190056
Cluster-35363.21549	Cluster-35363.15956	0.188768
Cluster-35363.21549	Cluster-35363.12583	0.177611
Cluster-35363.21549	Cluster-35363.15598	0.162633
Cluster-35363.21549	Cluster-35363.12152	0.195867
Cluster-35363.21549	Cluster-35363.18304	0.150373
Cluster-35363.21549	Cluster-35363.12641	0.179038
Cluster-35363.21549	Cluster-35363.16375	0.285048
Cluster-35363.21549	Cluster-35363.1557	0.152156
Cluster-35363.21549	Cluster-35363.9047	0.211798
Cluster-35363.21549	Cluster-35363.12153	0.233257
Cluster-35363.12679	Cluster-35363.21502	0.174646
Cluster-35363.12679	Cluster-35363.12163	0.179556
Cluster-35363.12679	Cluster-35363.15694	0.185827
Cluster-35363.12679	Cluster-35363.15783	0.170735
Cluster-35363.12679	Cluster-35363.21273	0.190165
Cluster-35363.12679	Cluster-35363.21848	0.15992
Cluster-35363.12679	Cluster-35363.15914	0.207354
Cluster-35363.12679	Cluster-35363.15696	0.155954
Cluster-35363.12679	Cluster-35363.18803	0.168987
Cluster-35363.12679	Cluster-35363.19347	0.158027
Cluster-35363.12679	Cluster-35363.4646	0.18609
Cluster-35363.12679	Cluster-35363.5462	0.201673
Cluster-35363.12679	Cluster-35363.23505	0.232911
Cluster-35363.12679	Cluster-35363.15720	0.170449
Cluster-35363.12679	Cluster-28182.0	0.183266
Cluster-35363.12679	Cluster-26719.0	0.195289
Cluster-35363.12679	Cluster-35363.15256	0.225019
Cluster-35363.12679	Cluster-35363.19863	0.182001
Cluster-35363.12679	Cluster-35363.9645	0.159514
Cluster-35363.12679	Cluster-35363.4717	0.203376
Cluster-35363.12679	Cluster-35363.7413	0.184331
Cluster-35363.12679	Cluster-35363.2699	0.22405
Cluster-35363.12679	Cluster-35363.11442	0.203261
Cluster-35363.12679	Cluster-35363.18796	0.188747
Cluster-35363.12679	Cluster-35363.9420	0.172205
Cluster-35363.12679	Cluster-35363.19294	0.197249
Cluster-35363.12679	Cluster-35363.17600	0.203863
Cluster-35363.12679	Cluster-35363.18952	0.18042
Cluster-35363.12679	Cluster-35363.11248	0.154224
Cluster-35363.12679	Cluster-35363.15380	0.153252
Cluster-35363.12679	Cluster-35363.7416	0.186504
Cluster-35363.12679	Cluster-35363.18990	0.160761
Cluster-35363.12679	Cluster-35363.27534	0.227386
Cluster-35363.12679	Cluster-35363.22045	0.154522
Cluster-35363.12679	Cluster-35363.13087	0.17679
Cluster-35363.12679	Cluster-35363.10788	0.193926
Cluster-35363.12679	Cluster-35363.7799	0.172312
Cluster-35363.12679	Cluster-35363.14519	0.182051
Cluster-35363.12679	Cluster-35363.7417	0.220085
Cluster-35363.12679	Cluster-35363.9556	0.150113
Cluster-35363.12679	Cluster-35363.15668	0.168542
Cluster-35363.12679	Cluster-35363.15954	0.274266
Cluster-35363.12679	Cluster-35363.22532	0.161532
Cluster-35363.12679	Cluster-35363.12080	0.248838
Cluster-35363.12679	Cluster-35363.14942	0.247144
Cluster-35363.12679	Cluster-35363.17807	0.22209
Cluster-35363.12679	Cluster-35363.27533	0.216345
Cluster-35363.12679	Cluster-35363.26753	0.181189
Cluster-35363.12679	Cluster-35363.19480	0.211831
Cluster-35363.12679	Cluster-35363.11276	0.151695
Cluster-35363.12679	Cluster-35363.13217	0.231602
Cluster-35363.12679	Cluster-35363.12363	0.18712
Cluster-35363.12679	Cluster-35363.14803	0.20812
Cluster-35363.12679	Cluster-35363.16730	0.153761
Cluster-35363.12679	Cluster-35363.10524	0.209146
Cluster-35363.12679	Cluster-35363.18799	0.160033
Cluster-35363.12679	Cluster-35363.2976	0.194667
Cluster-35363.12679	Cluster-35363.19251	0.182526
Cluster-35363.12679	Cluster-35363.25243	0.150331
Cluster-35363.12679	Cluster-35363.15171	0.163796
Cluster-35363.12679	Cluster-35363.16637	0.184496
Cluster-35363.12679	Cluster-35363.26990	0.159484
Cluster-35363.12679	Cluster-35363.18923	0.165673
Cluster-35363.12679	Cluster-35363.12752	0.152487
Cluster-35363.12679	Cluster-35363.1889	0.191529
Cluster-35363.12679	Cluster-35363.21516	0.177949
Cluster-35363.12679	Cluster-35363.7884	0.216987
Cluster-35363.12679	Cluster-35363.9533	0.262408
Cluster-35363.12679	Cluster-35363.13876	0.243709
Cluster-35363.12679	Cluster-35363.15272	0.167106
Cluster-35363.12679	Cluster-35363.21223	0.242222
Cluster-35363.12679	Cluster-35363.14157	0.183013
Cluster-35363.12679	Cluster-35363.18507	0.222084
Cluster-35363.12679	Cluster-35363.18495	0.223437
Cluster-35363.12679	Cluster-35363.12073	0.168829
Cluster-35363.12679	Cluster-35363.9066	0.160475
Cluster-35363.12679	Cluster-35363.14574	0.216181
Cluster-35363.12679	Cluster-35363.15598	0.159861
Cluster-35363.12679	Cluster-35363.12152	0.159994
Cluster-35363.12679	Cluster-35363.20499	0.171843
Cluster-35363.12679	Cluster-35363.22461	0.187015
Cluster-35363.12679	Cluster-35363.27657	0.184522
Cluster-35363.12679	Cluster-35363.12153	0.150134
Cluster-35363.2791	Cluster-35363.10932	0.170219
Cluster-35363.2791	Cluster-35363.10200	0.166148
Cluster-35363.2791	Cluster-35363.13161	0.183088
Cluster-35363.2791	Cluster-35363.17857	0.156332
Cluster-35363.2791	Cluster-35363.15060	0.195206
Cluster-35363.2791	Cluster-35363.9645	0.160261
Cluster-35363.2791	Cluster-35363.11187	0.155487
Cluster-35363.2791	Cluster-35363.22389	0.170013
Cluster-35363.2791	Cluster-35363.15380	0.163962
Cluster-35363.2791	Cluster-35363.17969	0.161899
Cluster-35363.2791	Cluster-35363.18460	0.178871
Cluster-35363.2791	Cluster-35363.11627	0.164114
Cluster-35363.2791	Cluster-35363.18123	0.161306
Cluster-35363.2791	Cluster-35363.11853	0.199945
Cluster-35363.2791	Cluster-35363.12598	0.157145
Cluster-35363.2791	Cluster-35363.17661	0.159836
Cluster-35363.2791	Cluster-35363.7345	0.16596
Cluster-35363.2791	Cluster-35363.12962	0.224922
Cluster-35363.2791	Cluster-27134.0	0.156369
Cluster-35363.2791	Cluster-35363.15954	0.157456
Cluster-35363.2791	Cluster-35363.14942	0.167936
Cluster-35363.2791	Cluster-35363.18126	0.199524
Cluster-35363.2791	Cluster-35363.14465	0.158004
Cluster-35363.2791	Cluster-35363.17957	0.181039
Cluster-35363.2791	Cluster-35363.25124	0.160148
Cluster-35363.2791	Cluster-35363.12363	0.192056
Cluster-35363.2791	Cluster-35363.26728	0.168047
Cluster-35363.2791	Cluster-35363.18784	0.151562
Cluster-35363.2791	Cluster-15598.0	0.153419
Cluster-35363.2791	Cluster-35363.4677	0.192706
Cluster-35363.2791	Cluster-35363.23495	0.162843
Cluster-35363.2791	Cluster-35363.16290	0.222497
Cluster-35363.2791	Cluster-35363.11272	0.175011
Cluster-35363.2791	Cluster-35363.17143	0.158925
Cluster-35363.2791	Cluster-35363.13628	0.178394
Cluster-35363.2791	Cluster-35363.26963	0.192143
Cluster-35363.2791	Cluster-35363.19601	0.193171
Cluster-35363.2791	Cluster-35363.9533	0.189577
Cluster-35363.2791	Cluster-35363.18465	0.156367
Cluster-35363.2791	Cluster-35363.11652	0.15193
Cluster-35363.2791	Cluster-35363.14471	0.165591
Cluster-35363.2791	Cluster-35363.16618	0.161701
Cluster-35363.2791	Cluster-35363.18507	0.164519
Cluster-35363.2791	Cluster-35363.11657	0.161966
Cluster-35363.2791	Cluster-35363.12073	0.156145
Cluster-35363.2791	Cluster-35363.11905	0.176675
Cluster-35363.2791	Cluster-35363.19507	0.213975
Cluster-35363.2791	Cluster-35363.15057	0.223816
Cluster-35363.2791	Cluster-35363.21731	0.180377
Cluster-35363.15696	Cluster-35363.8123	0.161967
Cluster-35363.15696	Cluster-35363.9645	0.156735
Cluster-35363.15696	Cluster-35363.4717	0.1628
Cluster-35363.15696	Cluster-35363.19294	0.150089
Cluster-35363.15696	Cluster-35363.15954	0.157423
Cluster-35363.15696	Cluster-35363.14942	0.19677
Cluster-35363.15696	Cluster-35363.27533	0.16544
Cluster-35363.15696	Cluster-35363.16637	0.182719
Cluster-35363.15696	Cluster-35363.9533	0.178702
Cluster-35363.15696	Cluster-35363.13876	0.169139
Cluster-35363.15696	Cluster-35363.15272	0.166679
Cluster-35363.15696	Cluster-35363.17039	0.157858
Cluster-35363.15696	Cluster-35363.18495	0.162309
Cluster-35363.16269	Cluster-35363.17857	0.157034
Cluster-35363.16269	Cluster-35363.9645	0.160831
Cluster-35363.16269	Cluster-35363.11187	0.167868
Cluster-35363.16269	Cluster-35363.18952	0.175464
Cluster-35363.16269	Cluster-35363.15380	0.204404
Cluster-35363.16269	Cluster-35363.19796	0.161334
Cluster-35363.16269	Cluster-35363.21218	0.155815
Cluster-35363.16269	Cluster-35363.17661	0.159464
Cluster-35363.16269	Cluster-35363.12962	0.184508
Cluster-35363.16269	Cluster-35363.14942	0.176949
Cluster-35363.16269	Cluster-35363.11247	0.162601
Cluster-35363.16269	Cluster-35363.18784	0.154748
Cluster-35363.16269	Cluster-15598.0	0.167891
Cluster-35363.16269	Cluster-35363.16730	0.155346
Cluster-35363.16269	Cluster-35363.16290	0.173911
Cluster-35363.16269	Cluster-35363.1889	0.153755
Cluster-35363.16269	Cluster-35363.9533	0.169356
Cluster-35363.16269	Cluster-35363.10286	0.153402
Cluster-35363.16269	Cluster-35363.15272	0.161757
Cluster-35363.16269	Cluster-35363.11652	0.161113
Cluster-35363.16269	Cluster-35363.24348	0.154355
Cluster-35363.16269	Cluster-35363.10413	0.173028
Cluster-35363.16269	Cluster-35363.19507	0.18202
Cluster-35363.8123	Cluster-35363.18990	0.161828
Cluster-35363.8123	Cluster-35363.13876	0.164948
Cluster-35363.8123	Cluster-35363.18495	0.160598
Cluster-26719.0	Cluster-35363.15256	0.225282
Cluster-26719.0	Cluster-35363.18242	0.166999
Cluster-26719.0	Cluster-35363.9645	0.152284
Cluster-26719.0	Cluster-35363.7413	0.258575
Cluster-26719.0	Cluster-35363.2699	0.200127
Cluster-26719.0	Cluster-35363.11442	0.181611
Cluster-26719.0	Cluster-35363.24618	0.150078
Cluster-26719.0	Cluster-35363.18796	0.247097
Cluster-26719.0	Cluster-35363.17600	0.290617
Cluster-26719.0	Cluster-35363.18424	0.150377
Cluster-26719.0	Cluster-35363.27699	0.156944
Cluster-26719.0	Cluster-35363.5479	0.163125
Cluster-26719.0	Cluster-35363.7416	0.154055
Cluster-26719.0	Cluster-35363.18990	0.151271
Cluster-26719.0	Cluster-35363.27534	0.207755
Cluster-26719.0	Cluster-35363.22045	0.176471
Cluster-26719.0	Cluster-35363.13087	0.248077
Cluster-26719.0	Cluster-35363.7799	0.195684
Cluster-26719.0	Cluster-35363.7417	0.180317
Cluster-26719.0	Cluster-35363.9556	0.175738
Cluster-26719.0	Cluster-35363.15668	0.180893
Cluster-26719.0	Cluster-35363.15954	0.252661
Cluster-26719.0	Cluster-35363.22532	0.19963
Cluster-26719.0	Cluster-35363.15318	0.180967
Cluster-26719.0	Cluster-35363.20246	0.161898
Cluster-26719.0	Cluster-35363.12080	0.2709
Cluster-26719.0	Cluster-35363.14942	0.200641
Cluster-26719.0	Cluster-35363.11285	0.15116
Cluster-26719.0	Cluster-35363.17807	0.187169
Cluster-26719.0	Cluster-35363.17252	0.167693
Cluster-26719.0	Cluster-35363.19480	0.160081
Cluster-26719.0	Cluster-35363.11276	0.165038
Cluster-26719.0	Cluster-35363.13217	0.209879
Cluster-26719.0	Cluster-35363.14803	0.22888
Cluster-26719.0	Cluster-35363.18799	0.228781
Cluster-26719.0	Cluster-35363.2976	0.227399
Cluster-26719.0	Cluster-35363.19251	0.184766
Cluster-26719.0	Cluster-35363.25243	0.178456
Cluster-26719.0	Cluster-35363.16637	0.161312
Cluster-26719.0	Cluster-35363.26990	0.187334
Cluster-26719.0	Cluster-35363.18923	0.186837
Cluster-26719.0	Cluster-35363.12752	0.178498
Cluster-26719.0	Cluster-35363.21516	0.256722
Cluster-26719.0	Cluster-35363.7884	0.251378
Cluster-26719.0	Cluster-35363.13477	0.190495
Cluster-26719.0	Cluster-35363.18433	0.204007
Cluster-26719.0	Cluster-35363.9533	0.210138
Cluster-26719.0	Cluster-35363.27914	0.191674
Cluster-26719.0	Cluster-35363.13876	0.272324
Cluster-26719.0	Cluster-35363.18879	0.210014
Cluster-26719.0	Cluster-35363.21223	0.240782
Cluster-26719.0	Cluster-35363.1535	0.188142
Cluster-26719.0	Cluster-35363.14157	0.228109
Cluster-26719.0	Cluster-35363.18507	0.219079
Cluster-26719.0	Cluster-35363.3042	0.16384
Cluster-26719.0	Cluster-35363.15956	0.161986
Cluster-26719.0	Cluster-35363.18495	0.249843
Cluster-26719.0	Cluster-35363.12152	0.193585
Cluster-26719.0	Cluster-35363.20499	0.239184
Cluster-26719.0	Cluster-35363.22461	0.151489
Cluster-26719.0	Cluster-35363.16375	0.154661
Cluster-26719.0	Cluster-35363.12892	0.159105
Cluster-26719.0	Cluster-35363.27657	0.200695
Cluster-26719.0	Cluster-35363.9047	0.17058
Cluster-26719.0	Cluster-35363.12153	0.195397
Cluster-35363.15256	Cluster-35363.18242	0.16358
Cluster-35363.15256	Cluster-35363.9645	0.157714
Cluster-35363.15256	Cluster-35363.4717	0.156325
Cluster-35363.15256	Cluster-35363.7413	0.236189
Cluster-35363.15256	Cluster-35363.2699	0.205069
Cluster-35363.15256	Cluster-35363.11442	0.233578
Cluster-35363.15256	Cluster-35363.24618	0.170482
Cluster-35363.15256	Cluster-35363.18796	0.252484
Cluster-35363.15256	Cluster-35363.17600	0.274446
Cluster-35363.15256	Cluster-35363.27699	0.161106
Cluster-35363.15256	Cluster-35363.5479	0.161944
Cluster-35363.15256	Cluster-35363.7416	0.154037
Cluster-35363.15256	Cluster-35363.27534	0.221521
Cluster-35363.15256	Cluster-35363.22045	0.151616
Cluster-35363.15256	Cluster-35363.13087	0.254616
Cluster-35363.15256	Cluster-35363.10788	0.161338
Cluster-35363.15256	Cluster-35363.7799	0.198627
Cluster-35363.15256	Cluster-35363.7417	0.203814
Cluster-35363.15256	Cluster-35363.9556	0.161058
Cluster-35363.15256	Cluster-35363.15668	0.16098
Cluster-35363.15256	Cluster-35363.15954	0.27309
Cluster-35363.15256	Cluster-35363.22532	0.205892
Cluster-35363.15256	Cluster-35363.15318	0.176435
Cluster-35363.15256	Cluster-35363.12080	0.27033
Cluster-35363.15256	Cluster-35363.14942	0.231051
Cluster-35363.15256	Cluster-35363.17807	0.221528
Cluster-35363.15256	Cluster-35363.27533	0.16934
Cluster-35363.15256	Cluster-35363.19480	0.166908
Cluster-35363.15256	Cluster-35363.13217	0.234965
Cluster-35363.15256	Cluster-35363.12363	0.161667
Cluster-35363.15256	Cluster-35363.14803	0.250818
Cluster-35363.15256	Cluster-35363.10524	0.172677
Cluster-35363.15256	Cluster-35363.18799	0.214642
Cluster-35363.15256	Cluster-35363.2976	0.225865
Cluster-35363.15256	Cluster-35363.19251	0.163808
Cluster-35363.15256	Cluster-35363.18923	0.189422
Cluster-35363.15256	Cluster-35363.12752	0.174487
Cluster-35363.15256	Cluster-35363.21516	0.253057
Cluster-35363.15256	Cluster-35363.7884	0.25796
Cluster-35363.15256	Cluster-35363.13477	0.184879
Cluster-35363.15256	Cluster-35363.18433	0.159836
Cluster-35363.15256	Cluster-35363.9533	0.240043
Cluster-35363.15256	Cluster-35363.27914	0.164676
Cluster-35363.15256	Cluster-35363.13876	0.292243
Cluster-35363.15256	Cluster-35363.18879	0.190064
Cluster-35363.15256	Cluster-35363.21223	0.234396
Cluster-35363.15256	Cluster-35363.1535	0.195937
Cluster-35363.15256	Cluster-35363.14157	0.221627
Cluster-35363.15256	Cluster-35363.18507	0.228556
Cluster-35363.15256	Cluster-35363.3042	0.182697
Cluster-35363.15256	Cluster-35363.18495	0.286131
Cluster-35363.15256	Cluster-35363.12152	0.176855
Cluster-35363.15256	Cluster-35363.20499	0.193713
Cluster-35363.15256	Cluster-35363.11501	0.152393
Cluster-35363.15256	Cluster-35363.27657	0.216258
Cluster-35363.15256	Cluster-35363.12153	0.179993
Cluster-35363.2699	Cluster-35363.11442	0.170437
Cluster-35363.2699	Cluster-35363.18796	0.180044
Cluster-35363.2699	Cluster-35363.19294	0.152664
Cluster-35363.2699	Cluster-35363.17600	0.214003
Cluster-35363.2699	Cluster-35363.27534	0.233594
Cluster-35363.2699	Cluster-35363.22045	0.156672
Cluster-35363.2699	Cluster-35363.13087	0.181688
Cluster-35363.2699	Cluster-35363.10788	0.158023
Cluster-35363.2699	Cluster-35363.14519	0.160733
Cluster-35363.2699	Cluster-35363.7417	0.184664
Cluster-35363.2699	Cluster-35363.15954	0.224455
Cluster-35363.2699	Cluster-35363.22532	0.168205
Cluster-35363.2699	Cluster-35363.12080	0.223769
Cluster-35363.2699	Cluster-35363.14942	0.200073
Cluster-35363.2699	Cluster-35363.17807	0.16659
Cluster-35363.2699	Cluster-35363.27533	0.180047
Cluster-35363.2699	Cluster-35363.13217	0.178932
Cluster-35363.2699	Cluster-35363.14803	0.223341
Cluster-35363.2699	Cluster-35363.10524	0.153732
Cluster-35363.2699	Cluster-35363.2976	0.219775
Cluster-35363.2699	Cluster-35363.19251	0.161786
Cluster-35363.2699	Cluster-35363.15171	0.154312
Cluster-35363.2699	Cluster-35363.16637	0.168659
Cluster-35363.2699	Cluster-35363.21516	0.170011
Cluster-35363.2699	Cluster-35363.7884	0.235365
Cluster-35363.2699	Cluster-35363.18433	0.157535
Cluster-35363.2699	Cluster-35363.9533	0.191095
Cluster-35363.2699	Cluster-35363.13876	0.281349
Cluster-35363.2699	Cluster-35363.18879	0.157793
Cluster-35363.2699	Cluster-35363.21223	0.222761
Cluster-35363.2699	Cluster-35363.14157	0.202943
Cluster-35363.2699	Cluster-35363.18507	0.155935
Cluster-35363.2699	Cluster-35363.18495	0.255108
Cluster-35363.2699	Cluster-35363.12152	0.167565
Cluster-35363.2699	Cluster-35363.20499	0.154707
Cluster-35363.2699	Cluster-35363.27657	0.200814
Cluster-35363.2699	Cluster-35363.12153	0.161067
Cluster-35363.18952	Cluster-35363.11433	0.156846
Cluster-35363.18952	Cluster-35363.11248	0.171751
Cluster-35363.18952	Cluster-35363.27832	0.175417
Cluster-35363.18952	Cluster-35363.15380	0.19761
Cluster-35363.18952	Cluster-35363.17969	0.15546
Cluster-35363.18952	Cluster-35363.9853	0.173815
Cluster-35363.18952	Cluster-35363.18123	0.166939
Cluster-35363.18952	Cluster-35363.21218	0.160582
Cluster-35363.18952	Cluster-35363.10788	0.190702
Cluster-35363.18952	Cluster-35363.12962	0.186861
Cluster-35363.18952	Cluster-35363.15104	0.184476
Cluster-35363.18952	Cluster-35363.15954	0.186191
Cluster-35363.18952	Cluster-35363.14942	0.21717
Cluster-35363.18952	Cluster-35363.18126	0.175048
Cluster-35363.18952	Cluster-35363.17807	0.160997
Cluster-35363.18952	Cluster-35363.27533	0.180606
Cluster-35363.18952	Cluster-35363.19480	0.159833
Cluster-35363.18952	Cluster-35363.11247	0.152226
Cluster-35363.18952	Cluster-35363.12363	0.182299
Cluster-35363.18952	Cluster-35363.18784	0.187088
Cluster-35363.18952	Cluster-35363.14803	0.15799
Cluster-35363.18952	Cluster-15598.0	0.197503
Cluster-35363.18952	Cluster-35363.16730	0.203853
Cluster-35363.18952	Cluster-35363.16711	0.151935
Cluster-35363.18952	Cluster-35363.10648	0.170366
Cluster-35363.18952	Cluster-35363.10650	0.160212
Cluster-35363.18952	Cluster-35363.16290	0.177502
Cluster-35363.18952	Cluster-35363.16713	0.152881
Cluster-35363.18952	Cluster-35363.1889	0.220498
Cluster-35363.18952	Cluster-35363.6219	0.155694
Cluster-35363.18952	Cluster-35363.24382	0.157829
Cluster-35363.18952	Cluster-28472.0	0.166005
Cluster-35363.18952	Cluster-35363.9533	0.221514
Cluster-35363.18952	Cluster-35363.10286	0.209474
Cluster-35363.18952	Cluster-35363.13876	0.153877
Cluster-35363.18952	Cluster-35363.15272	0.197314
Cluster-35363.18952	Cluster-35363.11652	0.154941
Cluster-35363.18952	Cluster-35363.28323	0.18113
Cluster-35363.18952	Cluster-35363.18118	0.165925
Cluster-35363.18952	Cluster-35363.17255	0.18363
Cluster-35363.18952	Cluster-35363.18495	0.173533
Cluster-35363.18952	Cluster-35363.12073	0.183473
Cluster-35363.18952	Cluster-35363.9066	0.185814
Cluster-35363.18952	Cluster-35363.28639	0.163669
Cluster-35363.18952	Cluster-35363.11905	0.174058
Cluster-35363.18952	Cluster-35363.14574	0.15936
Cluster-35363.18952	Cluster-35363.10413	0.198272
Cluster-35363.18952	Cluster-35363.19507	0.184368
Cluster-35363.18952	Cluster-35363.22461	0.15858
Cluster-35363.18952	Cluster-35363.23452	0.152293
Cluster-35363.11853	Cluster-35363.12962	0.188926
Cluster-35363.11853	Cluster-27134.0	0.155296
Cluster-35363.11853	Cluster-35363.15954	0.169535
Cluster-35363.11853	Cluster-35363.14942	0.16341
Cluster-35363.11853	Cluster-35363.18126	0.190061
Cluster-35363.11853	Cluster-35363.12363	0.21516
Cluster-35363.11853	Cluster-35363.18784	0.165203
Cluster-35363.11853	Cluster-35363.16290	0.170863
Cluster-35363.11853	Cluster-35363.11272	0.156036
Cluster-35363.11853	Cluster-35363.18923	0.180113
Cluster-35363.11853	Cluster-35363.21516	0.174068
Cluster-35363.11853	Cluster-35363.19601	0.164539
Cluster-35363.11853	Cluster-35363.9533	0.200948
Cluster-35363.11853	Cluster-35363.18465	0.153814
Cluster-35363.11853	Cluster-35363.18507	0.185854
Cluster-35363.11853	Cluster-35363.12073	0.197031
Cluster-35363.11853	Cluster-35363.11905	0.168937
Cluster-35363.14519	Cluster-35363.19002	0.153656
Cluster-35363.14519	Cluster-35363.7417	0.153133
Cluster-35363.14519	Cluster-35363.9556	0.154159
Cluster-35363.14519	Cluster-35363.15954	0.203466
Cluster-35363.14519	Cluster-35363.12080	0.199509
Cluster-35363.14519	Cluster-35363.14942	0.168204
Cluster-35363.14519	Cluster-35363.27533	0.180774
Cluster-35363.14519	Cluster-35363.12151	0.160236
Cluster-35363.14519	Cluster-35363.19417	0.170128
Cluster-35363.14519	Cluster-35363.19480	0.182987
Cluster-35363.14519	Cluster-35363.10524	0.186968
Cluster-35363.14519	Cluster-35363.2976	0.159856
Cluster-35363.14519	Cluster-35363.11528	0.160996
Cluster-35363.14519	Cluster-35363.15171	0.18631
Cluster-35363.14519	Cluster-35363.16637	0.161074
Cluster-35363.14519	Cluster-35363.15556	0.158703
Cluster-35363.14519	Cluster-35363.6234	0.150727
Cluster-35363.14519	Cluster-35363.7884	0.166156
Cluster-35363.14519	Cluster-35363.9533	0.179515
Cluster-35363.14519	Cluster-35363.13876	0.176534
Cluster-35363.14519	Cluster-35363.21223	0.217551
Cluster-35363.14519	Cluster-35363.18507	0.159849
Cluster-35363.14519	Cluster-35363.15971	0.162859
Cluster-35363.14519	Cluster-35363.14574	0.223826
Cluster-35363.17661	Cluster-35363.12962	0.190935
Cluster-35363.17661	Cluster-35363.22991	0.151357
Cluster-35363.17661	Cluster-35363.25710	0.157709
Cluster-35363.17661	Cluster-35363.16825	0.163588
Cluster-35363.17661	Cluster-35363.16570	0.165209
Cluster-35363.17661	Cluster-35363.18890	0.161961
Cluster-35363.17661	Cluster-35363.12597	0.163055
Cluster-35363.17661	Cluster-35363.18157	0.161175
Cluster-35363.17661	Cluster-35363.17957	0.154401
Cluster-35363.17661	Cluster-35363.15707	0.153469
Cluster-35363.17661	Cluster-35363.18871	0.172486
Cluster-35363.17661	Cluster-35363.15642	0.177037
Cluster-35363.17661	Cluster-35363.25709	0.159168
Cluster-35363.17661	Cluster-35363.17603	0.180224
Cluster-35363.17661	Cluster-35363.23495	0.168621
Cluster-35363.17661	Cluster-35363.16290	0.17163
Cluster-35363.17661	Cluster-35363.14849	0.167466
Cluster-35363.17661	Cluster-35363.17143	0.195332
Cluster-35363.17661	Cluster-35363.25526	0.153758
Cluster-35363.17661	Cluster-35363.27183	0.19766
Cluster-35363.17661	Cluster-35363.26963	0.153941
Cluster-35363.17661	Cluster-35363.19601	0.186163
Cluster-35363.17661	Cluster-35363.8244	0.173114
Cluster-35363.17661	Cluster-35363.23180	0.168594
Cluster-35363.17661	Cluster-35363.11652	0.188056
Cluster-35363.17661	Cluster-35363.14471	0.17349
Cluster-35363.17661	Cluster-35363.16618	0.195937
Cluster-35363.17661	Cluster-35363.16498	0.155754
Cluster-35363.17661	Cluster-35363.19507	0.15959
Cluster-35363.17661	Cluster-35363.15057	0.157864
Cluster-35363.17661	Cluster-35363.21731	0.167904
Cluster-35363.17661	Cluster-35363.14214	0.174064
Cluster-35363.15954	Cluster-35363.22532	0.237133
Cluster-35363.15954	Cluster-35363.20149	0.154452
Cluster-35363.15954	Cluster-35363.15318	0.209468
Cluster-35363.15954	Cluster-35363.20246	0.220213
Cluster-35363.15954	Cluster-35363.12080	0.270537
Cluster-35363.15954	Cluster-35363.14942	0.237371
Cluster-35363.15954	Cluster-35363.18126	0.212133
Cluster-35363.15954	Cluster-35363.17807	0.237233
Cluster-35363.15954	Cluster-35363.20909	0.193677
Cluster-35363.15954	Cluster-35363.10321	0.15462
Cluster-35363.15954	Cluster-35363.4991	0.170557
Cluster-35363.15954	Cluster-35363.13835	0.19834
Cluster-35363.15954	Cluster-35363.14465	0.216698
Cluster-35363.15954	Cluster-35363.27533	0.237577
Cluster-35363.15954	Cluster-35363.26753	0.248003
Cluster-35363.15954	Cluster-35363.332	0.1712
Cluster-35363.15954	Cluster-35363.14548	0.170793
Cluster-35363.15954	Cluster-35363.3799	0.159874
Cluster-35363.15954	Cluster-35363.12151	0.176496
Cluster-35363.15954	Cluster-35363.279	0.152772
Cluster-35363.15954	Cluster-35363.12117	0.181981
Cluster-35363.15954	Cluster-35363.25124	0.163471
Cluster-35363.15954	Cluster-35363.19417	0.193112
Cluster-35363.15954	Cluster-35363.17252	0.198419
Cluster-35363.15954	Cluster-35363.19480	0.235797
Cluster-35363.15954	Cluster-35363.11276	0.227609
Cluster-35363.15954	Cluster-35363.13217	0.22385
Cluster-35363.15954	Cluster-35363.14386	0.202078
Cluster-35363.15954	Cluster-35363.23236	0.159015
Cluster-35363.15954	Cluster-35363.12363	0.245855
Cluster-35363.15954	Cluster-35363.14803	0.267477
Cluster-35363.15954	Cluster-15598.0	0.152959
Cluster-35363.15954	Cluster-35363.16730	0.165661
Cluster-35363.15954	Cluster-35363.4677	0.160995
Cluster-35363.15954	Cluster-35363.10524	0.233878
Cluster-35363.15954	Cluster-35363.18799	0.250349
Cluster-35363.15954	Cluster-35363.2976	0.24974
Cluster-35363.15954	Cluster-35363.19251	0.241781
Cluster-35363.15954	Cluster-35363.25243	0.172044
Cluster-35363.15954	Cluster-35363.16711	0.159801
Cluster-35363.15954	Cluster-35363.14275	0.155756
Cluster-35363.15954	Cluster-35363.11528	0.166512
Cluster-35363.15954	Cluster-35363.10648	0.160662
Cluster-35363.15954	Cluster-35363.15885	0.19525
Cluster-35363.15954	Cluster-35363.15171	0.195771
Cluster-35363.15954	Cluster-35363.16637	0.199363
Cluster-35363.15954	Cluster-35363.11272	0.214452
Cluster-35363.15954	Cluster-35363.26990	0.197454
Cluster-35363.15954	Cluster-35363.16713	0.168499
Cluster-35363.15954	Cluster-35363.18923	0.267971
Cluster-35363.15954	Cluster-35363.8455	0.19317
Cluster-35363.15954	Cluster-35363.13628	0.217464
Cluster-35363.15954	Cluster-35363.12752	0.229007
Cluster-35363.15954	Cluster-35363.11548	0.151487
Cluster-35363.15954	Cluster-35363.1889	0.212597
Cluster-35363.15954	Cluster-35363.6234	0.170336
Cluster-35363.15954	Cluster-35363.25526	0.167803
Cluster-35363.15954	Cluster-35363.21516	0.268255
Cluster-35363.15954	Cluster-35363.7884	0.278787
Cluster-35363.15954	Cluster-35363.13477	0.216316
Cluster-35363.15954	Cluster-35363.18433	0.200216
Cluster-35363.15954	Cluster-28472.0	0.153593
Cluster-35363.15954	Cluster-35363.9533	0.257028
Cluster-35363.15954	Cluster-35363.27914	0.227137
Cluster-35363.15954	Cluster-35363.10286	0.15965
Cluster-35363.15954	Cluster-35363.13876	0.278147
Cluster-35363.15954	Cluster-35363.17193	0.178119
Cluster-35363.15954	Cluster-35363.18465	0.228558
Cluster-35363.15954	Cluster-35363.15272	0.191252
Cluster-35363.15954	Cluster-35363.15944	0.158801
Cluster-35363.15954	Cluster-35363.18879	0.215484
Cluster-35363.15954	Cluster-35363.21223	0.250526
Cluster-35363.15954	Cluster-35363.1535	0.222472
Cluster-35363.15954	Cluster-35363.14157	0.24469
Cluster-35363.15954	Cluster-35363.18118	0.156285
Cluster-35363.15954	Cluster-35363.18507	0.272919
Cluster-35363.15954	Cluster-35363.16615	0.19604
Cluster-35363.15954	Cluster-35363.16609	0.162603
Cluster-35363.15954	Cluster-35363.17255	0.179236
Cluster-35363.15954	Cluster-35363.21122	0.157424
Cluster-35363.15954	Cluster-35363.15010	0.173422
Cluster-35363.15954	Cluster-35363.27829	0.163306
Cluster-35363.15954	Cluster-35363.3042	0.219835
Cluster-35363.15954	Cluster-35363.15956	0.206484
Cluster-35363.15954	Cluster-35363.18495	0.27561
Cluster-35363.15954	Cluster-35363.4291	0.155245
Cluster-35363.15954	Cluster-35363.12073	0.241218
Cluster-35363.15954	Cluster-35363.9066	0.17995
Cluster-35363.15954	Cluster-35363.20066	0.163895
Cluster-35363.15954	Cluster-35363.28639	0.156959
Cluster-35363.15954	Cluster-35363.11905	0.203201
Cluster-35363.15954	Cluster-35363.14574	0.205591
Cluster-35363.15954	Cluster-35363.12583	0.231247
Cluster-35363.15954	Cluster-35363.15598	0.245286
Cluster-35363.15954	Cluster-35363.12152	0.222821
Cluster-35363.15954	Cluster-35363.20499	0.215397
Cluster-35363.15954	Cluster-35363.10413	0.169265
Cluster-35363.15954	Cluster-35363.19507	0.173264
Cluster-35363.15954	Cluster-35363.3065	0.179788
Cluster-35363.15954	Cluster-35363.22461	0.214185
Cluster-35363.15954	Cluster-35363.12146	0.184097
Cluster-35363.15954	Cluster-35363.11348	0.178399
Cluster-35363.15954	Cluster-35363.12641	0.163171
Cluster-35363.15954	Cluster-35363.16375	0.199161
Cluster-35363.15954	Cluster-35363.18493	0.155441
Cluster-35363.15954	Cluster-35363.12892	0.182575
Cluster-35363.15954	Cluster-35363.23452	0.15281
Cluster-35363.15954	Cluster-35363.1557	0.19887
Cluster-35363.15954	Cluster-35363.27657	0.241597
Cluster-35363.15954	Cluster-35363.9047	0.173972
Cluster-35363.15954	Cluster-35363.12153	0.216846
Cluster-35363.15954	Cluster-35363.10088	0.152752
Cluster-35363.14548	Cluster-35363.24757	0.186188
Cluster-35363.14548	Cluster-35363.11034	0.174891
Cluster-35363.14548	Cluster-35363.19417	0.155312
Cluster-35363.14548	Cluster-35363.17252	0.208631
Cluster-35363.14548	Cluster-35363.19480	0.160496
Cluster-35363.14548	Cluster-35363.20498	0.199336
Cluster-35363.14548	Cluster-35363.18799	0.200217
Cluster-35363.14548	Cluster-35363.2976	0.186055
Cluster-35363.14548	Cluster-35363.15885	0.165717
Cluster-35363.14548	Cluster-35363.15171	0.150471
Cluster-35363.14548	Cluster-35363.12752	0.228276
Cluster-35363.14548	Cluster-35363.21516	0.16294
Cluster-35363.14548	Cluster-35363.7884	0.180094
Cluster-35363.14548	Cluster-35363.18433	0.200531
Cluster-35363.14548	Cluster-35363.27914	0.153452
Cluster-35363.14548	Cluster-35363.13876	0.15503
Cluster-35363.14548	Cluster-35363.15944	0.153017
Cluster-35363.14548	Cluster-35363.18879	0.272569
Cluster-35363.14548	Cluster-35363.21223	0.223117
Cluster-35363.14548	Cluster-35363.14157	0.198551
Cluster-35363.14548	Cluster-35363.342	0.164695
Cluster-35363.14548	Cluster-35363.19257	0.206935
Cluster-35363.14548	Cluster-35363.18507	0.179409
Cluster-35363.14548	Cluster-35363.15010	0.207497
Cluster-35363.14548	Cluster-35363.27829	0.200259
Cluster-35363.14548	Cluster-35363.15956	0.18036
Cluster-35363.14548	Cluster-35363.12583	0.162782
Cluster-35363.14548	Cluster-35363.12152	0.187054
Cluster-35363.14548	Cluster-35363.13816	0.152956
Cluster-35363.14548	Cluster-35363.18304	0.193263
Cluster-35363.14548	Cluster-35363.12641	0.184801
Cluster-35363.14548	Cluster-35363.6873	0.155266
Cluster-35363.14548	Cluster-35363.16375	0.208164
Cluster-35363.14548	Cluster-35363.9047	0.206691
Cluster-35363.14548	Cluster-35363.12153	0.207075
Cluster-35363.12117	Cluster-35363.19480	0.153368
Cluster-35363.12117	Cluster-35363.19251	0.1548
Cluster-35363.12117	Cluster-35363.16637	0.180724
Cluster-35363.12117	Cluster-35363.16713	0.165636
Cluster-35363.12117	Cluster-35363.9533	0.175469
Cluster-35363.12117	Cluster-35363.13876	0.167097
Cluster-35363.12117	Cluster-35363.21223	0.185629
Cluster-35363.12117	Cluster-35363.14574	0.179735
Cluster-35363.12117	Cluster-35363.22461	0.16308
Cluster-35363.14621	Cluster-35363.15885	0.162808
Cluster-35363.14621	Cluster-35363.12752	0.172651
Cluster-35363.14621	Cluster-35363.18879	0.217679
Cluster-35363.14621	Cluster-35363.15010	0.19093
Cluster-35363.14621	Cluster-35363.16375	0.178848
Cluster-35363.14621	Cluster-35363.12153	0.15764
Cluster-35363.11652	Cluster-35363.28323	0.150322
Cluster-35363.11652	Cluster-35363.18118	0.164544
Cluster-35363.11652	Cluster-35363.9776	0.155798
Cluster-35363.11652	Cluster-35363.19507	0.165347
Cluster-35363.15971	Cluster-35363.14574	0.153636
Cluster-35363.9066	Cluster-35363.14574	0.159545
